# Supplementary material for: Comprehensive genomic and immunological characterization of Chinese non-small cell lung cancer patients
Source: Nat Commun. 2019 Apr 16;10:1772. doi: 10.1038/s41467-019-09762-1 (PMC6467893; doi:10.1038/s41467-019-09762-1)
Supplement: Supplementary file 3 — Supplementary Data 1 [file 41467_2019_9762_MOESM3_ESM.xlsx]

## Sheet: Patient Data
subject_id	tumor_exome_seq_fastq	blood_exome_seq_fastq	tumor_rna_seq_fastq	adjacent_normal_rna_seq_fastq	disease.type	sex	ethnic.background	age	stage	TNM.tumor.stage.prefix	TNM.tumor.stage.T	TNM.tumor.stage.N	TNM.tumor.stage.M	smoking.status	years.of.tobacco.use	number.of.cigarette.packs.smoked.per.day.per.year	COPD	sample.acquisition	batch
301	WGC035478D	WGC014585D	301TRNA-2	301NRNA	adenocarcinoma	male	Han	62.0712	III	NA	3	2	0	yes	43	20		surgery	22
302	WGC018649N	WGC016253N	FCC4L4NACXX-HUMknuTBAKRAAPEI-211_L7	FCC4L4NACXX-HUMknuTBALRAAPEI-212_L7	adenocarcinoma	male	Han	68.0493	I	NA	2a	0	0	yes	42	20		surgery	4
309	WGC018651N	WGC016263N	FCC4BLBACXX-HUMknuTBAORABPEI-215_L8	FCC4L4NACXX-HUMknuTBAPRAAPEI-216_L7	adenocarcinoma	male	Han	57.6712	I	NA	2a	0	0	yes	32	20		surgery	4
327	WGC025150D	WGC025149D	327TRNA	327NRNA	adenocarcinoma	male	Han	50.3288	II	NA	3	0	0	yes	22	30		surgery	11
332	WGC018658N	WGC016290N	FCC4KT6ACXX-HUMknuTBAYRAAPEI-201_L3	FCC4BLBACXX-HUMknuTBAZRAAPEI-202_L8	adenocarcinoma		Han	64.6685	II	NA	3	0	0	yes	32			surgery	4
334	WGC018659N	WGC016296N	FCC4KT6ACXX-HUMknuTBBARAAPEI-203_L3	FCC4KWPACXX-HUMknuTBBBRAAPEI-204_L1	adenocarcinoma	male	Han	79.789	I	NA	2a	0	0	yes	52	20		surgery	4
338			338TRNA	338NRNA	adenocarcinoma	male	Han	60.8438	I	NA	2a	0	0	yes	42	20		surgery	batch.008
344	WGC025154D	WGC025153D	344TRNA	344NRNA	adenocarcinoma	male	Han	64.1836	II	NA	3	0	0	yes	12	60		surgery	11
352	WGC035484D	WGC035482D	352TRNA	352NRNA-4	adenocarcinoma	male	Han	59.389	I	NA	1b	0	0	yes	32	20		surgery	14
354	WGC031047D	WGC025167D	354TRNA	354NRNA	adenocarcinoma	male	Han	65.5178	I	NA	2a	0	0	yes	52	20		surgery	13
356	WGC025173D	WGC025172D	356TRNA	356NRNA	adenocarcinoma	male	Han	58.126	I	NA	1b	0	0	yes	22	20		surgery	11
358	WGC025177D	WGC025174D+WGC025175D+WGC025176D	358TRNA	358NRNA	adenocarcinoma	male	Han	71.8877	I	NA	2a	0	0	yes	42	20	yes	surgery	11
359	WGC025181D	WGC025178D+WGC025179D+WGC025180D	359TRNA	359NRNA	adenocarcinoma	male	Han	63.7918	I	NA	2a	0	0	yes	37	20		surgery	11
360	WGC035487D	WGC035486D	360TRNA-4	360NRNA-2	adenocarcinoma	male	Han	57.811	II	NA	2a	1	0	yes	22	20		surgery	14
366	WGC025187D	WGC025186D	366TRNA	366NRNA	adenocarcinoma	male	Han	62.4493	I	NA	1a	0	0	yes	37	20		surgery	11
367	WGC025191D	WGC025190D	367TRNA	367NRNA	adenocarcinoma	male	Han	76.926	III	NA	2a	2	0	yes	52	50		surgery	11
374	WGC035494D	WGC035493D	374TRNA	374NRNA-3	adenocarcinoma	male	Han	67.874	I	NA	2a	0	0	yes	NA			surgery	18
375	WGC035495D	WGC025198D	375TRNA	375NRNA	adenocarcinoma	male	Han	66.4849	II	NA	2b	0	0	yes	37	20		surgery	22
378	WGC035498D	WGC035496D	378TRNA	378NRNA	adenocarcinoma		Han	73.0932	III	NA	2b	2	0	yes	NA			surgery	14
379	WGC025206D	WGC025204D	379TRNA	379NRNA	adenocarcinoma	male	Han	61.6	I	NA	2a	0	0	yes	52	10		surgery	11
381	WGC035502D	WGC035501D	381TRNA	381NRNA	adenocarcinoma	male	Han	58.5096	III	NA	2b	2	0	yes	33	20		surgery	22
385	WGC025212D	WGC025211D	385TRNA	385NRNA	adenocarcinoma	male	Han	48.926	III	NA	2a	2	0	yes	23			surgery	11
386	WGC025214D	WGC025213D	386TRNA	386NRNA	adenocarcinoma	male	Han	50.2548	I	NA	2	0	0	yes	NA			surgery	11
410	WGC035513D	WGC035512D	410TRNA-2	410NRNA	adenocarcinoma	male	Han	76.8603	II	NA	3	0	0	yes	53	20	yes	surgery	14
411	WGC035516D	WGC035514D	411TRNA-2	411NRNA	adenocarcinoma	male	Han	64.1973	I	NA	2a	0	0	yes	38	26		surgery	14
412	WGC031071D	WGC031072D	412TRNA	412NRNA	adenocarcinoma	male	Han	49.9616	II	NA	3inv	0	0	yes	32	40		surgery	13
413	WGC031073D	WGC031074D	413TRNA	413NRNA	adenocarcinoma	male	Han	58.5452	I	NA	1a	0	0	yes	31	20		surgery	13
414	WGC031076D	WGC031077D	414TRNA	414NRNA	adenocarcinoma	male	Han	65.7178	III	NA	2a	2	0	yes	41	20		surgery	13
415			415TRNA	415NRNA	adenocarcinoma	male	Han	52.6795	II	NA	2b	0	0	yes	31	30		surgery	13
416	WGC031080D	WGC031081D	416TRNA	416NRNA	adenocarcinoma	male	Han	58.8849	III	NA	1b	2	0	yes	NA	UNK		surgery	13
418	WGC035518D	WGC035517D	418TRNA	418NRNA-2	adenocarcinoma	male	Han	69.1644	I	NA	2a	0	0	yes	41	40		surgery	14
419	WGC035520D	WGC035519D	419TRNA	419NRNA	adenocarcinoma	male	Han	52.4192	I	NA	1a	0	0	yes	31	40		surgery	14
422	WGC040753D	WGC040754D	422T	422N	adenocarcinoma	male	Han	62.5014	II	NA	3	0	0	yes	31	30		surgery	16
424	WGC040755D	WGC040756D	424T	424N	adenocarcinoma	male	Han	54.5671	III	NA	2b	2	0	yes	21	20		surgery	16
425	WGC031088D	WGC031089D	425TRNA	425NRNA	adenocarcinoma	male	Han	65.0356	III	NA	3	1	0	yes	31	20		surgery	13
427	WGC031090D	WGC031091D	427TRNA	427NRNA	adenocarcinoma	male	Han	66.263	I	NA	2a	0	0	yes	46			surgery	13
428	WGC031092D	WGC031093D	428T_RNA-4	428N_RNA-4	adenocarcinoma	male	Han	47.2904	III	NA	2a	2	0	yes	31	30		surgery	16
430	WGC031094D	WGC031095D	430TRNA	430NRNA	adenocarcinoma	male	Han	60.9699	III	NA	1a	2	0	yes	41	20		surgery	13
431	WGC062590D	WGC062591D	431TRNA	431NRNA	adenocarcinoma	male	Han	71.6411	I	NA	2a	0	0	no	NA			surgery	22
437	WGC062598D	WGC062599D	437TRNA	437NRNA	adenocarcinoma	male	Han	60.0712	IV	NA	2a	1	1a	no	NA			surgery	22
438	WGC062600D	WGC062601D	438TRNA	438NRNA	adenocarcinoma	male	Han	66.2082	III	NA	1a	2	0	no	NA			surgery	22
440	WGC062602D	WGC062603D	440TRNA	440NRNA	adenocarcinoma	female	Han	77.1589	III	NA	2a	2	0	no	NA			surgery	22
446	WGC062608D	WGC062609D	446TRNA	446NRNA	adenocarcinoma	female	Han	67.4795	I	NA	2a	0	0	no	NA			surgery	22
451	WGC062616D	WGC062617D	451TRNA	451NRNA	adenocarcinoma	female	Han	71.3397	I	NA	2a	0	0	no	NA			surgery	22
453	WGC062618D	WGC062619D	453TRNA	453NRNA	adenocarcinoma	female	Han	60.4959	I	NA	2	0	0	no	NA			surgery	22
454	WGC062620D	WGC062621D	454TRNA	454NRNA	adenocarcinoma	female	Han	58.9014	III	NA	4	0	0	no	NA			surgery	22
457	WGC062622D	WGC062623D	457TRNA	457NRNA	adenocarcinoma	female	Han	66.8685	I	NA	2a	0	0	no	NA			surgery	22
459	WGC062624D	WGC062625D	459TRNA	459NRNA	adenocarcinoma	female	Han	69.2658	I	NA	1a	0	0	no	NA			surgery	22
462	WGC062626D	WGC062627D	462TRNA	462NRNA	adenocarcinoma	male	Han	60.6849	II	NA	3	0	0	no	NA			surgery	22
465	WGC062628D	WGC062629D	465TRNA	465NRNA	adenocarcinoma	female	Han	44.611	II	NA	2a	1	0	no	NA			surgery	22
466	WGC062630D	WGC062631D	466TRNA	466NRNA	adenocarcinoma	female	Han	54.8137	I	NA	1a	0	0	no	NA			surgery	22
473	WGC062640D	WGC062641D	473TRNA	473NRNA	adenocarcinoma	female	Han	60.2027	I	NA	1b	0	0	no	NA			surgery	22
475	WGC062642D	WGC062643D	475TRNA	475NRNA	adenocarcinoma	female	Han	47.8438	I	NA	1b	0	0	no	NA			surgery	22
478	WGC062644D	WGC062645D	478TRNA	478NRNA	adenocarcinoma	female	Han	66.9425	II	NA	3sat	0	0	no	NA			surgery	22
480	WGC062646D	WGC062647D	480TRNA	480NRNA	adenocarcinoma	female	Han	68.6795	I	NA	1b	0	0	no	NA			surgery	22
481	WGC062648D	WGC062649D	481TRNA	481NRNA	adenocarcinoma	female	Han	60.5151	II	NA	2a	1	0	no	NA			surgery	22
483	WGC062650D	WGC062651D	483TRNA	483NRNA	adenocarcinoma	female	Han	70.6548	IV	NA	2	x	1	no	NA			surgery	22
487	WGC062652D	WGC062653D	487TRNA	487NRNA	adenocarcinoma	female	Han	58.189	IV	NA	4	1	1a	no	NA			surgery	22
488	WGC062654D	WGC062655D	488TRNA	488NRNA	adenocarcinoma	female	Han	78.137	III	NA	1a	2	0	no	NA			surgery	22
490	WGC062658D	WGC062659D	490TRNA	490NRNA	adenocarcinoma	female	Han	64.3233	I	NA	1a	0	0	no	NA			surgery	22
1007	WGC035463D	WGC025138D	01007TRNA-2	01007NRNA	adenocarcinoma	male	Han	43.1918	IV	NA	2a	0	1a	yes	20			surgery	22
1008	WGC016252N	WGC016250N	FCC4KT6ACXX-HUMknuTBAIRAAPEI-209_L4	FCC4KT6ACXX-HUMknuTBAJRAAPEI-210_L4	adenocarcinoma	male	Han	39.463	I	NA	1a	0	0	yes	20	20		surgery	4
1009	WGC024476D	WGC018667D	01009TRNA-2	01009NRNA	adenocarcinoma	male	Han	79.9918	II	NA	3	0	0	yes	50	10		surgery	11
1014	WGC018663N	WGC018672N	01014T	01014N	adenocarcinoma	male	Han	50.2027	I	NA	2a	0	0	yes	21	20		surgery	6
1015	WGC018664N	WGC018673N	01015T	01015N	adenocarcinoma	male	Han	50.5945	I	NA	2a	0	0	yes	30	20		surgery	6
1017	WGC018665N	WGC018674N	01017T	01017N	adenocarcinoma	male	Han	71.8164	II	NA	2b	0	0	yes	30	15		surgery	6
1021	WGC021828N	WGC018677N	01021T	01021N	adenocarcinoma	male	Han	59.3863	II	NA	3	0	0	yes	40	40		surgery	6
1026	WGC021833D	WGC021834D	01026TRNA-2	01026NRNA-2	adenocarcinoma	male	Han	62.3808	I	NA	1b	0	0	yes	41	20		surgery	14
1027	WGC021835D	WGC021836D	01027TRNA-3	01027NRNA-2	adenocarcinoma	male	Han	63.4521	I	NA	2a	0	0	yes	30	20		surgery	14
1028	WGC021837N	WGC021838N	01028T	02028N	adenocarcinoma	male	Han	70.3836	I	NA	2a	0	0	yes	50	20		surgery	6
1030	WGC021841D	WGC021842D	01030TRNA	01030NRNA-2	adenocarcinoma	male	Han	69.3699	I	NA	1a	0	0	yes	40	30		surgery	11
1033	WGC024481D	WGC024486D	01033T-2	01033N-3	adenocarcinoma	male	Han	65.789	III	NA	3	2	0	yes	40	20		surgery	10
1037	WGC024482D	WGC024487D	01037T	01037N	adenocarcinoma	male	Han	57.9178	I	NA	1a	0	0	yes	42	30		surgery	10
1039	WGC024483D	WGC024488D	01039TRNA	01039NRNA	adenocarcinoma	male	Han	64.8055	I	NA	2a	0	0	yes	40	40		surgery	11
1040	WGC024484D	WGC024489D	01040TRNA	01040NRNA	adenocarcinoma	male	Han	63.3342	I	NA	16	0	0	yes	30	20		surgery	11
1042	WGC035465D	WGC035464D	01042TRNA-1	01042NRNA-2	adenocarcinoma	female	Han	40.0027	I	NA	2a	0	0	no	NA			surgery	14
1043	WGC035467D	WGC035466D	01043TRNA	01043NRNA-2	adenocarcinoma	female	Han	57.4548	II	NA	2a	1	0	no	NA			surgery	14
1050	WGC040761D	WGC040762D	01050T_RNA-3	01050N_RNA-3	adenocarcinoma	male	Han	65.3753	I	NA	1a	0	0	no	NA			surgery	16
1052	WGC035469D	WGC035468D	01052TRNA	01052NRNA	adenocarcinoma		Han	68.3808	I	NA	1b	0	0	yes	50	20		surgery	14
1054	WGC040763D	WGC040764D	01054T	01054NRNA-3	adenocarcinoma	male	Han	76.1726	I	NA	2a	0	0	yes	50	10		surgery	22
1059	WGC035473D	WGC035472D	01059TRNA	01059NRNA	adenocarcinoma	male	Han	70.4959	II	NA	3	0	0	no	NA			surgery	14
1060	WGC035475D	WGC035474D	01060TRNA	01060NRNA-2	adenocarcinoma	female	Han	59.9507	I	NA	1a	0	0	no	NA			surgery	14
1061	WGC035477D	WGC035476D	01061TRNA	01061NRNA	adenocarcinoma	female	Han	70.4055	I	NA	2a	0	0	no	NA			surgery	14
1069	WGC040773D	WGC040774D	01069T	01069N	adenocarcinoma	male	Han	49.6603	III	NA	3	1	0	yes	30	40		surgery	16
1070	WGC040775D	WGC040776D	01070T	01070N	adenocarcinoma	male	Han	61.7671	I	NA	2a	0	0	yes	40	20		surgery	16
1072	WGC044556D	WGC044557D	01072TRNA	01072NRNA	adenocarcinoma	male	Han	56.6849	IV	NA	1a	1	1b	yes	50	30		surgery	19
1078	WGC062660D	WGC062661D	01078TRNA	01078NRNA	adenocarcinoma	male	Han	31.6849	III	NA	4	2	0	no	NA			surgery	22
1079	WGC062662D	WGC062663D	01079TRNA	01079NRNA	adenocarcinoma	female	Han	72.063	II	NA	2a	1	0	no	NA			surgery	22
2001	WGC013020NB	WGC013022NB	02001T	02001N	adenocarcinoma	male	Han	65.2466	II	NA	2	0	0	yes	40	20	yes	surgery	1
2002			02002T	02002N	adenocarcinoma	male	Han	58.9479	II	NA	2	1	0	yes	30	20		surgery	1
2008	WGC014893N	WGC014894N	02008T1A	02008N1A	adenocarcinoma	male	Han	51.7644	III	NA	1	2	0	yes	30	50		surgery	3
2013	WGC018140N	WGC018141N	02013T1A	02013N1A	adenocarcinoma	male	Han	64.2658	I	NA	1a	0	0	yes	40	20		surgery	6
2014	WGC018603N	WGC018604N	02014T1A	02014N1A	adenocarcinoma	male	Han	72.4329	III	NA	2b	2	0	yes	30	20		surgery	7
2026	WGC023360D	WGC023361D	02026T1A	02026N1A	adenocarcinoma	male	Han	60.8164	I	NA	2	0	0	yes	40	40		surgery	22
2032	WGC024562D	WGC024563D	02032T1A	02032N1A	adenocarcinoma	male	Han	63.2274	II	NA	1b	1	0	yes	40	20		surgery	12
2035	WGC039648D	WGC039649D	02035T1A	02035N1A	adenocarcinoma	male	Han	59.0411	I	NA	2	0	0	yes	30	40		surgery	17
2041	WGC045607D	WGC045608D	02041T1A	02041N1A	adenocarcinoma	female	Han	57.9726	I	NA	2	0	0	no	NA			surgery	19
2042	WGC045710D	WGC045711D	02042T1A	02042N1A	adenocarcinoma	female	Han	65.8849	III	NA	1	2	0	no	NA			surgery	19
2044	WGC046285D	WGC046286D	02044T1A	02044N1A	adenocarcinoma	female	Han	56.4164	I	NA	1	0	0	no	NA			surgery	19
2045	WGC048530D	WGC048531D	02045T1B	02045N1B	adenocarcinoma	female	Han	64.0219	I	NA	1	0	0	no	NA			surgery	21
3003	WGC014632N	WGC014633N	03003T1A	03003N1A	adenocarcinoma	male	Han	76.211	I	NA	1	0	0	yes	50	20	yes	surgery	2
3004	WGC014770N	WGC014771N	03004T1A	03004N1A	adenocarcinoma	male	Han	63.2082	II	NA	2b	0	0	yes	40	20		surgery	2
3011	WGC016235N	WGC016236N	03011T1A	03011N1A	adenocarcinoma	male	Han	64.4384	I	NA	2a	0	0	yes	40	30		surgery	3
3012	WGC017516N	WGC017517N	03012T1A	03012N1A	adenocarcinoma	male	Han	50.2904	III	NA	2b	2	0	yes	30	20		surgery	4
3017	WGC018952N	WGC018953N	03021T1A	03021N1A	adenocarcinoma	male	Han	60.0959	I	NA	2a	0	0	yes	40	20		surgery	5
3022	WGC019700N	WGC019701N	06014T1A	06014N1A	adenocarcinoma	male	Other	67.4685	I	NA	1	0	0	yes	40	20		surgery	5
3029	WGC023699D	WGC023700D	03029T1A	03029N1A	adenocarcinoma	male	Han	63.6219	I	NA	2a	0	0	yes	50	60		surgery	10
3035	WGC029506D	WGC029507D	03035TA	03035NA	adenocarcinoma	male	Han	78.1288	I	NA	2	0	0	yes	50	30		surgery	22
3040	WGC034294D	WGC034295D	03040T1A	03040N1A	adenocarcinoma	female	Han	51.7151	IV	NA	4	0	1	no	NA			surgery	15
3043	WGC035716D	WGC035717D	03043T1A	03043N1A	adenocarcinoma	female	Han	66.2575	III	NA	2	2	0	no	NA			surgery	15
3044	WGC036371D	WGC036372D	03044T1A	03044N1A	adenocarcinoma	female	Han	68.0329	III	NA	2	2	0	no	NA			surgery	15
3045	WGC036375D	WGC036376D	03045T1A	03045N1A	adenocarcinoma	male	Han	35.6712	III	NA	3	2	0	no	NA			surgery	15
3046	WGC037620D	WGC037621D	03046T1A	03046N1A	adenocarcinoma	female	Han	43.137	III	NA	2b	2	0	no	NA			surgery	17
3047	WGC039659D	WGC039660D	03047T1A	03047N1A	adenocarcinoma	female	Han	59.1726	I	NA	2	0	0	no	NA			surgery	17
3048	WGC039663D	WGC039664D	03048T1A	03048N1A	adenocarcinoma	male	Han	70.6	I	NA	2	0	0	no	NA			surgery	17
3049	WGC041024D	WGC041025D	03049T1A	03049N1A	adenocarcinoma	female	Han	57.726	I	NA	1b	0	0	no	NA			surgery	18
3050	WGC041949D	WGC041950D	03050T1B	03050N1A	adenocarcinoma	male	Han	64.7205	II	NA	3	0	0	yes	40	60		surgery	20
3056	WGC049907D	WGC049908D	03056T1A	03056N1A	adenocarcinoma	female	Han	57.5534	III	NA	2	2	0	no	NA			surgery	21
4002	WGC014200N	WGC014201N	04002T1B	04002N1B	adenocarcinoma	male	Other	61.674	II	NA	3	0	0	yes	40	20		surgery	2
5003	WGC018231N	WGC018232N	05003T1A	05003N1A	adenocarcinoma	male	Han	69.2466	I	NA	2	0	0	yes	35	40		surgery	4
5012	WGC022137D	WGC022138D	FCC5781ACXX-WHHUMexgEAAJRAAPEI-213_L2	FCC5781ACXX-WHHUMexgEAAIRAAPEI-212_L2	adenocarcinoma	male	Han	56.8192	I	NA	2	0	0	yes	40	20		surgery	8
5020	WGC032174D	WGC032175D	05020TA	05020NA	adenocarcinoma	male	Han	56.2603	II	NA	2	1	0	yes	29	20		surgery	18
5022	WGC037247D	WGC037248D	05022T1A	05022N1A	adenocarcinoma	male	Han	58.8795	I	NA	2	0	0	yes	32	20		surgery	19
5023	WGC038804D	WGC038805D	05023T1A	05023N1A	adenocarcinoma	male	Han	53.5151	I	NA	2	0	0	no	NA			surgery	19
6021	WGC021814N	WGC021815N	FCC4TD6ACXX-WHHUMqhnTAAHRAAPEI-210_L3	FCC4TRWACXX-WHHUMqhnTAAGRAAPEI-209_L6	adenocarcinoma	male	Han	56.274	IV	NA	2a	0	1a	yes	40	20		surgery	7
6029	WGC022276D	WGC022277D	FCC5781ACXX-WHHUMexgEAALRAAPEI-215_L3	FCC5781ACXX-WHHUMexgEAAKRAAPEI-214_L3	adenocarcinoma	male	Han	60.7425	III	NA	3	2	0	yes	30	15		surgery	8
6048	WGC030404D	WGC030405D	06048TA	06048NA	adenocarcinoma	male	Han	52.9068	I	NA	2a	0	0	yes	30	40		surgery	22
6051	WGC030412D	WGC030413D	06051TA	06051NA	adenocarcinoma	male	Han	56.4384	I	NA	2a	0	0	yes	40	15		surgery	22
6060	WGC036554D	WGC036555D	06060T1A	06060N1A	adenocarcinoma	female	Han	51.5397	III	NA	3	2	0	no	NA			surgery	15
6061	WGC040779D	WGC040780D	06061T1A	06061N1A	adenocarcinoma	female	Han	70.0767	I	NA	2a	0	0	no	NA			surgery	17
6062	WGC040783D	WGC040784D	06062T1A	06062N1A	adenocarcinoma	female	Han	73.9671	I	NA	2a	0	0	no	NA			surgery	22
308	WGC018650N	WGC016260N	FCC4L4NACXX-HUMknuTBAMRAAPEI-213_L7	FCC4L4NACXX-HUMknuTBANRAAPEI-214_L7	squamous carcinoma	male	Han	49.737	III	NA	3	1	0	yes	27	20		surgery	4
313	WGC018652N	WGC016266N	FCC4L4NACXX-HUMknuTBAQRAAPEI-218_L8	FCC4L4NACXX-HUMknuTBARRAAPEI-219_L8	squamous carcinoma	male	Han	66.0329	III	NA	4	2	0	yes	42	40		surgery	4
318	WGC018653N	WGC014589N	FCC4BRUACXX-HUMknuTBAARAAPEI-201_L1	FCC4MEFACXX-HUMknuTBACRABPEI-203_L8	squamous carcinoma	male	Han	57.474	I	NA	1a	0	0	yes	NA	UNK		surgery	4
322	WGC018654N	WGC016278N	FCC4L4NACXX-HUMknuTBASRAAPEI-220_L8	FCC4L4NACXX-HUMknuTBATRAAPEI-221_L8	squamous carcinoma	male	Han	63.0027	III	NA	3	1	0	yes	22	20		surgery	4
323	WGC018655N	WGC016281N	FCC4L4NACXX-HUMknuTBAURAAPEI-222_L8	FCC4KT6ACXX-HUMknuTBAVRAAPEI-223_L3	squamous carcinoma	male	Han	58.1589	III	NA	3	2	0	yes	32	40		surgery	4
329	WGC018656N	WGC016284N	FCC4KT6ACXX-HUMknuTBAWRAAPEI-225_L3	FCC4KT6ACXX-HUMknuTBAXRAAPEI-227_L3	squamous carcinoma	male	Han	67	II	NA	2b	0	0	yes	45	60		surgery	4
330	WGC018657N	WGC014590N	FCC4MEFACXX-HUMknuTBABRABPEI-202_L8	FCC4MEFACXX-HUMknuTBADRABPEI-204_L8	squamous carcinoma	male	Han	61.4055	III	NA	2a	2	0	yes	42	20		surgery	4
337	WGC040745D	WGC040746D	337T	337NRNA-2	squamous carcinoma	male	Han	50.8822	I	NA	2a	0	0	yes	33	20		surgery	16
339	WGC018661D	WGC016302D	339TRNA-2	339NRNA	squamous carcinoma	male	Han	79.3507	I	NA	2a	0	0	yes	62	10		surgery	11
340	WGC025146D	WGC014591D	340TRNA-2	340N-3	squamous carcinoma	male	Han	58.1233	II	NA	3	0	0	yes	27	20		surgery	11
347	WGC025156D	WGC025155D	347TRNA	347NRNA	squamous carcinoma	male	Han	57.9397	III	NA	3	1	0	yes	27	20		surgery	11
348	WGC025159D	WGC025157D	348TRNA	348NRNA	squamous carcinoma	male	Han	59.9589	I	NA	2a	0	0	yes	42	20		surgery	11
349	WGC025162D	WGC025161D	349TRNA	349NRNA	squamous carcinoma	male	Han	71.1863	I	NA	2a	0	0	yes	NA	UNK		surgery	11
350	WGC040747D	WGC040748D	350TRNA	350NRNA	squamous carcinoma	male	Han	54.3452	II	NA	1b	1	0	yes	22	30		surgery	16
351	WGC035481D	WGC035479D	351TRNA-3	351NRNA-4	squamous carcinoma	male	Han	65.5123	II	NA	1b	1	0	yes	32	20		surgery	14
355	WGC031048D	WGC025169D	355TRNA	355NRNA-3	squamous carcinoma	male	Han	61.5808	III	NA	2a	2	0	yes	42	20		surgery	18
361	WGC035489D	WGC035488D	361TRNA	361NRNA-3	squamous carcinoma	male	Han	67.6822	III	NA	3	2	0	yes	39	20		surgery	14
362	WGC025183D	WGC025182D	362TRNA	362NRNA	squamous carcinoma	male	Han	70.2082	II	NA	1b	1	0	yes	32	30		surgery	11
363	WGC035492D	WGC035490D	363TRNA-2	363NRNA-3	squamous carcinoma	male	Han	62.3479	I	NA	1b	0	0	yes	29	40		surgery	14
368	WGC040749D	WGC040750D	368T	368N	squamous carcinoma	male	Han	63.7836	II	NA	3	0	0	yes	42	20		surgery	16
369	WGC025193D	WGC025192D	369TRNA	369NRNA	squamous carcinoma	male	Han	59.063	II	NA	3	0	0	yes	NA	UNK		surgery	11
370	WGC040751D	WGC040752D	370T	370N	squamous carcinoma	male	Han	72.0849	I	NA	2a	0	0	yes	47	20		surgery	16
373	WGC025196D	WGC025194D	373TRNA	373NRNA	squamous carcinoma	male	Han	43.7288	I	NA	2a	0	0	yes	22	80		surgery	13
377	WGC025203D	WGC025202D	377TRNA	377NRNA	squamous carcinoma	male	Han	50.5671	II	NA	2	0	0	yes	32	30		surgery	11
393	WGC031051D	WGC031052D	393TRNA	393NRNA	squamous carcinoma	male	Han	59.9479	I	NA	2a	0	0	yes	41	20		surgery	13
394	WGC031053D	WGC031054D	394TRNA	394NRNA	squamous carcinoma	male	Han	69.9726	II	NA	2a	1	0	yes	41	40		surgery	13
396	WGC031055D	WGC031056D	396TRNA	396NRNA	squamous carcinoma	male	Han	69.7123	II	NA	2b	0	0	yes	NA	UNK		surgery	13
397	WGC031057D	WGC031058D	397TRNA-2	397NRNA	squamous carcinoma	male	Han	77.5315	III	NA	3	2	0	yes	61	20		surgery	14
398	WGC031059D	WGC031060D	398TRNA	398NRNA	squamous carcinoma	male	Han	59.8274	II	NA	2a	1	0	yes	NA	UNK		surgery	13
399	WGC031061D	WGC031062D	399TRNA	399NRNA	squamous carcinoma	male	Han	62.3973	I	NA	2a	0	0	yes	51	40		surgery	13
400	WGC031063D	WGC031064D	400TRNA	400NRNA	squamous carcinoma	male	Han	74.1342	III	NA	3	2	0	yes	41	20		surgery	13
401	WGC031065D	WGC031066D	401TRNA	401NRNA	squamous carcinoma	male	Han	67.0712	II	NA	2b	0	0	yes	41	20		surgery	13
402	WGC031067D	WGC031068D	402TRNA	402NRNA	squamous carcinoma	male	Han	71.0795	II	NA	3	0	0	yes	51	20		surgery	13
403	WGC035509D	WGC035508D	403TRNA	403NRNA-2	squamous carcinoma	male	Han	65.0192	III	NA	2b	2	0	yes	NA			surgery	14
404	WGC031069D	WGC031070D	404TRNA	404NRNA	squamous carcinoma	male	Han	72.0137	I	NA	2a	0	0	yes	41	60		surgery	13
405	WGC035511D	WGC035510D	405TRNA	405NRNA-2	squamous carcinoma	male	Han	60.3945	III	NA	3	2	0	yes	51	70		surgery	14
406	WGC044553D	WGC044554D	406TRNA-2	406NRNA	squamous carcinoma	female	Han	67.4384	I	NA	1a	0	0	yes	41	30		surgery	19
420	WGC031084D	WGC031085D	420TRNA	420NRNA	squamous carcinoma	male	Han	70.126	III	NA	2b	2	0	yes	NA	UNK		surgery	13
423	WGC031086D	WGC031087D	423TRNA	423NRNA	squamous carcinoma	male	Han	57.463	I	NA	2a	0	0	yes	41	30		surgery	13
489	WGC062656D	WGC062657D	489TRNA	489NRNA	squamous carcinoma	male	Han	62.6082	III	NA	2a	2	0	no	NA			surgery	22
1004	WGC016243N	WGC016241N	FCC4BRUACXX-HUMknuTBAERAAPEI-205_L1	FCC4KT6ACXX-HUMknuTBAFRAAPEI-206_L4	squamous carcinoma	male	Han	72.3753	III	NA	2a	2	0	yes	50			surgery	4
1005	WGC016246N	WGC016244N	FCC4KT6ACXX-HUMknuTBAGRAAPEI-207_L4	FCC4KT6ACXX-HUMknuTBAHRAAPEI-208_L4	squamous carcinoma	male	Han	72.6658	I	NA	2a	0	0	yes	40	20	yes	surgery	4
1010	WGC024477D	WGC018668D	01010TRNA	01010NRNA	squamous carcinoma	male	Han	75.137	I	NA	16	0	0	yes	60	40		surgery	10
1011	WGC024478D	WGC018669D	01011TRNA	01011NRNA	squamous carcinoma	male	Han	52.2932	II	NA	26	0	0	yes	40			surgery	10
1022	WGC021829N	WGC021830N	01022T	01022N	squamous carcinoma	male	Han	66.3973	I	NA	2a	0	0	yes	47	20		surgery	6
1058	WGC035471D	WGC035470D	01058TRNA	01058NRNA	squamous carcinoma	male	Han	63.4849	III	NA	4	0	0	yes	30	20		surgery	14
1063	WGC040767D	WGC040768D	01063T	01063N	squamous carcinoma	male	Han	63.2192	II	NA	2a	1	0	yes	40	20		surgery	16
1067	WGC040769D	WGC040770D	01067T	01067N	squamous carcinoma	male	Han	66.9315	II	NA	2b	0	0	yes	40			surgery	16
1068	WGC040771D	WGC040772D	01068T	01068N	squamous carcinoma	male	Han	61.2986	III	NA	3	1	0	yes	40	20		surgery	16
2004	WGC013674NB	WGC013676NB	02004T	02004N	squamous carcinoma	male	Han	63.3699	II	NA	2	0	0	yes	40	20		surgery	1
2005	WGC013821N	WGC013822N	02005T	02005N	squamous carcinoma	male	Han	66.3342	II	NA	1	2	0	yes	40	40		surgery	1
2006	WGC014037N	WGC014038N	02006T1B	02006N1B	squamous carcinoma	male	Han	54.8904	II	NA	2	0	0	yes	30	40		surgery	1
2007	WGC014113N	WGC014114N	02007T1B	02007N1B	squamous carcinoma	male	Han	59.8658	II	NA	2	0	0	yes	40	40		surgery	2
2009	WGC015681N	WGC015682N	02009T1A	02009N1A	squamous carcinoma	male	Han	57.3479	I	NA	2	0	0	yes	20	20		surgery	3
2010	WGC017539N	WGC017540N	02010T1A	02010N1A	squamous carcinoma	male	Han	68.8795	II	NA	2b	1	0	yes	40	40		surgery	4
2015	WGC018780N	WGC018781N	02015T1A	02015N1A	squamous carcinoma	male	Han	67.7014	I	NA	1b	0	0	yes	30	20		surgery	7
2028	WGC023368D	WGC023369D	02028T1A	02028N1A	squamous carcinoma	male	Han	63.8603	III	NA	3	1	0	yes	30	20		surgery	22
2031	WGC024377D	WGC024378D	02031T1A	02031N1A	squamous carcinoma	male	Han	55.9589	II	NA	1b	0	0	yes	40	20		surgery	22
2033	WGC033152D	WGC033153D	02033TA	02033NA	squamous carcinoma	male	Han	61.7534	I	NA	2a	0	0	yes	31	20		surgery	22
2034	WGC035380D	WGC035381D	02034T1A	02034N1A	squamous carcinoma	male	Han	68.3973	II	NA	2b	0	0	yes	31	60		surgery	17
2036	WGC040031D	WGC040032D	02036T1A	02036N1A	squamous carcinoma	male	Han	68.6685	I	NA	2	0	0	yes	40	40		surgery	17
2037	WGC040461D	WGC040462D	02037T1A	02037N1A	squamous carcinoma	male	Han	58.2055	I	NA	2a	0	0	yes	31	40		surgery	17
3001	WGC013931N	WGC013932N	03001T	03001N	squamous carcinoma	male	Han	63.7041	I	NA	2a	0	0	yes	30	20		surgery	1
3005	WGC014935N	WGC014936N	03005T1A	03005N1A	squamous carcinoma	male	Han	61.4849	I	NA	1b	0	0	yes	40	20		surgery	2
3007	WGC015376N	WGC015377N	03007T1A	03007N1A	squamous carcinoma	male	Han	41.6521	IV	NA	2b	2	1	yes	21	20		surgery	3
3009	WGC015769N	WGC015770N	03009T1A	03009N1A	squamous carcinoma	male	Han	65.8795	III	NA	2b	2	0	yes	50	20		surgery	3
3010	WGC016227N	WGC016228N	03010T1A	03010N1A	squamous carcinoma	male	Han	57.3726	II	NA	3	0	0	yes	20	20		surgery	3
3016	WGC018948N	WGC018949N	03020T1A	03020N1A	squamous carcinoma	male	Han	59.8575	I	NA	2	0	0	yes	40	20	yes	surgery	5
3018	WGC018956N	WGC018957N	03022T1A	03022N1A	squamous carcinoma		Other	62.9781	I	NA	2a	0	0	yes	40	40		surgery	5
3021	WGC019681N	WGC019682N	06013T1A	06013N1A	squamous carcinoma	male	Han	49.5973	III	NA	4	1	0	yes	20	20		surgery	5
3023	WGC020125D	WGC020126D	FCC5781ACXX-WHHUMexgEAAFRAAPEI-209_L2	FCC5781ACXX-WHHUMexgEAAERAAPEI-208_L1	squamous carcinoma	male	Han	61.8164	I	NA	2	0	0	yes	30	20		surgery	8
3027	WGC022268D	WGC022269D	03027T1A_FCC5775ACXX_L6_WHHUMjyqEAAFRAAPEI-213	03027N1A_FCC4LYLACXX_L7_WHHUMjyqEAAERAAPEI-212	squamous carcinoma	male	Han	70.1726	II	NA	2	0	0	yes	40	40		surgery	9
3030	WGC023703D	WGC023704D	03030T1A	03030N1A	squamous carcinoma	male	Han	72.3726	II	NA	2	2	0	yes	40	40		surgery	10
3031	WGC023785D	WGC023786D	03031T1A	03031N1A	squamous carcinoma	male	Han	56.0137	I	NA	2a	0	0	yes	40	20	yes	surgery	10
3033	WGC024607D	WGC024608D	03033TA	03033NA	squamous carcinoma	male	Han	57.2466	II	NA	2a	1	0	yes	38	30		surgery	12
3034	WGC028332D	WGC028333D	03034TA	03034NA	squamous carcinoma	male	Han	58.1014	II	NA	2	0	0	yes	20	40		surgery	22
3036	WGC034042D	WGC034043D	03036T1A	03036N1A	squamous carcinoma	male	Han	61.7699	III	NA	4	2	0	yes	30	20		surgery	15
3055	WGC046126D	WGC046127D	03055T1A	03055N1B	squamous carcinoma	male	Han	67.4274	II	NA	2	0	0	no	NA			surgery	20
4003	WGC014204N	WGC014205N	04003T1B	04003N1B	squamous carcinoma	male	Han	66.0767	III	NA	3	2	0	yes	40	20		surgery	2
4004	WGC018338N	WGC018339N	03016T1A	03016N1A	squamous carcinoma	male	Han	62.0356	II	NA	2	1	0	yes	40	20		surgery	6
4005	WGC018607N	WGC018608N	03017T1A	03017N1A	squamous carcinoma	male	Han	62.3836	II	NA	2a	1	0	yes	41	40		surgery	6
4008	WGC019688D	WGC019689D	FCC5781ACXX-WHHUMexgEAADRAAPEI-207_L1	FCC5781ACXX-WHHUMexgEAACRAAPEI-206_L1	squamous carcinoma	male	Han	49.5808	I	NA	2	0	0	yes	20	20		surgery	8
4009	WGC021310D	WGC021311D	04009T1A_FCC4LYLACXX_L7_WHHUMjyqEAABRAAPEI-209	04009N1A_FCC4LYLACXX_L7_WHHUMjyqEAAARAAPEI-208	squamous carcinoma	male	Han	59.9644	III	NA	3	2	0	yes	50	20		surgery	9
4011	WGC024460D	WGC024461D	04011T1A	04011N1A	squamous carcinoma	male	Han	51.3041	II	NA	3	0	0	yes	30	30		surgery	11
4012	WGC024464D	WGC024465D	04012T1A	04012N1A	squamous carcinoma	male	Han	65.9507	II	NA	3	0	0	yes	50	40		surgery	11
5008	WGC020025N	WGC020026N	03018T1A	03018N1A	squamous carcinoma	male	Han	58.0411	II	NA	3	0	0	yes	30	60		surgery	5
5011			FCC5781ACXX-WHHUMexgEAAHRAAPEI-211_L2	FCC5781ACXX-WHHUMexgEAAGRAAPEI-210_L2	squamous carcinoma	male	Han	61.0658	II	NA	2	0	0	yes	30	20		surgery	8
5014	WGC022936D	WGC022937D	FCC5781ACXX-WHHUMexgEAANRAAPEI-218_L3	FCC5781ACXX-WHHUMexgEAAMRAAPEI-216_L3	squamous carcinoma	male	Han	59.7452	II	NA	2b	0	0	yes	31	40		surgery	9
5015	WGC024236D	WGC024237D	05015T1A	05015N1A	squamous carcinoma	male	Han	67.1233	III	NA	2b	2	0	yes	47	20		surgery	12
5016	WGC024341D	WGC024342D	05016T1A	05016N1A	squamous carcinoma	male	Han	77.4137	II	NA	1	0	0	yes	50	30		surgery	12
5018	WGC027610D	WGC027611D	05018TA	05018NA	squamous carcinoma	male	Han	74.5205	II	NA	3	0	0	yes	50	20		surgery	12
5021	WGC034864D	WGC034865D	05021T1A	05021N1A	squamous carcinoma	male	Han	65.2849	III	NA	3	2	0	yes	20	20		surgery	18
6001	WGC017790N	WGC017791N	06001T1A	06001N1A	squamous carcinoma	male	Han	50.3507	I	NA	1	0	0	yes	30	30		surgery	4
6002	WGC017941N	WGC017942N	06002T1A	06002N1A	squamous carcinoma	male	Han	64.9671	I	NA	1	0	0	yes	40	50		surgery	4
6003	WGC018197D	WGC018198D	FCC5781ACXX-WHHUMexgEAABRAAPEI-205_L1	FCC5781ACXX-WHHUMexgEAAARAAPEI-203_L1	squamous carcinoma	male	Han	58.6301	I	NA	1	0	0	yes	40	20		surgery	8
6005	WGC018787D	WGC018788D	06005T1A	06005N1A	squamous carcinoma	male	Han	58.3096	II	NA	2	1	0	yes	40	40		surgery	12
6008	WGC019121N	WGC019122N	04004T1A	04004N1A	squamous carcinoma	male	Han	65.4822	I	NA	2	0	0	yes	50	80		surgery	5
6009	WGC019125N	WGC019126N	04005T1A	04005N1A	squamous carcinoma	male	Han	63.1918	II	NA	1	1	0	yes	30	20		surgery	5
6010	WGC019129N	WGC019130N	06008T1A	06008N1A	squamous carcinoma	male	Han	61.2822	I	NA	2	0	0	yes	40	40	yes	surgery	5
6013	WGC020115N	WGC020116N	06009T1A	06009N1A	squamous carcinoma	male	Han	60.6932	III	NA	2	2	0	yes	40	20		surgery	5
6014	WGC020119N	WGC020120N	06010T1A	06010N1A	squamous carcinoma	male	Han	75.3041	II	NA	2	0	0	yes	40	20		surgery	5
6020	WGC021810N	WGC021811N	FCC4TD6ACXX-WHHUMqhnTAAFRAAPEI-208_L3	FCC4TD6ACXX-WHHUMqhnTAAERAAPEI-207_L3	squamous carcinoma	male	Han	58.5288	I	NA	2a	0	0	yes	48	60		surgery	7
6022	WGC021818D	WGC021819D	06022T1A_FCC4LYLACXX_L7_WHHUMjyqEAADRAAPEI-211	06022N1A_FCC4LYLACXX_L7_WHHUMjyqEAACRAAPEI-210	squamous carcinoma	male	Han	63.3562	II	NA	3	0	0	yes	40	20		surgery	9
6024	WGC022065N	WGC022066N	FCC4U18ACXX-WHHUMqhnTAAJRAAPEI-212_L7	FCC4TRWACXX-WHHUMqhnTAAIRAAPEI-211_L6	squamous carcinoma	male	Han	53.9671	II	NA	2a	1	0	yes	40	20		surgery	7
6027	WGC022168N	WGC022169N	FCC4U18ACXX-WHHUMqhnTAANRAAPEI-216_L7	FCC4TRWACXX-WHHUMqhnTAAMRAAPEI-215_L6	squamous carcinoma	male	Other	63.737	I	NA	2a	0	0	yes	40	20		surgery	7
6028	WGC022172N	WGC022173N	FCC4TD6ACXX-WHHUMqhnTAAPRAAPEI-219_L3	FCC4TD6ACXX-WHHUMqhnTAAORAAPEI-218_L3	squamous carcinoma	male	Han	77.5726	I	NA	2a	0	0	yes	40	10		surgery	7
6033	WGC023713D	WGC023714D	06033T1A_FCC5775ACXX_L6_WHHUMjyqEAAJRAAPEI-218	06033N1A_FCC5775ACXX_L6_WHHUMjyqEAAIRAAPEI-216	squamous carcinoma	male	Han	53.1479	II	NA	2b	0	0	yes	40	40		surgery	9
6034	WGC023717D	WGC023718D	06034T1A	06034N1A	squamous carcinoma	female	Han	64.1479	I	NA	1a	0	0	yes	40	20		surgery	10
6037	WGC024440D	WGC024441D	06037T1A	06037N1A	squamous carcinoma	male	Han	63.4603	I	NA	2a	0	0	yes	45	30		surgery	11
6053	WGC030420D	WGC030421D	06053TA	06053NA	squamous carcinoma	male	Han	55.3781	II	NA	2a	1	0	yes	39	20		surgery	22
6055	WGC033479D	WGC033480D	06055TA	06055NA	squamous carcinoma	female	Han	72.8932	I	NA	1a	0	0	yes	50	10		surgery	22
6057	WGC036542D	WGC036543D	06057T1A	06057N1A	squamous carcinoma	male	Han	70.3507	II	NA	2a	1	0	no	NA			surgery	15
6058	WGC036546D	WGC036547D	06058T1A	06058N1A	squamous carcinoma	male	Han	66.8055	I	NA	2a	0	0	yes	37	15		surgery	15
6059	WGC036550D	WGC036551D	06059T1A	06059N1A	squamous carcinoma	female	Han	65.726	III	NA	2a	2	0	yes	40	10		surgery	15
