# Supplementary material for: Comprehensive genomic and immunological characterization of Chinese non-small cell lung cancer patients
Source: Nat Commun. 2019 Apr 16;10:1772. doi: 10.1038/s41467-019-09762-1 (PMC6467893; doi:10.1038/s41467-019-09762-1)
Supplement: Supplementary file 5 — Supplementary Data 3 [file 41467_2019_9762_MOESM5_ESM.xlsx]

## Sheet:  ADC MutSig
gene	expr	reptime	hic	N_nonsilent	N_silent	N_noncoding	n_nonsilent	n_silent	n_noncoding	nnei	x	X	p	q
EGFR	423489	336	-13	1214848	320768	0	46	1	0	50	10	6915968	1.11022e-16	2.0941e-12
TP53	2069567	213	34	395392	109184	0	33	0	0	38	10	5171200	1.22124e-15	1.15176e-11
KRAS	259193	512	16	219392	52864	0	14	1	0	20	6	2466176	2.76257e-07	0.00173692
IQSEC2	886836	NaN	77	1359104	427648	0	14	2	0	38	7	6396416	0.00040395	1
MYF5	27810	974	-1	231808	66176	0	8	0	0	50	19	7295360	0.000508926	1
MPV17L	545296	212	36	188160	43392	0	6	0	0	50	17	7331584	0.000712532	1
KRTAP5-4	NaN	NaN	NaN	204160	60416	0	5	0	0	50	27	14315008	0.00102691	1
ZNF595	NaN	NaN	NaN	591104	160000	0	8	0	0	50	27	14414592	0.00105471	1
OR2T34	116628	850	-20	282240	85248	0	7	0	0	50	18	7024640	0.00127487	1
SFT2D3	NaN	NaN	NaN	173568	75264	0	2	0	0	50	27	14329856	0.0015156	1
KEAP1	1996822	207	30	564480	163200	0	7	0	0	50	9	6865536	0.00177709	1
ZNF799	1754294	593	0	602624	143872	0	8	0	0	50	18	8848640	0.00216812	1
DENND1A	314875	517	32	948096	288000	0	16	3	0	19	8	2973568	0.00232416	1
DNASE1L2	2179404	224	39	271872	82944	0	6	1	0	22	4	3634688	0.00301298	1
TPRX1	881316	336	39	345088	131840	0	6	0	0	50	15	8091648	0.00304894	1
ALG1L2	NaN	NaN	NaN	202752	56832	0	4	0	0	50	27	14311424	0.00446505	1
POU2F2	855248	369	32	429568	125696	0	6	1	0	50	12	7262592	0.00512049	1
ZNF718	270777	858	0	448768	107648	0	8	0	0	50	26	7346432	0.00531897	1
OR2W5	272980	927	-14	281344	89216	0	7	1	0	50	20	6174336	0.00539084	1
GABRG2	8332	869	-14	482432	127360	0	8	0	0	50	32	10743040	0.00556859	1
CDH22	553454	583	44	735872	234496	0	9	0	0	50	16	7721856	0.00557902	1
RARA	1350242	191	23	470016	137472	0	5	0	0	50	7	7603968	0.00570293	1
RHBDL1	1207790	194	33	390400	125312	0	5	1	0	50	13	8093056	0.0059969	1
CACNA1E	111356	832	10	2101504	585344	0	21	4	0	50	24	7936128	0.00710219	1
PEG3	NaN	NaN	NaN	1347968	342016	0	12	1	0	50	28	14596608	0.00905602	1
ZFHX4	72333	731	8	3273088	909056	0	36	9	0	50	32	9707392	0.00919629	1
CAPN12	1697047	322	45	665216	194944	0	8	1	0	50	19	7991680	0.00984771	1
OR4F15	215780	643	-16	278400	81408	0	4	0	0	50	15	8036480	0.011225	1
GABRA2	69760	992	3	423040	111488	0	6	0	0	50	15	7661312	0.0113001	1
OR2T2	112460	903	-20	284544	89856	0	6	1	0	50	30	7943808	0.0120554	1
OR4M1	275024	858	-57	277248	84096	0	6	0	0	50	29	6552704	0.0124665	1
EFNA5	78424	628	21	214528	55424	0	3	0	0	50	8	7619968	0.0127379	1
TMEM132C	NaN	NaN	NaN	986112	303744	0	9	2	0	50	29	14558336	0.0137162	1
AP1AR	181002	351	22	292736	70144	0	4	0	0	50	15	7588224	0.0142121	1
UNC80	NaN	NaN	NaN	3009280	842624	0	20	3	0	50	30	15097216	0.0144666	1
KRTAP22-2	NaN	NaN	NaN	43520	10240	0	2	0	0	28	10	4696064	0.0162381	1
ODF3L2	1370962	423	-24	250880	87808	0	5	0	0	50	20	6461824	0.0163901	1
FZD2	1261037	254	16	494720	157312	0	4	1	0	50	12	9060352	0.0175413	1
MCC	271270	620	16	963200	262144	0	4	0	0	46	14	7883008	0.0176784	1
CD1A	120861	833	3	303104	82432	0	5	0	0	50	14	6486912	0.0179335	1
TMEM167A	230539	717	8	71040	17664	0	2	0	0	50	12	7508992	0.0180792	1
POTEM	NaN	NaN	NaN	484352	117760	0	5	0	0	50	27	14372352	0.0185132	1
POTEH	66885	909	-64	519296	125440	0	10	2	0	38	32	5674752	0.020948	1
SRP68	1611239	218	22	589312	157952	0	3	0	0	50	15	8657408	0.0212074	1
PTCHD2	759100	482	25	1246592	388864	0	10	3	0	50	10	7043328	0.0212079	1
GPR1	332753	487	25	320640	91008	0	4	0	0	50	13	7901440	0.0219725	1
RAB26	1938163	224	40	236800	71552	0	3	0	0	50	10	7643136	0.0220508	1
LRTM2	245027	593	30	328704	103296	0	4	0	0	50	11	7385344	0.0224819	1
FOXD4L5	NaN	NaN	NaN	359936	120448	0	4	0	0	50	27	14375040	0.0228442	1
AMELX	NaN	NaN	NaN	193152	53376	0	3	0	0	50	27	14307968	0.0229289	1
OR2AK2	NaN	NaN	NaN	294784	91904	0	4	0	0	50	27	14346496	0.0230084	1
C10orf53	NaN	NaN	NaN	166656	44928	0	3	0	0	50	27	14299520	0.0232185	1
OR9I1	NaN	NaN	NaN	277120	85760	0	4	0	0	50	27	14340352	0.0235648	1
HIST1H1E	398813	636	53	192000	62976	0	3	0	0	50	7	4903552	0.0243319	1
NANP	547844	515	-31	226560	62592	0	3	0	0	50	8	5854720	0.0243461	1
PDZD7	1020226	247	40	461568	147456	0	5	1	0	50	10	7248512	0.0243467	1
GOLGA6L1	NaN	NaN	NaN	652416	131328	0	3	1	0	50	28	14385920	0.0251968	1
MRPL15	268859	464	31	269184	79872	0	3	0	0	50	9	7305344	0.0259619	1
CARD17	NaN	NaN	NaN	103552	28928	0	1	0	0	50	27	14283520	0.0260911	1
FOXI1	94287	650	24	339712	99200	0	4	0	0	50	8	7439616	0.0267414	1
SBSN	1081638	390	41	532864	153344	0	7	1	0	50	15	6538496	0.0275266	1
TPTE	30271	1268	-81	533120	135040	0	15	3	0	35	29	3337600	0.0279034	1
CKAP4	168486	445	23	533888	163072	0	3	0	0	50	12	6358144	0.0284612	1
NPSR1	106021	949	0	379648	103808	0	4	1	0	50	14	8832512	0.0293971	1
CXCL5	230379	408	2	105088	32000	0	3	0	0	50	20	8510848	0.0311987	1
BAGE2	NaN	NaN	NaN	108672	31104	0	2	0	0	50	27	14285696	0.0315921	1
BAGE3	NaN	NaN	NaN	108672	31104	0	2	0	0	50	27	14285696	0.0315921	1
C1orf228	NaN	NaN	NaN	411392	113536	0	5	1	0	30	12	5744000	0.0318022	1
MRGPRE	583782	421	36	266368	95360	0	4	1	0	50	16	7579264	0.0329545	1
HCN1	80822	1235	-24	802944	235008	0	10	1	0	50	29	7165440	0.0333709	1
LOC728392	NaN	NaN	NaN	103296	34944	0	2	0	0	50	27	14289536	0.0334067	1
PHF21B	350834	525	-5	482688	150144	0	6	2	0	24	6	3486336	0.0334998	1
OR2M5	19998	935	-32	277376	82816	0	7	1	0	50	49	6781952	0.033767	1
PRB2	175992	673	-18	358272	127488	0	5	0	0	50	22	9615872	0.0341989	1
HIST1H4B	408919	685	43	89344	31232	0	2	0	0	50	13	6069760	0.0346586	1
TMEM175	675007	256	45	450048	147072	0	2	0	0	50	4	7645824	0.0351735	1
OR4N2	275024	858	-57	271232	83200	0	5	1	0	50	29	6552704	0.0351743	1
C7orf72	NaN	NaN	NaN	407552	110464	0	4	0	0	50	27	14365056	0.0352499	1
REG1A	10958	1389	-22	161536	38528	0	4	0	0	50	34	6302464	0.0358399	1
CCL20	161901	296	7	94080	23040	0	2	0	0	50	14	6693504	0.0360817	1
DCX	131531	NaN	13	412544	111616	0	5	0	0	50	17	7419904	0.0363903	1
TCL1A	256627	582	30	108416	29824	0	2	0	0	50	12	7758848	0.0365313	1
MS4A7	433906	899	24	222464	64384	0	4	0	0	50	19	6583168	0.0375219	1
SLC25A38	160739	595	32	276480	84096	0	3	0	0	50	14	8028800	0.0385957	1
STC2	471196	519	41	275840	77824	0	3	0	0	50	14	8427392	0.0386789	1
C16orf54	NaN	NaN	NaN	191616	68352	0	3	0	0	50	27	14322944	0.0387159	1
SPINK2	595179	572	12	81152	22144	0	2	0	0	50	21	7249536	0.0389479	1
PWWP2B	152612	271	-1	516224	174592	0	4	1	0	50	7	7439232	0.0393095	1
PAPPA2	39980	863	-10	1651072	465152	0	12	2	0	50	25	10993920	0.0394946	1
TNFRSF6B	1126597	202	36	263168	89728	0	3	1	0	50	10	6609280	0.0399945	1
RPL9	648710	177	43	185216	47488	0	2	0	0	50	5	7952384	0.0404022	1
PTPRN	694442	193	44	884736	278784	0	6	1	0	50	10	8235648	0.0404883	1
MYOD1	391398	626	17	281472	91392	0	4	0	0	50	11	6677248	0.0415551	1
GYPA	131210	1033	-8	144256	38912	0	3	0	0	50	25	7256704	0.0415843	1
MPL	1088321	252	27	578816	171520	0	4	0	0	50	5	7976704	0.0416286	1
BHMT2	236664	526	38	340096	90752	0	3	0	0	50	7	6633344	0.0419381	1
ZCCHC13	404685	NaN	26	150144	43008	0	2	0	0	50	10	8832384	0.0428252	1
TNR	177437	738	4	1244288	353536	0	11	2	0	50	16	7665024	0.0428503	1
PGK2	67972	1246	2	372096	109440	0	4	1	0	50	12	7107712	0.0435977	1
TCEAL5	455954	NaN	17	192768	47232	0	3	0	0	50	10	8243840	0.0437885	1
GLRX5	209037	509	35	139392	44160	0	2	0	0	50	7	6706560	0.0444399	1
TRIM69	673122	428	36	467456	119680	0	4	0	0	50	7	7204864	0.0444565	1
ANKRD44	744603	444	27	867072	231168	0	5	0	0	50	5	7714048	0.0446832	1
MAP4K5	603138	207	43	819584	202240	0	3	0	0	50	6	8108544	0.0447135	1
TIFA	182788	351	37	172032	42624	0	2	0	0	50	6	7181824	0.0452363	1
OR6P1	NaN	NaN	NaN	278272	87680	0	3	0	0	50	27	14342272	0.0453168	1
CNGA2	126208	NaN	-2	604928	170368	0	5	0	0	50	16	9017856	0.0459148	1
VCX3B	28829	NaN	-28	201088	51968	0	4	0	0	50	45	8998144	0.0460879	1
OR6N1	103627	985	1	274432	85760	0	3	0	0	50	15	7491456	0.0466226	1
MAGEA6	203033	NaN	-1	281472	82944	0	3	0	0	50	16	8572032	0.0469936	1
DUSP27	287664	611	-1	1049600	291712	0	11	2	0	50	18	6956928	0.0470803	1
L2HGDH	666223	337	28	425728	123392	0	3	0	0	50	6	7031296	0.0477145	1
LHX8	162631	959	-23	331776	91776	0	5	1	0	50	39	9159296	0.0478732	1
LCE1F	64902	818	18	106240	30464	0	2	0	0	50	14	7433472	0.0480691	1
CBX4	647412	242	-2	501888	150528	0	4	0	0	50	12	7807872	0.0485439	1
GIMAP6	682986	689	20	262016	77824	0	4	0	0	50	17	7050752	0.0491572	1
SGCD	48800	1181	3	291968	82432	0	4	1	0	50	17	7309440	0.0494962	1
PRIMA1	311378	676	19	140416	43136	0	2	0	0	50	14	8897664	0.0503142	1
SOCS4	795059	144	37	404736	104832	0	3	0	0	43	5	5932544	0.0503264	1
HHLA1	NaN	NaN	NaN	499840	136064	0	4	0	0	50	27	14390656	0.0506817	1
AP1S3	263604	197	16	149760	34944	0	2	0	0	50	9	6510976	0.0524007	1
OR10Z1	179404	940	1	274176	87168	0	4	0	0	50	20	8261888	0.0525492	1
CDH9	39282	1140	-26	734976	192000	0	11	3	0	50	43	8170112	0.0526543	1
IL9R	NaN	NaN	NaN	476160	137472	0	4	0	0	50	27	14392064	0.0529946	1
NOS1	201056	259	13	1321984	372608	0	8	1	0	50	6	6399104	0.0535902	1
GBX2	134179	453	6	306688	97664	0	2	0	0	50	9	6115968	0.0546836	1
AKIRIN1	681587	318	30	178560	49920	0	2	0	0	50	9	8124160	0.0559917	1
DIO3	1315103	577	-26	266624	84736	0	4	1	0	50	22	6841088	0.0565499	1
SFTPC	587455	196	50	181504	55808	0	2	0	0	50	7	7222400	0.0566985	1
GRM8	60921	1082	-8	845056	235904	0	9	1	0	50	34	8527104	0.0567961	1
AJAP1	5695	921	4	362368	119936	0	4	0	0	50	14	8466560	0.0569255	1
CLEC2A	NaN	NaN	NaN	170112	38400	0	2	0	0	50	27	14292992	0.0576047	1
OR52B6	128694	895	9	294656	91648	0	3	0	0	50	17	7696128	0.0595566	1
HIATL1	229346	486	34	464128	136832	0	3	0	0	50	7	7509888	0.0596693	1
EIF5AL1	342919	284	39	140032	39296	0	2	0	0	50	10	6163968	0.0597496	1
NBPF1	675669	259	40	1085696	265600	0	15	0	0	8	2	1370240	0.060097	1
NME7	270055	491	12	359936	92032	0	3	0	0	50	12	7355392	0.0606663	1
HTR3A	175442	586	1	476288	140032	0	4	0	0	50	10	7467008	0.0608101	1
C5orf47	NaN	NaN	NaN	162688	47360	0	2	0	0	50	27	14301952	0.060944	1
KIF1A	1094176	446	29	1572352	446336	0	12	2	0	50	16	7622144	0.0611423	1
RNF222	NaN	NaN	NaN	189184	66944	0	2	0	0	50	27	14321536	0.0617146	1
POTEE	462125	NaN	11	1006336	255488	0	7	0	0	50	15	9374336	0.0619269	1
HCFC1R1	1443513	234	49	127104	39936	0	2	0	0	50	15	6814720	0.0620093	1
OR8G1	154391	921	-14	308736	90240	0	4	0	0	50	15	6961792	0.0635947	1
MKX	283178	535	0	325504	90368	0	3	0	0	50	11	6557568	0.0637681	1
PPP2R2C	480192	540	50	443392	113408	0	3	0	0	50	6	6444032	0.0640672	1
ANAPC10	182708	1139	20	175872	44544	0	2	0	0	50	11	7732480	0.0646892	1
ZNF248	142662	979	-22	546688	127616	0	8	1	0	50	57	10301952	0.0651006	1
ZNF716	NaN	NaN	NaN	462464	113536	0	5	1	0	30	12	5744000	0.0660141	1
POP5	1615212	311	34	155904	40704	0	1	0	0	50	13	7440896	0.0664471	1
TAAR8	178165	618	22	305792	88576	0	3	0	0	50	10	7047808	0.0666332	1
ITPKB	508274	407	19	840576	259584	0	5	1	0	50	6	7133312	0.0672361	1
SCML4	294918	581	36	375808	113024	0	4	0	0	50	10	6955264	0.0678354	1
ITGA4	233378	518	20	979072	252416	0	8	3	0	27	8	4364032	0.0682294	1
PROM2	238302	558	8	762368	234880	0	5	0	0	50	11	8241152	0.0685034	1
PRSS41	NaN	NaN	NaN	283392	89856	0	4	1	0	28	11	4775680	0.0685161	1
MSC	25834	905	6	179584	60416	0	3	1	0	26	7	3833600	0.0689742	1
ADAM23	290387	726	16	795904	202112	0	5	0	0	50	11	8003200	0.0707528	1
ZSCAN4	532349	849	-37	398720	104320	0	5	1	0	50	21	6122496	0.0707739	1
OR4D5	107524	830	-5	278528	88960	0	3	1	0	50	18	7067264	0.0710396	1
POM121L12	10922	1116	-24	256896	86016	0	6	1	0	40	29	6141056	0.0716374	1
OR5AR1	NaN	NaN	NaN	277120	80384	0	3	0	0	50	27	14334976	0.0717828	1
SOST	1081050	192	35	188544	60288	0	2	0	0	50	7	6615936	0.071875	1
OR2A12	222080	812	-11	275840	82048	0	3	0	0	50	15	7215360	0.0724485	1
ZCCHC16	65327	NaN	3	279040	79232	0	3	1	0	50	28	10884864	0.0727247	1
GLYATL3	NaN	NaN	NaN	264320	76288	0	3	1	0	28	11	4762112	0.0736003	1
SNAPIN	1656449	183	40	122880	40320	0	2	0	0	50	20	7651456	0.0737736	1
TPD52L3	355544	469	16	149376	44544	0	2	0	0	50	13	6666624	0.0741774	1
KRTAP10-5	867542	461	28	242304	72576	0	2	0	0	50	6	7819136	0.0743297	1
OR10H5	808269	590	18	275584	88064	0	3	0	0	50	19	8742016	0.0744702	1
CRYGN	612907	196	36	173824	43136	0	2	0	0	50	12	7850368	0.074512	1
FERD3L	103347	812	-15	148992	44928	0	2	0	0	50	18	8413312	0.0751028	1
GDA	285414	207	11	431488	112640	0	4	0	0	50	8	6322304	0.0765026	1
ASAP1	264818	427	30	1056512	289024	0	6	1	0	50	11	9516416	0.0765247	1
FZD1	64493	946	-2	565760	180736	0	4	0	0	50	14	7771648	0.0765841	1
SEPHS1	246468	433	33	363776	101248	0	3	0	0	50	8	8542592	0.0765865	1
ZNF679	NaN	NaN	NaN	388352	93184	0	3	0	0	50	27	14347776	0.0767141	1
KLF5	274388	328	28	410112	122112	0	3	0	0	50	11	7434752	0.077137	1
MRAP	436753	379	8	189184	55040	0	2	0	0	50	13	8737408	0.0775945	1
SPATA20	1532661	200	20	734080	216320	0	4	0	0	23	2	4547072	0.0781132	1
SNF8	793101	174	29	243968	65920	0	3	0	0	50	8	8253952	0.0783421	1
PM20D1	699823	377	35	465920	132736	0	3	0	0	50	10	9301760	0.0785017	1
GAMT	2319333	196	35	286336	87296	0	4	0	0	15	4	2142848	0.0785686	1
INSC	161776	781	-17	530560	156800	0	5	0	0	48	12	7715200	0.0794125	1
SLAMF9	812025	365	13	273152	65536	0	2	0	0	50	3	6240000	0.0798874	1
DHRS4	984811	442	23	254592	78336	0	2	0	0	50	10	9286784	0.080129	1
PLA2G7	141205	551	-1	421248	104832	0	4	1	0	50	12	7427584	0.0804958	1
GPX8	222731	430	2	192128	53632	0	2	0	0	50	13	7957632	0.0805767	1
FAM153B	592877	609	19	387456	92544	0	3	0	0	50	12	7438720	0.0811475	1
TUSC1	NaN	NaN	NaN	180480	64896	0	2	0	0	50	27	14319488	0.0812057	1
SERPINB4	174293	370	-5	371072	90112	0	3	0	0	50	12	8007680	0.0816957	1
OR4K15	420010	827	-51	304768	96512	0	4	0	0	50	20	5995136	0.0820795	1
DUSP1	537128	180	44	325248	103296	0	3	0	0	50	9	6616832	0.082197	1
SLC17A6	51732	865	-14	540800	147712	0	5	0	0	50	26	10678656	0.0822955	1
MRGPRX1	561250	695	15	281216	91648	0	3	0	0	50	15	7049984	0.082355	1
ZDHHC4	946573	387	40	318720	88704	0	3	0	0	50	15	6903808	0.0827174	1
ARTN	877978	214	35	215296	85760	0	2	0	0	50	7	7100544	0.082771	1
OR5L2	4183	1091	-36	273664	85760	0	6	0	0	50	57	7510016	0.0828103	1
ZNF791	1975767	409	1	539904	129408	0	3	0	0	50	13	10006016	0.0829465	1
OR5H2	414958	885	-14	282752	80128	0	4	0	0	50	26	6666240	0.0830153	1
RPS9	717623	458	-6	177024	54528	0	2	0	0	50	10	6482048	0.083398	1
F9	69360	NaN	0	434304	109440	0	4	0	0	50	18	8010624	0.0835398	1
REEP6	2352825	221	38	168960	50304	0	2	0	0	50	12	6590464	0.0839035	1
SPATA19	270077	622	-14	161408	42112	0	2	0	0	50	11	6230528	0.0840284	1
GSTA2	539666	498	11	213120	52992	0	2	0	0	50	11	7759616	0.0843884	1
GUCY2F	131317	NaN	29	1023616	282752	0	5	1	0	50	9	9387648	0.0845172	1
ANKMY2	291955	612	-13	418944	104064	0	3	0	0	50	9	6299392	0.0845866	1
VKORC1L1	404213	365	30	157952	49792	0	2	0	0	50	17	7274880	0.0847352	1
PITX1	725156	226	27	280832	85120	0	2	0	0	50	7	8800896	0.0847395	1
OR4C15	1141	1100	-37	332160	94464	0	6	0	0	50	47	7084032	0.0848122	1
ZNF804A	18097	1171	4	1107328	291200	0	8	3	0	50	17	7198720	0.0849229	1
PCDHA12	NaN	NaN	NaN	827136	265728	0	6	0	0	50	27	14520320	0.0849344	1
MUS81	3779084	287	42	499328	159616	0	3	0	0	50	7	7098240	0.0849754	1
TMEM69	953032	157	30	222592	66176	0	2	0	0	50	14	8804224	0.0849996	1
NXPH2	69057	672	-4	239232	67584	0	4	0	0	50	31	7740544	0.0853306	1
NEUROG2	186926	647	22	233472	82176	0	2	0	0	50	7	7286272	0.0858784	1
ALPK1	185655	467	42	1148672	308608	0	6	0	0	50	11	9182336	0.0859863	1
PROP1	961008	363	32	199936	64640	0	2	0	0	50	8	6742272	0.08676	1
OGT	749568	NaN	26	975872	262528	0	4	0	0	50	12	11750656	0.0873967	1
OR4L1	383274	768	-37	279168	81408	0	3	0	0	50	17	6733056	0.0876703	1
PGAP1	549386	370	17	873600	229632	0	3	0	0	50	3	7879808	0.0877507	1
SLC16A8	1478013	200	76	428544	159360	0	3	1	0	50	8	6575232	0.0878151	1
PCMT1	424800	234	40	266112	74880	0	2	0	0	50	5	6686208	0.0878914	1
SPNS3	1297591	273	30	458752	149888	0	4	1	0	50	14	7657088	0.0881598	1
KRTAP9-3	996799	468	-7	147328	37760	0	2	0	0	50	13	6163200	0.0887857	1
PTEN	259678	300	34	387584	90112	0	3	0	0	50	8	6557440	0.0889141	1
MNDA	97345	985	2	380288	98944	0	3	0	0	50	13	6761344	0.0895148	1
EAF1	507426	256	49	250496	67072	0	3	0	0	50	6	6733952	0.0896209	1
METTL11B	NaN	NaN	NaN	265344	67968	0	3	0	0	50	27	14322560	0.0897557	1
AMZ1	767440	392	30	442496	140032	0	3	0	0	50	10	7583360	0.0898763	1
MUC17	1124475	272	43	3841152	1355136	0	18	11	0	50	14	9016448	0.0898921	1
CEACAM8	495357	380	5	316288	95360	0	3	0	0	50	19	8649088	0.0900259	1
DPYSL2	207566	520	26	529792	150272	0	3	0	0	50	7	7068672	0.0900643	1
ZNF44	1474345	671	-10	620544	150528	0	6	0	0	50	30	8430080	0.0907667	1
DGKB	24487	1141	-13	775808	193408	0	7	0	0	50	36	9742336	0.0910184	1
CTNNB1	305811	448	8	716288	207616	0	5	0	0	50	14	6675584	0.0910858	1
IFNA13	232155	466	-14	174464	47104	0	2	0	0	50	12	6610688	0.0914061	1
TBX18	28205	623	-12	543488	167680	0	6	1	0	50	28	9213184	0.0921833	1
DNASE2B	235919	769	-13	339072	87168	0	3	0	0	50	15	6568064	0.0924902	1
CAMTA1	289717	462	23	1533568	428672	0	7	1	0	50	9	8396928	0.0925463	1
OR2L13	24438	1015	-27	280192	81920	0	6	1	0	50	57	8145280	0.092653	1
TMPRSS11D	210733	767	22	389504	107776	0	3	0	0	50	11	8114944	0.0927891	1
LYZL1	172530	439	3	183936	47616	0	2	0	0	50	10	6173824	0.0931011	1
RGS8	650082	702	23	197376	51456	0	2	0	0	50	11	7088128	0.0933123	1
OR52E6	203856	922	-5	279168	81792	0	3	1	0	50	14	6114688	0.0936302	1
CRISP1	70111	1258	-4	241920	56832	0	3	0	0	50	17	6241792	0.0944597	1
FAM131C	876105	197	40	259712	73216	0	3	0	0	50	17	7679488	0.0951254	1
C19orf38	NaN	NaN	NaN	213632	62464	0	2	0	0	50	27	14317056	0.0958086	1
DUSP22	224772	684	46	179200	44672	0	2	0	0	50	8	5174784	0.09606	1
NUP35	349831	524	11	304000	85376	0	3	0	0	50	13	6809600	0.0961441	1
GJA5	NaN	NaN	NaN	319488	95616	0	4	1	0	28	11	4781440	0.0961529	1
OR11G2	371813	563	-29	304256	93568	0	3	0	0	50	15	7300480	0.0963758	1
HOXB5	946208	524	29	241792	71552	0	3	0	0	50	14	6315392	0.0964189	1
RFX8	NaN	NaN	NaN	447360	115584	0	3	0	0	50	27	14370176	0.0967942	1
TBC1D20	726170	229	41	369920	106240	0	3	0	0	50	9	9263744	0.0969538	1
FKBP14	661477	560	23	200064	48768	0	2	0	0	50	19	9347328	0.0970053	1
POTEF	347607	560	4	1007232	255360	0	7	2	0	50	14	8038656	0.0971441	1
NGLY1	216966	701	-1	647168	163840	0	4	0	0	50	10	8263936	0.0987826	1
FOXN2	254318	752	23	398720	106624	0	3	0	0	50	18	9111936	0.0990796	1
