# Supplementary material for: Comprehensive genomic and immunological characterization of Chinese non-small cell lung cancer patients
Source: Nat Commun. 2019 Apr 16;10:1772. doi: 10.1038/s41467-019-09762-1 (PMC6467893; doi:10.1038/s41467-019-09762-1)
Supplement: Supplementary file 6 — Supplementary Data 4 [file 41467_2019_9762_MOESM6_ESM.xlsx]

## Sheet: SQCC MutSig
gene	expr	reptime	hic	N_nonsilent	N_silent	N_noncoding	n_nonsilent	n_silent	n_noncoding	nnei	x	X	p	q
TP53	2069567	213	34	349057	96389	0	50	1	0	50	22	5856225	1.88738e-15	3.55998e-11
NFE2L2	372300	145	36	491889	129837	0	16	0	0	50	8	6055105	8.6709e-08	0.000817753
KEAP1	1996822	207	30	498330	144075	0	16	1	0	50	13	6060981	4.00411e-07	0.00251752
KRTAP4-7	NaN	NaN	NaN	125656	32996	0	4	0	0	50	46	12617128	6.54417e-06	0.030859
CDH10	30232	737	-29	637546	178427	0	23	2	0	50	51	6101096	0.000324783	1
SFT2D3	NaN	NaN	NaN	153228	66444	0	3	0	0	50	46	12650576	0.000825623	1
POTEC	NaN	NaN	NaN	457537	108254	0	10	1	0	50	47	12692386	0.000897488	1
TPTE	30271	1268	-81	470645	119215	0	15	2	0	50	33	4214900	0.00135376	1
TPRX1	881316	336	39	304648	116390	0	4	0	0	47	12	6608466	0.00198557	1
OR4S2	1295	1091	-20	247018	70286	0	10	1	0	50	52	6082564	0.00247827	1
PTEN	259678	300	34	342164	79552	0	5	1	0	50	7	5788990	0.00272907	1
ELOVL5	379445	287	27	250860	63732	0	5	0	0	50	22	8211145	0.00277966	1
TNN	169074	612	14	1052595	293913	0	13	2	0	50	12	5898826	0.00441061	1
OR4M1	275024	858	-57	244758	74241	0	8	1	0	50	37	5784809	0.00445427	1
CDKN2A	225405	357	-15	269505	70173	0	10	1	0	13	6	1485498	0.00494915	1
C7	211302	644	5	700487	180913	0	10	1	0	50	16	6461679	0.00524674	1
OR6T1	107524	830	-5	247696	81473	0	7	0	0	50	24	6239069	0.0053734	1
MCC	271270	620	16	850325	231424	0	4	0	0	50	10	7523088	0.00613993	1
CNGB3	191008	1171	2	671333	176167	0	10	0	0	50	11	5281733	0.00632774	1
OR5V1	329776	872	7	252894	74919	0	6	0	0	50	28	6965998	0.00696022	1
DEFB124	605825	450	-76	58308	16272	0	3	0	0	50	49	8954007	0.00752576	1
COL11A1	37620	742	-20	1521658	458780	0	26	4	0	50	39	7129735	0.00838427	1
PRR16	8721	1054	-19	219446	70060	0	7	0	0	50	47	6914018	0.00889363	1
TMEM132C	NaN	NaN	NaN	870552	268149	0	17	4	0	26	19	3942909	0.00904772	1
LACRT	615189	494	31	115260	32883	0	4	0	0	50	30	8009101	0.00930237	1
SSBP4	1384225	259	42	323180	92434	0	4	0	0	50	11	7642755	0.0101104	1
MREG	925953	501	19	178088	45991	0	5	0	0	50	16	5006352	0.010591	1
DPPA3	237142	672	14	131758	35708	0	3	0	0	50	14	7199569	0.0109894	1
HRAS	1970020	236	42	174585	48816	0	4	0	0	50	12	6430604	0.012863	1
BIRC7	1005137	285	50	240803	71416	0	5	0	0	50	14	6332520	0.0128636	1
KIRREL	120128	589	13	605680	184190	0	8	1	0	50	15	6962608	0.0132718	1
FBXW7	117295	501	51	689752	184868	0	11	0	0	10	0	1346282	0.0134242	1
FGF22	1832767	218	10	129837	46443	0	3	0	0	29	11	5397558	0.0136242	1
OR6Q1	NaN	NaN	NaN	245888	77179	0	5	0	0	50	46	12661311	0.0138959	1
KRTAP5-4	NaN	NaN	NaN	180235	53336	0	4	0	0	50	46	12637468	0.0144429	1
ZNF804A	18097	1171	4	977563	257075	0	13	4	0	50	24	6355120	0.0146236	1
ZMAT1	262044	NaN	16	532004	125317	0	6	0	0	50	11	7344209	0.0162526	1
POTEH	66885	909	-64	458441	110740	0	14	2	0	50	56	7055946	0.0164656	1
PCDHGA2	662513	568	2	732466	235379	0	11	4	0	49	27	7648970	0.0170032	1
GRK1	785061	NaN	36	263629	73676	0	3	0	0	50	20	7411218	0.0170922	1
OR6C1	667726	802	-14	246566	71416	0	6	1	0	50	29	6173303	0.0172484	1
PAEP	327501	539	37	153793	39776	0	3	0	0	50	12	5990921	0.0174618	1
C20orf202	NaN	NaN	NaN	98084	29041	0	3	0	0	50	46	12613173	0.0176717	1
EPHB1	74866	856	9	797780	224305	0	9	2	0	50	28	7615183	0.0177445	1
COLEC12	587478	572	14	602516	165319	0	8	1	0	50	18	6772429	0.0192467	1
OR2T29	116628	850	-20	242950	72320	0	6	0	0	50	30	6201440	0.0193419	1
OR2C3	272980	927	-14	249617	78196	0	6	0	0	50	27	5450781	0.0197001	1
FAM86A	552298	419	3	266002	80795	0	4	0	0	50	12	6296586	0.0210144	1
CALCA	344274	627	-9	159104	45652	0	3	0	0	50	12	5440272	0.0224468	1
A4GNT	190056	464	9	274025	75484	0	3	0	0	50	7	7085665	0.0227321	1
SUN5	461222	461	40	323632	80456	0	5	0	0	50	18	7809995	0.0234725	1
THSD7B	11902	824	-16	1299613	340130	0	18	3	0	50	31	7217197	0.0235449	1
CCDC102B	70753	1048	-8	429513	102717	0	8	1	0	50	32	6817290	0.0238779	1
OC90	100916	999	6	395387	108367	0	6	1	0	50	26	7499584	0.0238899	1
RSPO2	187803	942	-9	206451	47121	0	6	0	0	50	38	6544734	0.0247661	1
ZSCAN18	1248040	619	-53	446011	139442	0	10	3	0	24	18	3290334	0.0248283	1
NEU3	762277	454	36	363521	109045	0	4	1	0	50	11	6651293	0.0249434	1
LRRC15	344707	269	34	457311	143397	0	5	0	0	50	6	5537565	0.0254199	1
CD1C	120861	833	3	271652	74806	0	6	0	0	50	22	5726727	0.0254689	1
OR10K2	135429	902	5	241368	76275	0	6	1	0	50	30	5238341	0.0260626	1
CCDC141	163273	839	12	726138	181026	0	14	4	0	50	31	5963462	0.0262711	1
LCE3A	285984	752	17	71868	19323	0	2	0	0	50	15	7172449	0.0265763	1
CYSLTR2	404943	430	46	272895	80682	0	4	0	0	50	15	7462633	0.0265898	1
HNRNPCL1	NaN	NaN	NaN	236848	63506	0	4	0	0	50	46	12647638	0.0274024	1
ZCCHC16	65327	NaN	3	246340	69947	0	4	0	0	50	33	9609294	0.0275187	1
SMR3B	264684	915	25	62150	21922	0	2	0	0	50	12	5533045	0.0275574	1
HNRNPA2B1	915230	445	43	300015	74919	0	3	0	0	50	7	7346243	0.0275939	1
GTF2A1L	NaN	NaN	NaN	402732	107802	0	6	0	0	50	46	12691934	0.0277533	1
REG1A	10958	1389	-22	142606	34013	0	5	0	0	50	44	5563894	0.0281857	1
RXRG	291474	623	-10	391319	111418	0	5	1	0	50	11	6637281	0.0290923	1
PLSCR2	122649	611	-16	189953	47008	0	4	0	0	50	24	8874003	0.0292815	1
UBTFL1	NaN	NaN	NaN	324762	75597	0	5	0	0	50	46	12659729	0.0294466	1
CUL3	255624	463	20	641614	160799	0	7	1	0	50	19	7981642	0.0296574	1
SGCD	48800	1181	3	257753	72772	0	5	0	0	50	25	6452865	0.0301457	1
DDI1	NaN	NaN	NaN	310185	93564	0	5	0	0	50	46	12677696	0.0304234	1
DNAJC4	1608193	179	61	195716	57856	0	3	0	0	50	14	6413089	0.0307139	1
FAP	70846	615	5	651445	156392	0	10	1	0	50	28	6768022	0.0314318	1
CHST13	289633	508	52	258205	92321	0	3	0	0	50	11	7403082	0.0315472	1
CIB2	414873	271	56	159217	38759	0	3	0	0	50	16	5432475	0.0338401	1
COL3A1	205492	515	-5	1172149	387590	0	12	1	0	50	15	6194095	0.0341417	1
CEACAM7	1249321	499	27	215152	61472	0	4	0	0	50	26	7574390	0.0343537	1
OR2M5	19998	935	-32	244871	73111	0	7	1	0	50	46	5987192	0.0344463	1
AKR7A3	810462	448	40	268601	77857	0	3	0	0	50	6	5381738	0.03447	1
GPR4	1029266	194	44	280014	89157	0	3	0	0	50	13	8197133	0.0346325	1
RFPL4B	96263	432	0	209502	58986	0	3	0	0	50	16	7051087	0.0348572	1
CYTIP	79169	895	18	297981	78309	0	4	0	0	50	21	7210869	0.034907	1
SPI1	1106152	245	46	224192	57856	0	3	0	0	50	35	8231824	0.0349084	1
TATDN1	456351	544	44	260917	59099	0	3	0	0	50	10	6552079	0.0353684	1
LRFN5	8637	1309	-33	571554	166110	0	18	2	0	21	49	3836124	0.0355692	1
UQCRB	217849	671	12	96954	21018	0	2	0	0	50	15	7899830	0.0359777	1
SPRY4	394296	573	28	254137	77066	0	4	0	0	50	21	7050635	0.0363029	1
HHLA1	NaN	NaN	NaN	441265	120119	0	6	1	0	50	47	12704251	0.036797	1
C1QTNF4	989876	214	28	248939	88027	0	3	0	0	50	13	7380369	0.0368808	1
MRPL36	394241	608	6	80343	26781	0	2	0	0	50	16	6638750	0.036897	1
GABARAP	1782958	316	21	99327	24747	0	2	0	0	50	7	5275631	0.0373646	1
ELOVL6	204465	522	23	221028	54918	0	3	0	0	50	13	6274777	0.0374093	1
HIST1H2AI	267617	634	32	99553	35030	0	2	0	0	50	6	4921828	0.0375218	1
KIAA2013	519155	207	43	480589	167918	0	5	0	0	50	9	5937472	0.0386674	1
FBXL16	1207790	194	33	370753	124187	0	4	0	0	50	12	7144651	0.0386826	1
PFDN6	1456953	262	30	108480	30510	0	2	0	0	50	10	6648355	0.0389938	1
OR1J2	373314	646	3	243967	75032	0	4	0	0	50	23	7094027	0.0392479	1
CD209	719851	329	21	331542	89157	0	4	0	0	50	13	7781293	0.0393434	1
GPR32	652250	593	27	273573	89157	0	3	1	0	50	12	7131430	0.0393908	1
ANKRD30B	NaN	NaN	NaN	1178590	285551	0	12	2	0	50	48	12869683	0.0401499	1
GPX5	247624	576	27	188823	43053	0	3	0	0	50	22	7304659	0.0409875	1
BAGE2	NaN	NaN	NaN	95937	27459	0	5	1	0	9	12	1410579	0.0409992	1
BAGE3	NaN	NaN	NaN	95937	27459	0	5	1	0	9	12	1410579	0.0409992	1
ARHGEF15	772200	257	20	653931	222723	0	6	1	0	50	10	5491461	0.0413351	1
KCTD8	73476	1109	-10	371657	111757	0	6	0	0	47	35	8119502	0.0414477	1
SPACA4	1597109	242	31	95033	32092	0	2	0	0	50	14	6596375	0.0419388	1
RIMKLB	302894	262	17	310637	89722	0	4	0	0	50	13	6653892	0.0419613	1
AGT	422372	568	6	378889	120797	0	4	0	0	50	12	7079450	0.043472	1
IQSEC2	886836	NaN	77	1199834	377533	0	8	2	0	50	11	7185783	0.0435728	1
RHOU	689585	450	9	205434	60681	0	3	0	0	50	13	5460160	0.0447879	1
MTMR12	384742	160	27	625003	156053	0	6	0	0	50	18	8426749	0.045019	1
PPA1	458949	217	39	250860	57630	0	3	0	0	50	9	5289869	0.0459243	1
CPO	169586	723	2	311880	81699	0	4	0	0	50	19	7543767	0.0459458	1
GPR174	14321	NaN	62	265437	74919	0	4	0	0	50	25	7678011	0.0460402	1
CD200	260383	621	20	239108	69043	0	4	0	0	50	14	5990130	0.0463784	1
PRAF2	833689	NaN	41	136843	48590	0	2	0	0	50	9	6892661	0.0473198	1
DUSP26	91655	610	11	167014	52658	0	3	0	0	50	19	6872547	0.047695	1
TMEM40	487514	176	35	201705	51189	0	3	0	0	50	12	6448684	0.047737	1
OR2T4	104321	936	-39	275833	79100	0	7	0	0	50	47	5789329	0.0479306	1
ASTL	821367	251	45	343746	106107	0	5	0	0	50	21	6150816	0.048291	1
ZP1	794900	522	47	509743	156392	0	4	0	0	20	1	3581874	0.0486219	1
FAM19A1	121492	954	-14	112661	29041	0	3	0	0	50	39	7038431	0.0486634	1
ANP32C	NaN	NaN	NaN	190518	48138	0	3	0	0	50	46	12632270	0.0486826	1
SATB2	104340	978	2	594267	165771	0	8	2	0	50	22	5813850	0.0489388	1
UNC13A	1029781	246	37	1422331	366233	0	15	3	0	50	15	5376088	0.0491634	1
LGSN	255425	359	-9	419230	104186	0	4	1	0	50	10	6867010	0.0493247	1
GDF2	NaN	NaN	NaN	338661	100005	0	5	0	0	50	46	12684137	0.0495352	1
FAM71C	100701	906	0	194247	53223	0	3	0	0	50	19	6297603	0.049742	1
GAL3ST1	653792	330	28	331542	102378	0	4	1	0	50	16	6645530	0.0499312	1
MRPL32	163131	744	-6	152211	43392	0	3	0	0	50	17	6169687	0.0500804	1
GLRX5	209037	509	35	123057	38985	0	2	0	0	50	9	5920635	0.0502366	1
AICDA	291883	422	15	163624	44861	0	2	0	0	50	6	6602138	0.0504923	1
TGIF2LY	0	0	0	148934	41584	0	3	0	0	50	25	6720788	0.0507632	1
OR10G7	158396	830	-10	238656	78648	0	6	1	0	44	44	6401224	0.050856	1
FAM162B	244987	581	14	128820	41019	0	2	0	0	50	11	6899554	0.0509288	1
NR0B1	73561	NaN	28	367137	113904	0	5	0	0	50	25	8493871	0.0511635	1
NLRP10	105341	679	6	523981	145883	0	6	0	0	50	21	7903107	0.0518221	1
CEACAM8	495357	380	5	279223	84185	0	4	1	0	21	2	2345202	0.0526435	1
GPR50	215822	NaN	-7	482736	147804	0	5	0	0	50	19	8944515	0.0533569	1
CD3D	963668	192	48	140346	40680	0	2	0	0	50	9	6622139	0.0533765	1
TMEM136	290558	173	28	122831	31414	0	2	0	0	50	16	7806040	0.0539702	1
VAMP3	364696	422	22	86219	21922	0	2	0	0	50	27	8072268	0.0539979	1
C12orf66	472096	296	-17	357758	99214	0	4	1	0	50	20	7449073	0.0543	1
STEAP4	155853	454	-6	364651	108593	0	5	0	0	50	17	6094542	0.0543823	1
ZNF804B	3101	1030	-20	1092936	283404	0	17	2	0	39	30	5623332	0.0555008	1
PPIA	1200579	164	55	139329	35595	0	2	0	0	50	14	7812707	0.0561734	1
ANXA3	243621	351	21	276737	69043	0	3	0	0	50	13	6593324	0.0567798	1
ADCY5	372027	458	42	1009090	302162	0	7	1	0	29	6	4455929	0.0573945	1
ADCYAP1R1	364216	631	7	395274	102717	0	5	0	0	50	19	6265398	0.0574947	1
CCDC28B	1460758	218	29	164076	47121	0	2	0	0	50	8	6883056	0.0575487	1
GAP43	43284	622	-2	228599	64636	0	5	1	0	50	30	6472188	0.0578199	1
CACNG3	360425	348	8	253233	72207	0	4	0	0	50	17	6639880	0.0582037	1
DPPA2	22565	1096	-19	251199	63732	0	7	1	0	50	51	6043127	0.0585158	1
KCNJ3	15788	1135	7	399568	113678	0	6	0	0	50	28	7071201	0.0587982	1
TUBB3	1131847	221	40	362956	100457	0	5	0	0	50	15	5163083	0.0591729	1
PRSS1	285408	636	11	202722	56274	0	3	0	0	50	22	7686712	0.0592075	1
POU2F1	399046	569	0	591555	185433	0	7	1	0	50	23	7123181	0.0592787	1
EEF1A2	1262904	298	54	372674	108706	0	5	0	0	50	19	5969903	0.0594037	1
MSI1	1597755	182	50	305100	83733	0	4	0	0	50	18	7040465	0.0598629	1
OR9A2	314565	676	-1	244306	71981	0	4	0	0	50	17	5317441	0.0599611	1
CBFA2T3	967879	252	41	518331	161703	0	5	0	0	47	14	7236294	0.0600225	1
PXT1	968861	146	41	115260	26103	0	2	0	0	50	22	8488334	0.0600374	1
OR8G2	196141	921	-12	237978	71529	0	5	0	0	50	38	6430491	0.0601716	1
CYP11B2	447193	438	36	404879	119215	0	4	1	0	50	13	6626207	0.060677	1
CCR1	211405	639	48	279223	84185	0	3	0	0	50	9	5028500	0.0607153	1
PRDX5	1613996	257	65	169839	55596	0	2	0	0	50	8	6768700	0.0608627	1
CDK8	96507	578	22	392562	97293	0	5	0	0	50	20	6362917	0.0609283	1
HMG20B	2160126	269	39	263064	72546	0	4	0	0	50	23	6919329	0.0609889	1
LILRA1	978578	625	-1	391658	118876	0	8	0	0	50	41	7033459	0.0616554	1
MEIS3	797690	276	38	347023	98423	0	3	0	0	50	11	7208496	0.061755	1
RHBDL1	1207790	194	33	344650	110627	0	3	0	0	50	12	7144651	0.0620762	1
KRTAP20-1	22916	1048	-79	45652	11978	0	2	0	0	50	35	5160484	0.0621582	1
C19orf24	NaN	NaN	NaN	101587	37403	0	2	0	0	50	46	12621535	0.062598	1
EPHA5	57073	706	-19	846257	232441	0	14	3	0	21	13	2715729	0.0628849	1
KRTAP5-1	NaN	NaN	NaN	217525	67574	0	3	0	0	50	46	12651706	0.0628962	1
SLC6A19	657890	541	24	512116	149273	0	5	0	0	50	23	8323806	0.0631369	1
PPIL6	328699	559	47	282726	71868	0	3	0	0	50	11	5707291	0.0638707	1
OR5A2	417582	672	-4	254363	75484	0	4	0	0	50	21	6293422	0.0644562	1
CYP46A1	375738	250	21	408608	119893	0	4	1	0	50	11	6822827	0.0644983	1
CCDC140	235091	682	12	128481	38307	0	2	0	0	50	11	5946738	0.0645167	1
NPVF	254553	444	32	162607	41132	0	2	0	0	50	13	8007519	0.0646043	1
OR2M2	19998	935	-32	273799	79439	0	8	1	0	50	46	5987192	0.0647913	1
VEGFA	1564130	278	41	340017	97632	0	3	0	0	50	11	6904639	0.0652127	1
UROC1	289633	508	52	604550	172777	0	5	0	0	50	11	7403082	0.0653072	1
CYP11B1	447193	438	36	405444	118650	0	4	0	0	50	13	6626207	0.0653671	1
HIST1H2AL	228884	634	40	99440	35143	0	2	0	0	50	12	4699105	0.0659377	1
FAM26E	261450	479	19	248261	69043	0	3	0	0	50	17	7405342	0.0665628	1
IAH1	691902	278	38	203739	56952	0	3	0	0	50	22	7184314	0.0667595	1
ABCB11	223582	560	1	1083105	297981	0	8	2	0	50	11	6497726	0.0671102	1
IL26	325920	623	5	145996	35030	0	2	0	0	50	13	6969388	0.0672185	1
CA5A	612550	133	27	251312	68704	0	3	0	0	50	10	6148104	0.0672574	1
NEK7	114791	402	-13	256623	63732	0	4	0	0	50	29	7177421	0.0674256	1
ZNF799	1754294	593	0	532004	127012	0	5	0	0	50	19	7811690	0.068477	1
CD226	64726	630	40	277867	72998	0	3	0	0	50	10	5168394	0.068667	1
PRR23A	NaN	NaN	NaN	199897	71642	0	4	1	0	28	16	4208346	0.0690979	1
WIPI2	1750164	417	34	383183	106672	0	5	0	0	50	16	5467957	0.0697494	1
CACNG7	813774	360	-33	223175	63619	0	3	0	0	50	19	7118661	0.0698667	1
EMID1	854820	251	51	357306	113904	0	3	0	0	50	10	6652649	0.0699603	1
CRYBB3	247839	525	-31	176280	46104	0	3	0	0	50	24	6727568	0.0703312	1
MAGEC3	17504	NaN	-11	621387	167805	0	10	2	0	50	59	10322211	0.0706848	1
C12orf77	251399	819	7	118650	33900	0	2	0	0	50	14	5871932	0.0707174	1
PRDM9	15618	1069	-19	732805	190970	0	22	4	0	14	14	1460299	0.0714446	1
PAGE2	214019	NaN	18	95824	24182	0	2	0	0	50	22	6606997	0.0714553	1
GREM2	47375	688	-30	134470	38420	0	4	0	0	50	48	6276133	0.0717958	1
IL17A	313277	556	11	124187	37855	0	2	0	0	50	15	6342690	0.0722734	1
LRRIQ3	58597	1188	-18	519348	125091	0	9	1	0	50	52	7428281	0.072274	1
SH2B2	574073	361	45	457763	151081	0	4	0	0	50	10	6646886	0.072363	1
GSX2	77093	472	20	235605	76614	0	3	0	0	50	14	6178953	0.0724629	1
HGF	57326	604	17	617432	152437	0	6	0	0	50	18	7447039	0.072955	1
FPR1	436280	690	-24	271313	87010	0	5	1	0	50	24	5259359	0.0730354	1
USP13	361278	589	12	720827	185659	0	9	1	0	50	21	5973632	0.0731377	1
CRYBG3	123806	723	0	848517	216960	0	8	1	0	50	21	7504104	0.0732019	1
ENO3	1416161	231	30	357758	100231	0	3	0	0	50	9	5929675	0.0735735	1
ZNF718	270777	858	0	396178	95033	0	6	0	0	50	28	6485522	0.0737162	1
LBH	136617	581	18	88931	21583	0	2	0	0	50	21	5741078	0.0748601	1
HNF1B	553994	403	28	452678	125656	0	4	1	0	50	10	5925155	0.0750694	1
EFNA4	1696720	214	44	211649	58534	0	3	0	0	50	19	7614279	0.0750713	1
CCBL1	1706086	201	24	353690	92773	0	3	0	0	50	15	7921187	0.0754738	1
ARHGAP23	NaN	NaN	NaN	1091693	358549	0	9	1	0	50	47	12942681	0.0757591	1
PLCH2	339388	228	38	1126045	343520	0	7	1	0	50	8	5467844	0.075803	1
CPN2	344707	269	34	420021	136617	0	3	0	0	50	6	5537565	0.0760681	1
SLC12A5	630342	381	51	939256	273008	0	8	2	0	50	14	7065438	0.0761633	1
CLTB	576954	347	45	191422	49268	0	2	0	0	50	8	6638637	0.0762823	1
GYPC	176465	753	-3	106333	28928	0	2	0	0	50	22	6864863	0.0764202	1
PEX5L	307645	761	5	517992	138651	0	7	0	0	12	7	2821497	0.0766281	1
UMOD	243266	848	-5	518896	147239	0	7	2	0	25	13	3760753	0.0767695	1
NPFFR1	552278	225	44	333915	108819	0	3	0	0	50	7	6180987	0.0783687	1
TAF13	989913	215	18	106785	25086	0	2	0	0	50	16	5470556	0.0785759	1
FBL	1289328	526	23	259674	79326	0	3	0	0	50	14	6742258	0.0786614	1
OR4X2	400891	509	-27	237526	71642	0	4	1	0	50	26	6228447	0.0786874	1
RRAS2	428878	363	-3	173116	43844	0	2	0	0	50	8	5823342	0.0790795	1
ATP6V1G3	105821	404	-16	120006	22035	0	2	0	0	50	18	6402354	0.0797682	1
VN1R2	427680	921	-46	311880	92208	0	5	1	0	50	28	5500614	0.0801409	1
LDHAL6A	611782	176	31	275042	73111	0	3	0	0	50	12	5185231	0.0804287	1
TMEM215	610744	401	-18	186450	54918	0	2	0	0	50	9	6555356	0.0805905	1
HEPACAM2	311972	785	12	391658	106672	0	5	0	0	50	27	7090750	0.0806975	1
ALX4	301098	575	9	325101	97971	0	3	1	0	50	13	6597618	0.080968	1
WFDC5	865186	324	46	103282	27572	0	2	0	0	50	32	8745635	0.081358	1
PDZD7	1020226	247	40	407478	130176	0	5	1	0	50	17	6399077	0.0815223	1
RFPL2	462468	580	-25	324197	93790	0	5	1	0	50	27	5966174	0.0815456	1
C10orf53	NaN	NaN	NaN	147126	39663	0	4	1	0	16	13	2082364	0.0820882	1
OR4C6	1295	1091	-20	242950	71642	0	6	1	0	50	52	6082564	0.0822836	1
IDO2	11054	414	0	346119	95598	0	4	0	0	50	21	6663497	0.0824301	1
FMO3	395042	1004	-11	438666	114243	0	5	0	0	50	22	6788814	0.0825064	1
OR10K1	177013	929	7	240351	78309	0	4	0	0	50	23	6468911	0.0826331	1
SDF2	1651143	225	31	169161	49833	0	2	0	0	50	12	6859213	0.0831068	1
C2CD4C	NaN	NaN	NaN	318095	112435	0	4	1	0	50	47	12696567	0.0834813	1
LHFPL5	621095	404	34	176732	51076	0	2	0	0	50	12	7061031	0.0836598	1
DDX3X	627364	NaN	54	554604	141363	0	5	1	0	50	14	6688583	0.0836624	1
PRMT8	227736	768	15	331203	82716	0	4	0	0	50	16	6042901	0.083667	1
ITM2C	1020678	519	45	215830	63506	0	2	0	0	50	12	8647664	0.0838962	1
KLHL32	123818	1288	-2	505562	139555	0	5	1	0	50	16	6188897	0.0839867	1
TRIM74	826724	337	62	202609	58082	0	2	0	0	50	6	5500501	0.0842008	1
SNX22	743794	251	43	161477	44635	0	2	0	0	50	15	7337655	0.0847971	1
GOLGA6B	1113552	419	37	557542	142832	0	7	1	0	50	18	5217323	0.0850265	1
TRIP13	812469	491	34	360244	97067	0	3	0	0	50	12	6549932	0.0851217	1
FGF12	34070	937	0	203852	54805	0	3	0	0	50	26	6984756	0.0851568	1
MED24	1613074	202	28	811001	231085	0	5	0	0	50	7	6582815	0.0858964	1
PRB1	175992	673	-18	255606	86784	0	4	0	0	50	39	8489012	0.086121	1
CHST6	488582	225	6	296964	107124	0	4	0	0	50	25	7718691	0.0862849	1
IL6R	1724679	319	39	378776	110401	0	3	0	0	50	10	6258505	0.0863899	1
OR5R1	NaN	NaN	NaN	254363	75484	0	4	1	0	28	16	4212188	0.0865923	1
CFHR4	211450	853	-31	276624	68478	0	5	0	0	50	34	6480437	0.0868305	1
KRT20	1036346	358	5	347249	95146	0	5	0	0	50	14	4279084	0.0870438	1
OR4K14	420010	827	-51	243515	72433	0	4	0	0	50	26	5292581	0.087072	1
CCT2	484023	382	5	443638	122492	0	4	0	0	50	15	7473255	0.0870881	1
RNF182	256934	590	20	193343	58873	0	3	0	0	50	14	5874644	0.0878763	1
CRYBA4	161795	547	-4	164076	43053	0	2	0	0	50	14	7140018	0.0880749	1
LDLRAD1	430138	201	31	170743	46217	0	2	0	0	50	9	5659040	0.088076	1
MMEL1	323457	335	30	651558	173568	0	6	1	0	17	1	2114569	0.0882788	1
CSN2	9753	991	-4	184868	54805	0	2	0	0	50	27	5927076	0.0882961	1
KCNK17	190767	749	31	298772	90739	0	3	0	0	50	13	6553774	0.0883782	1
ADAM21	423685	706	22	578786	156505	0	5	0	0	50	20	8192048	0.0885259	1
C6	252021	888	-14	778683	195264	0	9	1	0	41	20	5067824	0.0885952	1
OR8B4	149616	857	0	241594	72998	0	3	0	0	50	20	7310535	0.0891463	1
LPL	203407	316	8	392901	103734	0	3	0	0	50	10	6393201	0.089169	1
NACA2	323585	358	-8	170404	50624	0	2	0	0	29	2	3274401	0.0893323	1
REG3G	21996	1408	-29	147691	38081	0	4	0	0	50	74	7381612	0.0894863	1
PPAPDC3	745091	213	50	207807	70173	0	2	0	0	50	7	5826958	0.089816	1
SCG2	276568	364	-7	502850	127012	0	4	0	0	50	13	6758982	0.0898374	1
DNASE1L2	2179404	224	39	240012	73224	0	3	0	0	50	20	6198276	0.0898559	1
CLINT1	227687	916	44	517766	133792	0	4	0	0	50	9	5745485	0.0916343	1
ID2	215150	559	11	109723	30284	0	2	0	0	50	27	7299913	0.0917395	1
TIE1	1091212	264	30	910780	278093	0	7	2	0	50	13	6779435	0.0918488	1
VSTM2B	NaN	NaN	NaN	220689	75597	0	3	0	0	50	46	12659729	0.0921311	1
TSPAN16	1385739	197	31	198541	59777	0	2	0	0	50	11	7056285	0.0926972	1
OR9Q2	637499	828	-25	244532	77179	0	4	1	0	50	24	5280377	0.0927175	1
LPO	838530	401	15	575057	166336	0	4	1	0	50	8	6061433	0.0933833	1
ST18	155128	793	-15	864789	228147	0	14	2	0	18	16	2957775	0.0935355	1
MRAS	201973	408	19	175376	43957	0	3	0	0	50	15	5421514	0.0936834	1
APBB1IP	236125	536	19	542400	152889	0	6	2	0	50	18	6181326	0.0943061	1
NLRP11	991833	362	-35	837330	226452	0	6	1	0	50	16	7187026	0.0943399	1
C6orf120	233648	447	3	148369	46895	0	2	0	0	50	18	7467605	0.0944522	1
FAM150B	304765	624	-18	123622	38759	0	2	0	0	50	16	5631242	0.0947921	1
C2orf40	99910	798	0	122718	32883	0	2	0	0	50	21	6717172	0.0948808	1
ENTPD1	370896	631	30	450079	114017	0	5	0	0	23	12	4617293	0.0950535	1
C7orf34	294033	676	2	119102	33448	0	2	0	0	50	17	5524118	0.0951104	1
DTD1	262495	613	6	173907	46443	0	2	0	0	50	11	6081886	0.0955653	1
FCGR3B	645754	503	22	191874	51528	0	3	0	0	50	25	6019849	0.0955965	1
CLNK	214087	1111	17	373804	86897	0	3	0	0	50	10	5898487	0.0956679	1
GPR31	149346	696	40	241029	84072	0	3	1	0	50	18	6777062	0.0964582	1
LILRB1	978578	625	-1	525902	157183	0	8	2	0	50	41	7033459	0.0971851	1
POTEM	NaN	NaN	NaN	427592	103960	0	5	1	0	50	47	12688092	0.0980228	1
HMGB2	249666	413	23	178879	40115	0	2	0	0	50	10	5856225	0.0981914	1
OR1A1	506514	628	0	241255	73337	0	3	0	0	50	24	7285336	0.0982395	1
IFNW1	137739	498	1	155149	44183	0	2	0	0	50	12	5624688	0.0983161	1
MARCO	152902	553	-2	430078	121475	0	4	0	0	50	15	6537389	0.0988202	1
C5orf20	625030	509	47	188145	61020	0	2	0	0	50	14	7661965	0.0989645	1
WDR89	320174	221	27	311880	84072	0	3	0	0	50	20	8581446	0.0998812	1
