# Supplementary material for: Comprehensive genomic and immunological characterization of Chinese non-small cell lung cancer patients
Source: Nat Commun. 2019 Apr 16;10:1772. doi: 10.1038/s41467-019-09762-1 (PMC6467893; doi:10.1038/s41467-019-09762-1)
Supplement: Supplementary file 7 — Supplementary Data 5 [file 41467_2019_9762_MOESM7_ESM.xlsx]

## Sheet: ADC Mut Compare
Gene	TCGA_mut	TCGA_wt	CHOICE_mut	CHOICE_wt	fisher.pvalue	FDR_pval	Freq_TCGA	Freq_CHOICE	Cancer_Census
EGFR	104	556	49	79	3.67854e-08	3.00537e-05	0.157576	0.382812	TRUE
KRAS	214	446	14	114	2.11397e-07	8.63558e-05	0.324242	0.109375	TRUE
IQSEC2	15	645	14	114	4.00887e-05	0.0109175	0.0227273	0.109375	FALSE
TPRX1	4	656	7	121	0.000478557	0.0977452	0.00606061	0.0546875	FALSE
COL5A2	66	594	2	126	0.000820117	0.109646	0.1	0.015625	FALSE
BRAF	54	606	1	127	0.000939444	0.109646	0.0818182	0.0078125	TRUE
TTC13	9	651	9	119	0.000796666	0.109646	0.0136364	0.0703125	FALSE
TP53	357	303	50	78	0.00197007	0.178839	0.540909	0.390625	TRUE
PDZD7	4	656	6	122	0.00197006	0.178839	0.00606061	0.046875	FALSE
TIA1	1	659	4	124	0.00292226	0.238749	0.00151515	0.03125	FALSE
SYNE2	73	587	4	124	0.00325566	0.241807	0.110606	0.03125	FALSE
KEAP1	110	550	9	119	0.00433786	0.264483	0.166667	0.0703125	TRUE
IBTK	13	647	9	119	0.00453214	0.264483	0.019697	0.0703125	FALSE
ODF3L2	3	657	5	123	0.00389618	0.264483	0.00454545	0.0390625	FALSE
TRPS1	72	588	5	123	0.0137775	0.703515	0.109091	0.0390625	FALSE
IGF2R	37	623	1	127	0.01299	0.703515	0.0560606	0.0078125	FALSE
KMT2C	104	556	10	118	0.0191361	0.883832	0.157576	0.078125	TRUE
COL12A1	68	592	5	123	0.0194724	0.883832	0.10303	0.0390625	FALSE
MUC17	136	524	18	110	0.0896818	1	0.206061	0.140625	FALSE
PCLO	131	529	15	113	0.0340169	1	0.198485	0.117188	FALSE
ADAMTS12	113	547	15	113	0.149923	1	0.171212	0.117188	FALSE
CDH10	110	550	12	116	0.0442886	1	0.166667	0.09375	FALSE
STK11	104	556	16	112	0.420102	1	0.157576	0.125	TRUE
PTPRZ1	76	584	11	117	0.440315	1	0.115152	0.0859375	FALSE
NF1	76	584	8	120	0.0853988	1	0.115152	0.0625	TRUE
FAT1	73	587	8	120	0.112645	1	0.110606	0.0625	TRUE
DST	71	589	10	118	0.425635	1	0.107576	0.078125	FALSE
SPEF2	70	590	7	121	0.0751681	1	0.106061	0.0546875	FALSE
COL6A3	70	590	6	122	0.0478452	1	0.106061	0.046875	FALSE
LTBP1	64	596	6	122	0.0877232	1	0.0969697	0.046875	FALSE
SMARCA4	63	597	19	109	0.0816551	1	0.0954545	0.148438	TRUE
FCGBP	59	601	7	121	0.225314	1	0.0893939	0.0546875	FALSE
ATM	59	601	8	120	0.388308	1	0.0893939	0.0625	TRUE
FAT2	58	602	5	123	0.0736478	1	0.0878788	0.0390625	FALSE
ITGAX	53	607	7	121	0.367684	1	0.080303	0.0546875	FALSE
CPED1	52	608	5	123	0.135786	1	0.0787879	0.0390625	FALSE
ANK3	51	609	6	122	0.266659	1	0.0772727	0.046875	FALSE
ADAMTS2	50	610	5	123	0.182893	1	0.0757576	0.0390625	FALSE
VPS13C	49	611	3	125	0.0319457	1	0.0742424	0.0234375	FALSE
KMT2D	49	611	6	122	0.343826	1	0.0742424	0.046875	TRUE
DOCK10	49	611	5	123	0.181923	1	0.0742424	0.0390625	FALSE
COL7A1	49	611	3	125	0.0319457	1	0.0742424	0.0234375	FALSE
ARID1A	48	612	7	121	0.571495	1	0.0727273	0.0546875	TRUE
LAMA4	47	613	4	124	0.11514	1	0.0712121	0.03125	FALSE
COL15A1	47	613	4	124	0.11514	1	0.0712121	0.03125	FALSE
MED12	46	614	6	122	0.437687	1	0.069697	0.046875	TRUE
COL1A2	46	614	5	123	0.241287	1	0.069697	0.0390625	FALSE
MUC2	45	615	9	119	0.850553	1	0.0681818	0.0703125	FALSE
PTPRC	44	616	4	124	0.157303	1	0.0666667	0.03125	TRUE
FANCM	44	616	3	125	0.0655336	1	0.0666667	0.0234375	FALSE
ZDBF2	42	618	6	122	0.550309	1	0.0636364	0.046875	FALSE
VPS13D	42	618	5	123	0.412933	1	0.0636364	0.0390625	FALSE
POTEE	42	618	8	120	1	1	0.0636364	0.0625	FALSE
MGA	42	618	7	121	0.842482	1	0.0636364	0.0546875	FALSE
ARAP2	42	618	3	125	0.0934599	1	0.0636364	0.0234375	FALSE
RBM10	41	619	10	118	0.554639	1	0.0621212	0.078125	TRUE
KIF21B	41	619	3	125	0.0926805	1	0.0621212	0.0234375	FALSE
SETD2	39	621	7	121	1	1	0.0590909	0.0546875	TRUE
PIK3CA	39	621	8	120	0.83944	1	0.0590909	0.0625	TRUE
UBR5	38	622	5	123	0.524732	1	0.0575758	0.0390625	TRUE
TEP1	38	622	6	122	0.833247	1	0.0575758	0.046875	FALSE
RB1	38	622	6	122	0.833247	1	0.0575758	0.046875	TRUE
HIVEP3	38	622	2	126	0.0475835	1	0.0575758	0.015625	FALSE
PCNX	37	623	5	123	0.52458	1	0.0560606	0.0390625	FALSE
PCNT	37	623	5	123	0.52458	1	0.0560606	0.0390625	FALSE
GREB1	37	623	3	125	0.183439	1	0.0560606	0.0234375	FALSE
CHD6	37	623	4	124	0.381884	1	0.0560606	0.03125	FALSE
SRRM2	36	624	3	125	0.181086	1	0.0545455	0.0234375	FALSE
NIPBL	36	624	5	123	0.662914	1	0.0545455	0.0390625	FALSE
EDIL3	36	624	3	125	0.181086	1	0.0545455	0.0234375	FALSE
CREBBP	36	624	10	118	0.303237	1	0.0545455	0.078125	TRUE
SELP	35	625	4	124	0.377559	1	0.0530303	0.03125	FALSE
DACH1	35	625	3	125	0.180992	1	0.0530303	0.0234375	FALSE
CELSR3	35	625	5	123	0.661274	1	0.0530303	0.0390625	FALSE
PRKCB	34	626	5	123	0.661234	1	0.0515152	0.0390625	FALSE
FLT1	34	626	2	126	0.10191	1	0.0515152	0.015625	FALSE
ARID2	34	626	5	123	0.661234	1	0.0515152	0.0390625	TRUE
NCOR2	33	627	9	119	0.387482	1	0.05	0.0703125	TRUE
CHD8	33	627	6	122	1	1	0.05	0.046875	FALSE
BPTF	33	627	2	126	0.100496	1	0.05	0.015625	FALSE
ZNF318	32	628	1	127	0.0300942	1	0.0484848	0.0078125	FALSE
ZNF236	32	628	1	127	0.0300942	1	0.0484848	0.0078125	FALSE
ZFHX3	32	628	3	125	0.249274	1	0.0484848	0.0234375	TRUE
USP34	32	628	4	124	0.493326	1	0.0484848	0.03125	FALSE
EXPH5	32	628	1	127	0.0300942	1	0.0484848	0.0078125	FALSE
APC	32	628	8	120	0.509338	1	0.0484848	0.0625	TRUE
SIGLEC1	31	629	3	125	0.340192	1	0.0469697	0.0234375	FALSE
PRKD1	31	629	1	127	0.0464732	1	0.0469697	0.0078125	FALSE
PLXNB2	31	629	8	120	0.502169	1	0.0469697	0.0625	FALSE
NOTCH1	31	629	5	123	0.820326	1	0.0469697	0.0390625	TRUE
LAMC1	31	629	3	125	0.340192	1	0.0469697	0.0234375	FALSE
GOLGB1	31	629	4	124	0.637996	1	0.0469697	0.03125	FALSE
CACNA1A	31	629	7	121	0.655437	1	0.0469697	0.0546875	FALSE
BCOR	31	629	1	127	0.0464732	1	0.0469697	0.0078125	TRUE
TET1	30	630	3	125	0.33829	1	0.0454545	0.0234375	TRUE
SEMA3A	30	630	4	124	0.635607	1	0.0454545	0.03125	FALSE
CEP128	30	630	1	127	0.0454946	1	0.0454545	0.0078125	FALSE
ADAMTS14	30	630	2	126	0.144272	1	0.0454545	0.015625	FALSE
PIK3C2B	29	631	4	124	0.635186	1	0.0439394	0.03125	FALSE
DSP	29	631	1	127	0.0718069	1	0.0439394	0.0078125	FALSE
C2CD3	29	631	4	124	0.635186	1	0.0439394	0.03125	FALSE
ATF7IP	29	631	5	123	1	1	0.0439394	0.0390625	FALSE
ACACB	29	631	8	120	0.361815	1	0.0439394	0.0625	FALSE
SETX	28	632	3	125	0.455793	1	0.0424242	0.0234375	FALSE
NUP205	28	632	1	127	0.0692297	1	0.0424242	0.0078125	FALSE
NCKAP1L	28	632	3	125	0.455793	1	0.0424242	0.0234375	FALSE
MET	28	632	2	126	0.206116	1	0.0424242	0.015625	TRUE
ITGAL	28	632	1	127	0.0692297	1	0.0424242	0.0078125	FALSE
IL7R	28	632	2	126	0.206116	1	0.0424242	0.015625	TRUE
HEATR5B	28	632	4	124	0.806121	1	0.0424242	0.03125	FALSE
CMTR2	28	632	3	125	0.455793	1	0.0424242	0.0234375	FALSE
A2M	28	632	3	125	0.455793	1	0.0424242	0.0234375	FALSE
SMAD4	27	633	4	124	0.804678	1	0.0409091	0.03125	TRUE
MAP1B	27	633	5	123	1	1	0.0409091	0.0390625	FALSE
KIAA1429	27	633	4	124	0.804678	1	0.0409091	0.03125	FALSE
COL27A1	27	633	2	126	0.205541	1	0.0409091	0.015625	FALSE
ARHGAP35	27	633	1	127	0.0685686	1	0.0409091	0.0078125	FALSE
PPRC1	26	634	4	124	0.80445	1	0.0393939	0.03125	FALSE
HIVEP1	26	634	3	125	0.606033	1	0.0393939	0.0234375	FALSE
EIF4G1	26	634	3	125	0.606033	1	0.0393939	0.0234375	FALSE
CDKN2A	26	634	9	119	0.15478	1	0.0393939	0.0703125	TRUE
ARHGEF12	26	634	6	122	0.629385	1	0.0393939	0.046875	TRUE
ADNP2	26	634	2	126	0.293265	1	0.0393939	0.015625	FALSE
ABI3BP	26	634	2	126	0.293265	1	0.0393939	0.015625	FALSE
ZFC3H1	25	635	4	124	1	1	0.0378788	0.03125	FALSE
VGLL3	25	635	1	127	0.103104	1	0.0378788	0.0078125	FALSE
SLC4A3	25	635	2	126	0.289902	1	0.0378788	0.015625	FALSE
SF3B1	25	635	1	127	0.103104	1	0.0378788	0.0078125	TRUE
PTPRH	25	635	1	127	0.103104	1	0.0378788	0.0078125	FALSE
PLA2G4A	25	635	2	126	0.289902	1	0.0378788	0.015625	FALSE
NCOA6	25	635	8	120	0.22513	1	0.0378788	0.0625	FALSE
FN1	25	635	3	125	0.602472	1	0.0378788	0.0234375	FALSE
CTNNB1	25	635	5	123	1	1	0.0378788	0.0390625	TRUE
ASAP1	25	635	8	120	0.22513	1	0.0378788	0.0625	FALSE
STAG2	24	636	5	123	0.800507	1	0.0363636	0.0390625	TRUE
SLC9A2	24	636	3	125	0.601421	1	0.0363636	0.0234375	FALSE
PTPRU	24	636	5	123	0.800507	1	0.0363636	0.0390625	FALSE
MDC1	24	636	1	127	0.103133	1	0.0363636	0.0078125	FALSE
LDB2	24	636	2	126	0.290073	1	0.0363636	0.015625	FALSE
ITGBL1	24	636	1	127	0.103133	1	0.0363636	0.0078125	FALSE
ITGAE	24	636	2	126	0.290073	1	0.0363636	0.015625	FALSE
GOLGA3	24	636	1	127	0.103133	1	0.0363636	0.0078125	FALSE
DROSHA	24	636	5	123	0.800507	1	0.0363636	0.0390625	TRUE
CARD6	24	636	3	125	0.601421	1	0.0363636	0.0234375	FALSE
BRCA1	24	636	4	124	1	1	0.0363636	0.03125	TRUE
PPARGC1A	23	637	4	124	1	1	0.0348485	0.03125	FALSE
PIK3AP1	23	637	3	125	0.785897	1	0.0348485	0.0234375	FALSE
MYOF	23	637	1	127	0.15557	1	0.0348485	0.0078125	FALSE
LATS1	23	637	1	127	0.15557	1	0.0348485	0.0078125	FALSE
ITSN1	23	637	5	123	0.794494	1	0.0348485	0.0390625	FALSE
HOXB3	23	637	3	125	0.785897	1	0.0348485	0.0234375	FALSE
CPZ	23	637	3	125	0.785897	1	0.0348485	0.0234375	FALSE
CPXM1	23	637	1	127	0.15557	1	0.0348485	0.0078125	FALSE
ANKRD44	23	637	6	122	0.450122	1	0.0348485	0.046875	FALSE
ZNF800	22	638	2	126	0.403697	1	0.0333333	0.015625	FALSE
TNC	22	638	1	127	0.153271	1	0.0333333	0.0078125	FALSE
RALGAPB	22	638	3	125	0.783681	1	0.0333333	0.0234375	FALSE
PGBD1	22	638	1	127	0.153271	1	0.0333333	0.0078125	FALSE
MIA3	22	638	1	127	0.153271	1	0.0333333	0.0078125	FALSE
KAT6A	22	638	3	125	0.783681	1	0.0333333	0.0234375	TRUE
ITPR1	22	638	8	120	0.128227	1	0.0333333	0.0625	FALSE
FYB	22	638	6	122	0.435174	1	0.0333333	0.046875	FALSE
CDK12	22	638	1	127	0.153271	1	0.0333333	0.0078125	TRUE
ARHGAP31	22	638	1	127	0.153271	1	0.0333333	0.0078125	FALSE
ANTXR1	22	638	1	127	0.153271	1	0.0333333	0.0078125	FALSE
AFF3	22	638	3	125	0.783681	1	0.0333333	0.0234375	TRUE
ADAMTS4	22	638	1	127	0.153271	1	0.0333333	0.0078125	FALSE
ABCC4	22	638	1	127	0.153271	1	0.0333333	0.0078125	FALSE
USP7	21	639	2	126	0.563018	1	0.0318182	0.015625	FALSE
UBN2	21	639	1	127	0.234392	1	0.0318182	0.0078125	FALSE
TGFBR3	21	639	1	127	0.234392	1	0.0318182	0.0078125	FALSE
SP100	21	639	5	123	0.595848	1	0.0318182	0.0390625	FALSE
SOS2	21	639	6	122	0.42269	1	0.0318182	0.046875	FALSE
SCAF8	21	639	4	124	1	1	0.0318182	0.03125	FALSE
POT1	21	639	3	125	0.783086	1	0.0318182	0.0234375	TRUE
PLXND1	21	639	4	124	1	1	0.0318182	0.03125	FALSE
KDM3B	21	639	3	125	0.783086	1	0.0318182	0.0234375	FALSE
KCTD3	21	639	1	127	0.234392	1	0.0318182	0.0078125	FALSE
DOT1L	21	639	7	121	0.19598	1	0.0318182	0.0546875	FALSE
DNMT3A	21	639	4	124	1	1	0.0318182	0.03125	TRUE
CELSR1	21	639	3	125	0.783086	1	0.0318182	0.0234375	FALSE
ATAD2	21	639	4	124	1	1	0.0318182	0.03125	FALSE
ARFGEF1	21	639	4	124	1	1	0.0318182	0.03125	FALSE
ZNF407	20	640	2	126	0.557456	1	0.030303	0.015625	FALSE
SRGAP1	20	640	4	124	1	1	0.030303	0.03125	FALSE
RC3H2	20	640	3	125	1	1	0.030303	0.0234375	FALSE
RBBP6	20	640	1	127	0.228555	1	0.030303	0.0078125	FALSE
POP1	20	640	1	127	0.228555	1	0.030303	0.0078125	FALSE
NSD1	20	640	3	125	1	1	0.030303	0.0234375	TRUE
NR4A2	20	640	2	126	0.557456	1	0.030303	0.015625	FALSE
LTN1	20	640	1	127	0.228555	1	0.030303	0.0078125	FALSE
CRISPLD1	20	640	2	126	0.557456	1	0.030303	0.015625	FALSE
ATAD5	20	640	1	127	0.228555	1	0.030303	0.0078125	FALSE
ABL2	20	640	2	126	0.557456	1	0.030303	0.015625	TRUE
WDR70	19	641	3	125	1	1	0.0287879	0.0234375	FALSE
SOS1	19	641	4	124	0.778748	1	0.0287879	0.03125	FALSE
PKP4	19	641	2	126	0.555258	1	0.0287879	0.015625	FALSE
NUMA1	19	641	1	127	0.226992	1	0.0287879	0.0078125	TRUE
MCC	19	641	4	124	0.778748	1	0.0287879	0.03125	FALSE
LARP1	19	641	3	125	1	1	0.0287879	0.0234375	FALSE
LAMB3	19	641	1	127	0.226992	1	0.0287879	0.0078125	FALSE
KIRREL	19	641	1	127	0.226992	1	0.0287879	0.0078125	FALSE
FRMD6	19	641	2	126	0.555258	1	0.0287879	0.015625	FALSE
EIF4G3	19	641	1	127	0.226992	1	0.0287879	0.0078125	FALSE
CHD3	19	641	1	127	0.226992	1	0.0287879	0.0078125	FALSE
ZCCHC11	18	642	1	127	0.340084	1	0.0272727	0.0078125	FALSE
WDR90	18	642	3	125	1	1	0.0272727	0.0234375	FALSE
VWA8	18	642	5	123	0.402472	1	0.0272727	0.0390625	FALSE
SUN1	18	642	1	127	0.340084	1	0.0272727	0.0078125	FALSE
SLC2A10	18	642	1	127	0.340084	1	0.0272727	0.0078125	FALSE
SEC24C	18	642	4	124	0.770088	1	0.0272727	0.03125	FALSE
SCYL2	18	642	4	124	0.770088	1	0.0272727	0.03125	FALSE
PIK3C3	18	642	3	125	1	1	0.0272727	0.0234375	FALSE
NUP133	18	642	4	124	0.770088	1	0.0272727	0.03125	FALSE
MON2	18	642	1	127	0.340084	1	0.0272727	0.0078125	FALSE
LZTS1	18	642	1	127	0.340084	1	0.0272727	0.0078125	FALSE
ITGB8	18	642	1	127	0.340084	1	0.0272727	0.0078125	FALSE
IGHMBP2	18	642	1	127	0.340084	1	0.0272727	0.0078125	FALSE
HERC4	18	642	3	125	1	1	0.0272727	0.0234375	FALSE
GIMAP8	18	642	1	127	0.340084	1	0.0272727	0.0078125	FALSE
DUSP22	18	642	2	126	0.75714	1	0.0272727	0.015625	FALSE
CSF1R	18	642	1	127	0.340084	1	0.0272727	0.0078125	FALSE
ASXL1	18	642	1	127	0.340084	1	0.0272727	0.0078125	TRUE
ZNF267	17	643	2	126	0.753501	1	0.0257576	0.015625	FALSE
ZNF160	17	643	1	127	0.334531	1	0.0257576	0.0078125	FALSE
VWA5A	17	643	1	127	0.334531	1	0.0257576	0.0078125	FALSE
TARS2	17	643	1	127	0.334531	1	0.0257576	0.0078125	FALSE
SYNRG	17	643	2	126	0.753501	1	0.0257576	0.015625	FALSE
STOX1	17	643	1	127	0.334531	1	0.0257576	0.0078125	FALSE
SLC4A5	17	643	6	122	0.244135	1	0.0257576	0.046875	FALSE
SEC24D	17	643	1	127	0.334531	1	0.0257576	0.0078125	FALSE
PPP3CA	17	643	3	125	1	1	0.0257576	0.0234375	FALSE
OFD1	17	643	1	127	0.334531	1	0.0257576	0.0078125	FALSE
NCOA3	17	643	1	127	0.334531	1	0.0257576	0.0078125	FALSE
LRRC15	17	643	1	127	0.334531	1	0.0257576	0.0078125	FALSE
LRP5	17	643	3	125	1	1	0.0257576	0.0234375	FALSE
KDM6A	17	643	3	125	1	1	0.0257576	0.0234375	TRUE
GUCY1A3	17	643	1	127	0.334531	1	0.0257576	0.0078125	FALSE
GIMAP6	17	643	3	125	1	1	0.0257576	0.0234375	FALSE
FBXW7	17	643	1	127	0.334531	1	0.0257576	0.0078125	TRUE
ERBB2	17	643	2	126	0.753501	1	0.0257576	0.015625	TRUE
COPA	17	643	1	127	0.334531	1	0.0257576	0.0078125	FALSE
CENPJ	17	643	2	126	0.753501	1	0.0257576	0.015625	FALSE
ZNF217	16	644	5	123	0.364411	1	0.0242424	0.0390625	FALSE
ZNF142	16	644	1	127	0.334155	1	0.0242424	0.0078125	FALSE
WWC3	16	644	3	125	1	1	0.0242424	0.0234375	FALSE
WDR66	16	644	1	127	0.334155	1	0.0242424	0.0078125	FALSE
TTI1	16	644	1	127	0.334155	1	0.0242424	0.0078125	FALSE
TTC37	16	644	3	125	1	1	0.0242424	0.0234375	FALSE
TPX2	16	644	1	127	0.334155	1	0.0242424	0.0078125	FALSE
TLE4	16	644	1	127	0.334155	1	0.0242424	0.0078125	FALSE
THADA	16	644	4	124	0.550581	1	0.0242424	0.03125	FALSE
SUCO	16	644	2	126	0.752194	1	0.0242424	0.015625	FALSE
SLFN11	16	644	1	127	0.334155	1	0.0242424	0.0078125	FALSE
SF1	16	644	1	127	0.334155	1	0.0242424	0.0078125	FALSE
RGS1	16	644	1	127	0.334155	1	0.0242424	0.0078125	FALSE
PTPN4	16	644	1	127	0.334155	1	0.0242424	0.0078125	FALSE
PPP6R1	16	644	1	127	0.334155	1	0.0242424	0.0078125	FALSE
PHKA1	16	644	1	127	0.334155	1	0.0242424	0.0078125	FALSE
PBRM1	16	644	1	127	0.334155	1	0.0242424	0.0078125	TRUE
PABPC3	16	644	1	127	0.334155	1	0.0242424	0.0078125	FALSE
MYF5	16	644	7	121	0.0798355	1	0.0242424	0.0546875	FALSE
MIB1	16	644	2	126	0.752194	1	0.0242424	0.015625	FALSE
MED23	16	644	1	127	0.334155	1	0.0242424	0.0078125	FALSE
MB21D2	16	644	1	127	0.334155	1	0.0242424	0.0078125	FALSE
KIFC1	16	644	1	127	0.334155	1	0.0242424	0.0078125	FALSE
INPPL1	16	644	2	126	0.752194	1	0.0242424	0.015625	FALSE
IGF2BP3	16	644	2	126	0.752194	1	0.0242424	0.015625	FALSE
IFIH1	16	644	2	126	0.752194	1	0.0242424	0.015625	FALSE
EVPL	16	644	1	127	0.334155	1	0.0242424	0.0078125	FALSE
ESCO1	16	644	2	126	0.752194	1	0.0242424	0.015625	FALSE
DHX8	16	644	3	125	1	1	0.0242424	0.0234375	FALSE
CPSF1	16	644	1	127	0.334155	1	0.0242424	0.0078125	FALSE
CLCN4	16	644	1	127	0.334155	1	0.0242424	0.0078125	FALSE
CBL	16	644	2	126	0.752194	1	0.0242424	0.015625	TRUE
AKAP11	16	644	1	127	0.334155	1	0.0242424	0.0078125	FALSE
AKAP1	16	644	1	127	0.334155	1	0.0242424	0.0078125	FALSE
ADAR	16	644	1	127	0.334155	1	0.0242424	0.0078125	FALSE
ZNF484	15	645	4	124	0.531169	1	0.0227273	0.03125	FALSE
VPS16	15	645	1	127	0.491331	1	0.0227273	0.0078125	FALSE
TTYH2	15	645	1	127	0.491331	1	0.0227273	0.0078125	FALSE
TTLL5	15	645	1	127	0.491331	1	0.0227273	0.0078125	FALSE
TTF1	15	645	1	127	0.491331	1	0.0227273	0.0078125	FALSE
TMTC2	15	645	2	126	1	1	0.0227273	0.015625	FALSE
TBC1D1	15	645	1	127	0.491331	1	0.0227273	0.0078125	FALSE
SLC39A6	15	645	1	127	0.491331	1	0.0227273	0.0078125	FALSE
SEC23IP	15	645	3	125	1	1	0.0227273	0.0234375	FALSE
RPAP1	15	645	3	125	1	1	0.0227273	0.0234375	FALSE
RAD21	15	645	1	127	0.491331	1	0.0227273	0.0078125	TRUE
PTGIS	15	645	1	127	0.491331	1	0.0227273	0.0078125	FALSE
PLEK	15	645	2	126	1	1	0.0227273	0.015625	FALSE
PHIP	15	645	5	123	0.35024	1	0.0227273	0.0390625	FALSE
OCRL	15	645	2	126	1	1	0.0227273	0.015625	FALSE
LMTK2	15	645	2	126	1	1	0.0227273	0.015625	FALSE
KIAA0368	15	645	5	123	0.35024	1	0.0227273	0.0390625	FALSE
FLRT3	15	645	2	126	1	1	0.0227273	0.015625	FALSE
EHMT1	15	645	1	127	0.491331	1	0.0227273	0.0078125	FALSE
DENND4B	15	645	2	126	1	1	0.0227273	0.015625	FALSE
CUL3	15	645	2	126	1	1	0.0227273	0.015625	FALSE
CACHD1	15	645	1	127	0.491331	1	0.0227273	0.0078125	FALSE
BOC	15	645	4	124	0.531169	1	0.0227273	0.03125	FALSE
APPBP2	15	645	4	124	0.531169	1	0.0227273	0.03125	FALSE
AIFM1	15	645	1	127	0.491331	1	0.0227273	0.0078125	FALSE
VPS8	14	646	4	124	0.514344	1	0.0212121	0.03125	FALSE
TLR5	14	646	1	127	0.486684	1	0.0212121	0.0078125	FALSE
TEC	14	646	2	126	1	1	0.0212121	0.015625	FALSE
TAF2	14	646	2	126	1	1	0.0212121	0.015625	FALSE
SYNCRIP	14	646	1	127	0.486684	1	0.0212121	0.0078125	FALSE
STIL	14	646	2	126	1	1	0.0212121	0.015625	TRUE
SSH2	14	646	3	125	0.747277	1	0.0212121	0.0234375	FALSE
SPINK5	14	646	2	126	1	1	0.0212121	0.015625	FALSE
SLC12A6	14	646	1	127	0.486684	1	0.0212121	0.0078125	FALSE
SFTPB	14	646	4	124	0.514344	1	0.0212121	0.03125	FALSE
RASA1	14	646	1	127	0.486684	1	0.0212121	0.0078125	FALSE
PPP2R2B	14	646	2	126	1	1	0.0212121	0.015625	FALSE
PIKFYVE	14	646	3	125	0.747277	1	0.0212121	0.0234375	FALSE
MSH2	14	646	2	126	1	1	0.0212121	0.015625	TRUE
MS4A6A	14	646	2	126	1	1	0.0212121	0.015625	FALSE
MRE11A	14	646	4	124	0.514344	1	0.0212121	0.03125	FALSE
LZTR1	14	646	2	126	1	1	0.0212121	0.015625	TRUE
LRPPRC	14	646	5	123	0.21501	1	0.0212121	0.0390625	FALSE
LPP	14	646	2	126	1	1	0.0212121	0.015625	TRUE
LPCAT1	14	646	1	127	0.486684	1	0.0212121	0.0078125	FALSE
HNRNPA2B1	14	646	1	127	0.486684	1	0.0212121	0.0078125	TRUE
FGFR2	14	646	1	127	0.486684	1	0.0212121	0.0078125	TRUE
FCHO1	14	646	4	124	0.514344	1	0.0212121	0.03125	FALSE
EP300	14	646	1	127	0.486684	1	0.0212121	0.0078125	TRUE
DPY19L4	14	646	3	125	0.747277	1	0.0212121	0.0234375	FALSE
CRIM1	14	646	3	125	0.747277	1	0.0212121	0.0234375	FALSE
CAPRIN2	14	646	5	123	0.21501	1	0.0212121	0.0390625	FALSE
BCR	14	646	1	127	0.486684	1	0.0212121	0.0078125	TRUE
ABCB10	14	646	1	127	0.486684	1	0.0212121	0.0078125	FALSE
ABCA1	14	646	2	126	1	1	0.0212121	0.015625	FALSE
ZNF780B	13	647	1	127	0.711614	1	0.019697	0.0078125	FALSE
WAC	13	647	4	124	0.500813	1	0.019697	0.03125	FALSE
UBC	13	647	1	127	0.711614	1	0.019697	0.0078125	FALSE
TBXAS1	13	647	1	127	0.711614	1	0.019697	0.0078125	FALSE
TAB3	13	647	1	127	0.711614	1	0.019697	0.0078125	FALSE
SYT11	13	647	1	127	0.711614	1	0.019697	0.0078125	FALSE
SPAG1	13	647	1	127	0.711614	1	0.019697	0.0078125	FALSE
SMARCC2	13	647	1	127	0.711614	1	0.019697	0.0078125	FALSE
SLC4A4	13	647	1	127	0.711614	1	0.019697	0.0078125	FALSE
SIRPB1	13	647	2	126	1	1	0.019697	0.015625	FALSE
SIRPA	13	647	3	125	0.733515	1	0.019697	0.0234375	FALSE
SCUBE2	13	647	1	127	0.711614	1	0.019697	0.0078125	FALSE
RSBN1	13	647	2	126	1	1	0.019697	0.015625	FALSE
RASAL3	13	647	2	126	1	1	0.019697	0.015625	FALSE
PLEKHG5	13	647	2	126	1	1	0.019697	0.015625	FALSE
PLCL2	13	647	4	124	0.500813	1	0.019697	0.03125	FALSE
PC	13	647	2	126	1	1	0.019697	0.015625	FALSE
PARVG	13	647	1	127	0.711614	1	0.019697	0.0078125	FALSE
MSN	13	647	1	127	0.711614	1	0.019697	0.0078125	TRUE
MOCOS	13	647	1	127	0.711614	1	0.019697	0.0078125	FALSE
ITGB4	13	647	2	126	1	1	0.019697	0.015625	FALSE
HIF3A	13	647	4	124	0.500813	1	0.019697	0.03125	FALSE
FOXP1	13	647	2	126	1	1	0.019697	0.015625	TRUE
FCGR2B	13	647	1	127	0.711614	1	0.019697	0.0078125	TRUE
FAM188B	13	647	3	125	0.733515	1	0.019697	0.0234375	FALSE
DIS3	13	647	3	125	0.733515	1	0.019697	0.0234375	FALSE
CIC	13	647	2	126	1	1	0.019697	0.015625	TRUE
CHIT1	13	647	1	127	0.711614	1	0.019697	0.0078125	FALSE
CDH3	13	647	1	127	0.711614	1	0.019697	0.0078125	FALSE
ATXN2L	13	647	1	127	0.711614	1	0.019697	0.0078125	FALSE
ASAP2	13	647	1	127	0.711614	1	0.019697	0.0078125	FALSE
ANO6	13	647	2	126	1	1	0.019697	0.015625	FALSE
ADCY7	13	647	1	127	0.711614	1	0.019697	0.0078125	FALSE
ACVR1B	13	647	3	125	0.733515	1	0.019697	0.0234375	FALSE
ZGPAT	12	648	1	127	0.704822	1	0.0181818	0.0078125	FALSE
ZFP36L1	12	648	2	126	1	1	0.0181818	0.015625	FALSE
XRCC5	12	648	1	127	0.704822	1	0.0181818	0.0078125	FALSE
VARS	12	648	2	126	1	1	0.0181818	0.015625	FALSE
USP25	12	648	3	125	0.721416	1	0.0181818	0.0234375	FALSE
UBAP2	12	648	3	125	0.721416	1	0.0181818	0.0234375	FALSE
TSPAN11	12	648	1	127	0.704822	1	0.0181818	0.0078125	FALSE
SRPX	12	648	1	127	0.704822	1	0.0181818	0.0078125	FALSE
SPICE1	12	648	3	125	0.721416	1	0.0181818	0.0234375	FALSE
SNX9	12	648	4	124	0.310597	1	0.0181818	0.03125	FALSE
SMG6	12	648	1	127	0.704822	1	0.0181818	0.0078125	FALSE
SLAMF8	12	648	1	127	0.704822	1	0.0181818	0.0078125	FALSE
SH3D19	12	648	3	125	0.721416	1	0.0181818	0.0234375	FALSE
SGK223	12	648	1	127	0.704822	1	0.0181818	0.0078125	FALSE
SETDB1	12	648	4	124	0.310597	1	0.0181818	0.03125	FALSE
SEC31A	12	648	5	123	0.173715	1	0.0181818	0.0390625	FALSE
RPL5	12	648	4	124	0.310597	1	0.0181818	0.03125	TRUE
PASK	12	648	2	126	1	1	0.0181818	0.015625	FALSE
NUFIP2	12	648	1	127	0.704822	1	0.0181818	0.0078125	FALSE
N4BP1	12	648	2	126	1	1	0.0181818	0.015625	FALSE
MCTP2	12	648	2	126	1	1	0.0181818	0.015625	FALSE
MBTPS1	12	648	1	127	0.704822	1	0.0181818	0.0078125	FALSE
KARS	12	648	5	123	0.173715	1	0.0181818	0.0390625	FALSE
INSR	12	648	1	127	0.704822	1	0.0181818	0.0078125	FALSE
HSPA6	12	648	1	127	0.704822	1	0.0181818	0.0078125	FALSE
HCFC2	12	648	2	126	1	1	0.0181818	0.015625	FALSE
GATAD2B	12	648	2	126	1	1	0.0181818	0.015625	FALSE
FBXL4	12	648	3	125	0.721416	1	0.0181818	0.0234375	FALSE
F2R	12	648	1	127	0.704822	1	0.0181818	0.0078125	FALSE
EZH2	12	648	1	127	0.704822	1	0.0181818	0.0078125	TRUE
EXOC2	12	648	4	124	0.310597	1	0.0181818	0.03125	FALSE
DCBLD2	12	648	1	127	0.704822	1	0.0181818	0.0078125	FALSE
CD248	12	648	1	127	0.704822	1	0.0181818	0.0078125	FALSE
ATP2A2	12	648	1	127	0.704822	1	0.0181818	0.0078125	FALSE
AGO4	12	648	1	127	0.704822	1	0.0181818	0.0078125	FALSE
ACTG2	12	648	3	125	0.721416	1	0.0181818	0.0234375	FALSE
ZNF223	11	649	2	126	1	1	0.0166667	0.015625	FALSE
ZC3H7B	11	649	1	127	0.701818	1	0.0166667	0.0078125	FALSE
ZBTB21	11	649	2	126	1	1	0.0166667	0.015625	FALSE
YTHDF3	11	649	1	127	0.701818	1	0.0166667	0.0078125	FALSE
XRCC6	11	649	1	127	0.701818	1	0.0166667	0.0078125	FALSE
WDR19	11	649	1	127	0.701818	1	0.0166667	0.0078125	FALSE
VMP1	11	649	4	124	0.283935	1	0.0166667	0.03125	FALSE
U2SURP	11	649	2	126	1	1	0.0166667	0.015625	FALSE
THRAP3	11	649	3	125	0.485238	1	0.0166667	0.0234375	TRUE
TGFBR1	11	649	1	127	0.701818	1	0.0166667	0.0078125	FALSE
STIM1	11	649	2	126	1	1	0.0166667	0.015625	FALSE
SMARCC1	11	649	2	126	1	1	0.0166667	0.015625	FALSE
SLCO2A1	11	649	1	127	0.701818	1	0.0166667	0.0078125	FALSE
SERGEF	11	649	1	127	0.701818	1	0.0166667	0.0078125	FALSE
SEMA4F	11	649	1	127	0.701818	1	0.0166667	0.0078125	FALSE
RUFY2	11	649	1	127	0.701818	1	0.0166667	0.0078125	FALSE
RFWD3	11	649	1	127	0.701818	1	0.0166667	0.0078125	FALSE
RAPGEF5	11	649	3	125	0.485238	1	0.0166667	0.0234375	FALSE
RAD50	11	649	1	127	0.701818	1	0.0166667	0.0078125	FALSE
PTEN	11	649	6	122	0.0433147	1	0.0166667	0.046875	TRUE
PNISR	11	649	1	127	0.701818	1	0.0166667	0.0078125	FALSE
NFKBIZ	11	649	1	127	0.701818	1	0.0166667	0.0078125	FALSE
MMAA	11	649	1	127	0.701818	1	0.0166667	0.0078125	FALSE
MBD1	11	649	1	127	0.701818	1	0.0166667	0.0078125	FALSE
MATR3	11	649	1	127	0.701818	1	0.0166667	0.0078125	FALSE
MAML2	11	649	3	125	0.485238	1	0.0166667	0.0234375	TRUE
LTBP3	11	649	2	126	1	1	0.0166667	0.015625	FALSE
LRP10	11	649	1	127	0.701818	1	0.0166667	0.0078125	FALSE
LLGL2	11	649	1	127	0.701818	1	0.0166667	0.0078125	FALSE
LIMA1	11	649	1	127	0.701818	1	0.0166667	0.0078125	FALSE
KCNN3	11	649	3	125	0.485238	1	0.0166667	0.0234375	FALSE
JADE1	11	649	1	127	0.701818	1	0.0166667	0.0078125	FALSE
INPP5D	11	649	3	125	0.485238	1	0.0166667	0.0234375	FALSE
GALNT2	11	649	2	126	1	1	0.0166667	0.015625	FALSE
FUBP1	11	649	5	123	0.158765	1	0.0166667	0.0390625	TRUE
FRMD4A	11	649	3	125	0.485238	1	0.0166667	0.0234375	FALSE
ESF1	11	649	2	126	1	1	0.0166667	0.015625	FALSE
DDX3X	11	649	5	123	0.158765	1	0.0166667	0.0390625	TRUE
CNNM1	11	649	3	125	0.485238	1	0.0166667	0.0234375	FALSE
CLIP1	11	649	1	127	0.701818	1	0.0166667	0.0078125	TRUE
CDH1	11	649	1	127	0.701818	1	0.0166667	0.0078125	TRUE
CASP1	11	649	3	125	0.485238	1	0.0166667	0.0234375	FALSE
BMP1	11	649	2	126	1	1	0.0166667	0.015625	FALSE
BBS12	11	649	1	127	0.701818	1	0.0166667	0.0078125	FALSE
ATP6V1A	11	649	1	127	0.701818	1	0.0166667	0.0078125	FALSE
AGA	11	649	1	127	0.701818	1	0.0166667	0.0078125	FALSE
ADAM28	11	649	3	125	0.485238	1	0.0166667	0.0234375	FALSE
ABAT	11	649	1	127	0.701818	1	0.0166667	0.0078125	FALSE
ZNF646	10	650	2	126	1	1	0.0151515	0.015625	FALSE
ZNF595	10	650	6	122	0.0322219	1	0.0151515	0.046875	FALSE
ZNF256	10	650	1	127	1	1	0.0151515	0.0078125	FALSE
ZNF211	10	650	1	127	1	1	0.0151515	0.0078125	FALSE
ZNF16	10	650	1	127	1	1	0.0151515	0.0078125	FALSE
ZKSCAN5	10	650	3	125	0.453417	1	0.0151515	0.0234375	FALSE
WWP2	10	650	1	127	1	1	0.0151515	0.0078125	FALSE
TYK2	10	650	2	126	1	1	0.0151515	0.015625	FALSE
TSC1	10	650	4	124	0.261284	1	0.0151515	0.03125	TRUE
TRAK2	10	650	2	126	1	1	0.0151515	0.015625	FALSE
TCOF1	10	650	2	126	1	1	0.0151515	0.015625	FALSE
STIP1	10	650	1	127	1	1	0.0151515	0.0078125	FALSE
SPG7	10	650	2	126	1	1	0.0151515	0.015625	FALSE
SLC17A9	10	650	2	126	1	1	0.0151515	0.015625	FALSE
REST	10	650	2	126	1	1	0.0151515	0.015625	FALSE
RAB3IP	10	650	1	127	1	1	0.0151515	0.0078125	FALSE
PROM1	10	650	2	126	1	1	0.0151515	0.015625	FALSE
PRF1	10	650	1	127	1	1	0.0151515	0.0078125	TRUE
POU2F2	10	650	5	123	0.0800876	1	0.0151515	0.0390625	FALSE
PKN1	10	650	4	124	0.261284	1	0.0151515	0.03125	FALSE
OLFML2A	10	650	1	127	1	1	0.0151515	0.0078125	FALSE
NOP56	10	650	1	127	1	1	0.0151515	0.0078125	FALSE
MAST3	10	650	3	125	0.453417	1	0.0151515	0.0234375	FALSE
MARK4	10	650	1	127	1	1	0.0151515	0.0078125	FALSE
MAPK9	10	650	3	125	0.453417	1	0.0151515	0.0234375	FALSE
LIPG	10	650	1	127	1	1	0.0151515	0.0078125	FALSE
KRT23	10	650	1	127	1	1	0.0151515	0.0078125	FALSE
KRT10	10	650	4	124	0.261284	1	0.0151515	0.03125	FALSE
KIF2C	10	650	1	127	1	1	0.0151515	0.0078125	FALSE
HNF4G	10	650	4	124	0.261284	1	0.0151515	0.03125	FALSE
HDLBP	10	650	2	126	1	1	0.0151515	0.015625	FALSE
GZMA	10	650	1	127	1	1	0.0151515	0.0078125	FALSE
FLCN	10	650	2	126	1	1	0.0151515	0.015625	TRUE
FBXO21	10	650	2	126	1	1	0.0151515	0.015625	FALSE
EFS	10	650	1	127	1	1	0.0151515	0.0078125	FALSE
DNAJC14	10	650	2	126	1	1	0.0151515	0.015625	FALSE
CYLD	10	650	1	127	1	1	0.0151515	0.0078125	TRUE
CUEDC1	10	650	1	127	1	1	0.0151515	0.0078125	FALSE
CDK17	10	650	1	127	1	1	0.0151515	0.0078125	FALSE
CD5	10	650	2	126	1	1	0.0151515	0.015625	FALSE
CD2AP	10	650	3	125	0.453417	1	0.0151515	0.0234375	FALSE
CCDC14	10	650	3	125	0.453417	1	0.0151515	0.0234375	FALSE
BACH1	10	650	1	127	1	1	0.0151515	0.0078125	FALSE
ATP8B1	10	650	2	126	1	1	0.0151515	0.015625	FALSE
AMBRA1	10	650	1	127	1	1	0.0151515	0.0078125	FALSE
ZNF28	9	651	3	125	0.42434	1	0.0136364	0.0234375	FALSE
WDR91	9	651	1	127	1	1	0.0136364	0.0078125	FALSE
VRK2	9	651	1	127	1	1	0.0136364	0.0078125	FALSE
VCL	9	651	2	126	0.695948	1	0.0136364	0.015625	FALSE
ULK2	9	651	2	126	0.695948	1	0.0136364	0.015625	FALSE
TMEM135	9	651	3	125	0.42434	1	0.0136364	0.0234375	FALSE
SPAG7	9	651	1	127	1	1	0.0136364	0.0078125	FALSE
RBM28	9	651	2	126	0.695948	1	0.0136364	0.015625	FALSE
PSMD3	9	651	1	127	1	1	0.0136364	0.0078125	FALSE
PPP2R5B	9	651	1	127	1	1	0.0136364	0.0078125	FALSE
PLOD3	9	651	2	126	0.695948	1	0.0136364	0.015625	FALSE
PLEKHB2	9	651	1	127	1	1	0.0136364	0.0078125	FALSE
PIK3R3	9	651	1	127	1	1	0.0136364	0.0078125	FALSE
PIBF1	9	651	1	127	1	1	0.0136364	0.0078125	FALSE
PFKFB2	9	651	1	127	1	1	0.0136364	0.0078125	FALSE
PDK1	9	651	2	126	0.695948	1	0.0136364	0.015625	FALSE
OAS1	9	651	1	127	1	1	0.0136364	0.0078125	FALSE
MMP19	9	651	2	126	0.695948	1	0.0136364	0.015625	FALSE
MGAT1	9	651	1	127	1	1	0.0136364	0.0078125	FALSE
LYAR	9	651	1	127	1	1	0.0136364	0.0078125	FALSE
KLHL42	9	651	1	127	1	1	0.0136364	0.0078125	FALSE
KLF5	9	651	2	126	0.695948	1	0.0136364	0.015625	FALSE
KIF9	9	651	1	127	1	1	0.0136364	0.0078125	FALSE
HTRA1	9	651	1	127	1	1	0.0136364	0.0078125	FALSE
HNRNPM	9	651	3	125	0.42434	1	0.0136364	0.0234375	FALSE
HERC3	9	651	4	124	0.243614	1	0.0136364	0.03125	FALSE
GPRC5C	9	651	3	125	0.42434	1	0.0136364	0.0234375	FALSE
GPC3	9	651	1	127	1	1	0.0136364	0.0078125	TRUE
G3BP1	9	651	1	127	1	1	0.0136364	0.0078125	FALSE
FGFRL1	9	651	2	126	0.695948	1	0.0136364	0.015625	FALSE
EXOC8	9	651	1	127	1	1	0.0136364	0.0078125	FALSE
EEF2K	9	651	3	125	0.42434	1	0.0136364	0.0234375	FALSE
EEF2	9	651	2	126	0.695948	1	0.0136364	0.015625	FALSE
DHX32	9	651	1	127	1	1	0.0136364	0.0078125	FALSE
DHX15	9	651	2	126	0.695948	1	0.0136364	0.015625	FALSE
CWC22	9	651	1	127	1	1	0.0136364	0.0078125	FALSE
CD84	9	651	1	127	1	1	0.0136364	0.0078125	FALSE
CD36	9	651	2	126	0.695948	1	0.0136364	0.015625	FALSE
BRE	9	651	2	126	0.695948	1	0.0136364	0.015625	FALSE
AXIN1	9	651	1	127	1	1	0.0136364	0.0078125	TRUE
ZNF700	8	652	1	127	1	1	0.0121212	0.0078125	FALSE
ZNF343	8	652	1	127	1	1	0.0121212	0.0078125	FALSE
ZFR	8	652	3	125	0.399369	1	0.0121212	0.0234375	FALSE
USP36	8	652	3	125	0.399369	1	0.0121212	0.0234375	FALSE
TSPYL6	8	652	1	127	1	1	0.0121212	0.0078125	FALSE
SNTB1	8	652	2	126	0.669666	1	0.0121212	0.015625	FALSE
SLC11A1	8	652	1	127	1	1	0.0121212	0.0078125	FALSE
SEC22A	8	652	1	127	1	1	0.0121212	0.0078125	FALSE
RNF6	8	652	2	126	0.669666	1	0.0121212	0.015625	FALSE
REPIN1	8	652	3	125	0.399369	1	0.0121212	0.0234375	FALSE
RARA	8	652	4	124	0.114723	1	0.0121212	0.03125	TRUE
RAB3GAP1	8	652	1	127	1	1	0.0121212	0.0078125	FALSE
QTRT1	8	652	1	127	1	1	0.0121212	0.0078125	FALSE
PIP4K2C	8	652	2	126	0.669666	1	0.0121212	0.015625	FALSE
PIK3R1	8	652	1	127	1	1	0.0121212	0.0078125	TRUE
PALM	8	652	1	127	1	1	0.0121212	0.0078125	FALSE
PACS2	8	652	1	127	1	1	0.0121212	0.0078125	FALSE
NSUN3	8	652	1	127	1	1	0.0121212	0.0078125	FALSE
NFS1	8	652	1	127	1	1	0.0121212	0.0078125	FALSE
NF2	8	652	2	126	0.669666	1	0.0121212	0.015625	TRUE
NCOA7	8	652	1	127	1	1	0.0121212	0.0078125	FALSE
NAA15	8	652	2	126	0.669666	1	0.0121212	0.015625	FALSE
MRPS35	8	652	1	127	1	1	0.0121212	0.0078125	FALSE
MORF4L1	8	652	1	127	1	1	0.0121212	0.0078125	FALSE
MFN2	8	652	1	127	1	1	0.0121212	0.0078125	FALSE
MEMO1	8	652	3	125	0.399369	1	0.0121212	0.0234375	FALSE
MED15	8	652	1	127	1	1	0.0121212	0.0078125	FALSE
MAX	8	652	3	125	0.399369	1	0.0121212	0.0234375	TRUE
LAIR1	8	652	2	126	0.669666	1	0.0121212	0.015625	FALSE
HLA.A	8	652	2	126	0.669666	1	0.0121212	0.015625	FALSE
GYPC	8	652	3	125	0.399369	1	0.0121212	0.0234375	FALSE
GPATCH4	8	652	1	127	1	1	0.0121212	0.0078125	FALSE
FAM13A	8	652	4	124	0.114723	1	0.0121212	0.03125	FALSE
ETV6	8	652	3	125	0.399369	1	0.0121212	0.0234375	TRUE
ERRFI1	8	652	1	127	1	1	0.0121212	0.0078125	FALSE
DUSP9	8	652	1	127	1	1	0.0121212	0.0078125	FALSE
CXXC1	8	652	1	127	1	1	0.0121212	0.0078125	FALSE
CTSF	8	652	1	127	1	1	0.0121212	0.0078125	FALSE
CPEB4	8	652	1	127	1	1	0.0121212	0.0078125	FALSE
CIZ1	8	652	1	127	1	1	0.0121212	0.0078125	FALSE
CEBPZ	8	652	2	126	0.669666	1	0.0121212	0.015625	FALSE
CDK14	8	652	2	126	0.669666	1	0.0121212	0.015625	FALSE
CD4	8	652	1	127	1	1	0.0121212	0.0078125	FALSE
CASD1	8	652	1	127	1	1	0.0121212	0.0078125	FALSE
B2M	8	652	1	127	1	1	0.0121212	0.0078125	TRUE
ATXN7L2	8	652	1	127	1	1	0.0121212	0.0078125	FALSE
ATP13A3	8	652	2	126	0.669666	1	0.0121212	0.015625	FALSE
ARAF	8	652	1	127	1	1	0.0121212	0.0078125	FALSE
ACTN4	8	652	1	127	1	1	0.0121212	0.0078125	FALSE
ZNF765	7	653	2	126	0.64479	1	0.0106061	0.015625	FALSE
ZNF181	7	653	2	126	0.64479	1	0.0106061	0.015625	FALSE
ZCCHC8	7	653	2	126	0.64479	1	0.0106061	0.015625	TRUE
VIM	7	653	3	125	0.212111	1	0.0106061	0.0234375	FALSE
TSR1	7	653	1	127	1	1	0.0106061	0.0078125	FALSE
TMEM175	7	653	3	125	0.212111	1	0.0106061	0.0234375	FALSE
TDG	7	653	1	127	1	1	0.0106061	0.0078125	FALSE
TCTN2	7	653	1	127	1	1	0.0106061	0.0078125	FALSE
SH3TC1	7	653	2	126	0.64479	1	0.0106061	0.015625	FALSE
SEPN1	7	653	1	127	1	1	0.0106061	0.0078125	FALSE
SAAL1	7	653	1	127	1	1	0.0106061	0.0078125	FALSE
RSAD2	7	653	1	127	1	1	0.0106061	0.0078125	FALSE
RPS6KB1	7	653	3	125	0.212111	1	0.0106061	0.0234375	FALSE
RNF111	7	653	1	127	1	1	0.0106061	0.0078125	FALSE
RNASEH1	7	653	2	126	0.64479	1	0.0106061	0.015625	FALSE
PANX1	7	653	1	127	1	1	0.0106061	0.0078125	FALSE
PABPC1	7	653	2	126	0.64479	1	0.0106061	0.015625	FALSE
OMA1	7	653	2	126	0.64479	1	0.0106061	0.015625	FALSE
NUDT12	7	653	2	126	0.64479	1	0.0106061	0.015625	FALSE
NOP2	7	653	1	127	1	1	0.0106061	0.0078125	FALSE
MTHFD1	7	653	2	126	0.64479	1	0.0106061	0.015625	FALSE
MFSD2A	7	653	1	127	1	1	0.0106061	0.0078125	FALSE
ME2	7	653	1	127	1	1	0.0106061	0.0078125	FALSE
LPIN1	7	653	1	127	1	1	0.0106061	0.0078125	FALSE
LMBRD1	7	653	5	123	0.0317389	1	0.0106061	0.0390625	FALSE
KIAA0391	7	653	1	127	1	1	0.0106061	0.0078125	FALSE
HNRNPUL2	7	653	4	124	0.0870616	1	0.0106061	0.03125	FALSE
GNL3L	7	653	1	127	1	1	0.0106061	0.0078125	FALSE
GMPPA	7	653	1	127	1	1	0.0106061	0.0078125	FALSE
GJB1	7	653	1	127	1	1	0.0106061	0.0078125	FALSE
GIN1	7	653	1	127	1	1	0.0106061	0.0078125	FALSE
GALNT6	7	653	1	127	1	1	0.0106061	0.0078125	FALSE
FUS	7	653	1	127	1	1	0.0106061	0.0078125	TRUE
FGGY	7	653	1	127	1	1	0.0106061	0.0078125	FALSE
FAM49B	7	653	1	127	1	1	0.0106061	0.0078125	FALSE
FAF2	7	653	2	126	0.64479	1	0.0106061	0.015625	FALSE
ESYT3	7	653	1	127	1	1	0.0106061	0.0078125	FALSE
EIF5A2	7	653	1	127	1	1	0.0106061	0.0078125	FALSE
DLST	7	653	1	127	1	1	0.0106061	0.0078125	FALSE
DBN1	7	653	2	126	0.64479	1	0.0106061	0.015625	FALSE
CRACR2A	7	653	1	127	1	1	0.0106061	0.0078125	FALSE
CPPED1	7	653	2	126	0.64479	1	0.0106061	0.015625	FALSE
CHUK	7	653	2	126	0.64479	1	0.0106061	0.015625	FALSE
CEP76	7	653	1	127	1	1	0.0106061	0.0078125	FALSE
CDKN1B	7	653	1	127	1	1	0.0106061	0.0078125	TRUE
CD300A	7	653	2	126	0.64479	1	0.0106061	0.015625	FALSE
CD209	7	653	1	127	1	1	0.0106061	0.0078125	FALSE
ADPRH	7	653	1	127	1	1	0.0106061	0.0078125	FALSE
ACSL3	7	653	2	126	0.64479	1	0.0106061	0.015625	TRUE
2017-09-03	7	653	1	127	1	1	0.0106061	0.0078125	FALSE
ZNF701	6	654	1	127	1	1	0.00909091	0.0078125	FALSE
ZNF319	6	654	2	126	0.622849	1	0.00909091	0.015625	FALSE
ZFAND4	6	654	2	126	0.622849	1	0.00909091	0.015625	FALSE
ZBTB11	6	654	2	126	0.622849	1	0.00909091	0.015625	FALSE
VPS9D1	6	654	1	127	1	1	0.00909091	0.0078125	FALSE
TRAF6	6	654	2	126	0.622849	1	0.00909091	0.015625	FALSE
TRAF3	6	654	1	127	1	1	0.00909091	0.0078125	FALSE
TGFBR2	6	654	1	127	1	1	0.00909091	0.0078125	TRUE
SPTY2D1	6	654	1	127	1	1	0.00909091	0.0078125	FALSE
SH3BP1	6	654	1	127	1	1	0.00909091	0.0078125	FALSE
SAMD4B	6	654	3	125	0.167415	1	0.00909091	0.0234375	FALSE
RABEPK	6	654	1	127	1	1	0.00909091	0.0078125	FALSE
PPP1R15A	6	654	2	126	0.622849	1	0.00909091	0.015625	FALSE
PACS1	6	654	3	125	0.167415	1	0.00909091	0.0234375	FALSE
MIDN	6	654	4	124	0.0631241	1	0.00909091	0.03125	FALSE
MCTS1	6	654	1	127	1	1	0.00909091	0.0078125	FALSE
MAP9	6	654	4	124	0.0631241	1	0.00909091	0.03125	FALSE
MAGEH1	6	654	1	127	1	1	0.00909091	0.0078125	FALSE
LMAN2	6	654	1	127	1	1	0.00909091	0.0078125	FALSE
KPNA2	6	654	3	125	0.167415	1	0.00909091	0.0234375	FALSE
KIFC3	6	654	1	127	1	1	0.00909091	0.0078125	FALSE
IQCG	6	654	1	127	1	1	0.00909091	0.0078125	FALSE
ILF3	6	654	2	126	0.622849	1	0.00909091	0.015625	FALSE
HGD	6	654	1	127	1	1	0.00909091	0.0078125	FALSE
HAUS3	6	654	1	127	1	1	0.00909091	0.0078125	FALSE
GOPC	6	654	1	127	1	1	0.00909091	0.0078125	TRUE
FIBP	6	654	1	127	1	1	0.00909091	0.0078125	FALSE
FBXW9	6	654	1	127	1	1	0.00909091	0.0078125	FALSE
FBXL18	6	654	1	127	1	1	0.00909091	0.0078125	FALSE
EXOC1	6	654	2	126	0.622849	1	0.00909091	0.015625	FALSE
EIF3D	6	654	1	127	1	1	0.00909091	0.0078125	FALSE
EDARADD	6	654	1	127	1	1	0.00909091	0.0078125	FALSE
DNAJC27	6	654	1	127	1	1	0.00909091	0.0078125	FALSE
CPNE3	6	654	2	126	0.622849	1	0.00909091	0.015625	FALSE
CHEK1	6	654	1	127	1	1	0.00909091	0.0078125	FALSE
ACO1	6	654	1	127	1	1	0.00909091	0.0078125	FALSE
ZNF528	5	655	2	126	0.318259	1	0.00757576	0.015625	FALSE
WBP11	5	655	1	127	1	1	0.00757576	0.0078125	FALSE
TMEM5	5	655	2	126	0.318259	1	0.00757576	0.015625	FALSE
TM7SF3	5	655	1	127	1	1	0.00757576	0.0078125	FALSE
TINAGL1	5	655	1	127	1	1	0.00757576	0.0078125	FALSE
ST3GAL6	5	655	1	127	1	1	0.00757576	0.0078125	FALSE
SRSF2	5	655	1	127	1	1	0.00757576	0.0078125	TRUE
SLC39A1	5	655	1	127	1	1	0.00757576	0.0078125	FALSE
SH3RF2	5	655	2	126	0.318259	1	0.00757576	0.015625	FALSE
SERAC1	5	655	1	127	1	1	0.00757576	0.0078125	FALSE
RXRB	5	655	2	126	0.318259	1	0.00757576	0.015625	FALSE
RHEB	5	655	1	127	1	1	0.00757576	0.0078125	FALSE
PRR11	5	655	1	127	1	1	0.00757576	0.0078125	FALSE
PRKAR2B	5	655	1	127	1	1	0.00757576	0.0078125	FALSE
PPP1R3D	5	655	1	127	1	1	0.00757576	0.0078125	FALSE
POTED	5	655	3	125	0.126007	1	0.00757576	0.0234375	FALSE
NR4A1	5	655	1	127	1	1	0.00757576	0.0078125	FALSE
NBPF9	5	655	3	125	0.126007	1	0.00757576	0.0234375	FALSE
MBD6	5	655	2	126	0.318259	1	0.00757576	0.015625	FALSE
KRTAP4.7	5	655	1	127	1	1	0.00757576	0.0078125	FALSE
KRTAP4.3	5	655	1	127	1	1	0.00757576	0.0078125	FALSE
KLF7	5	655	1	127	1	1	0.00757576	0.0078125	FALSE
KIAA1919	5	655	1	127	1	1	0.00757576	0.0078125	FALSE
KIAA0895L	5	655	2	126	0.318259	1	0.00757576	0.015625	FALSE
GTF2H1	5	655	2	126	0.318259	1	0.00757576	0.015625	FALSE
GMPR	5	655	1	127	1	1	0.00757576	0.0078125	FALSE
GBA2	5	655	1	127	1	1	0.00757576	0.0078125	FALSE
FOSL2	5	655	2	126	0.318259	1	0.00757576	0.015625	FALSE
FGFR3	5	655	1	127	1	1	0.00757576	0.0078125	TRUE
FBF1	5	655	2	126	0.318259	1	0.00757576	0.015625	FALSE
FAHD2B	5	655	1	127	1	1	0.00757576	0.0078125	FALSE
EPS8	5	655	1	127	1	1	0.00757576	0.0078125	FALSE
EFCAB14	5	655	1	127	1	1	0.00757576	0.0078125	FALSE
DDX31	5	655	1	127	1	1	0.00757576	0.0078125	FALSE
COPS2	5	655	1	127	1	1	0.00757576	0.0078125	FALSE
COASY	5	655	1	127	1	1	0.00757576	0.0078125	FALSE
CLN3	5	655	1	127	1	1	0.00757576	0.0078125	FALSE
CERK	5	655	2	126	0.318259	1	0.00757576	0.015625	FALSE
CCAR2	5	655	1	127	1	1	0.00757576	0.0078125	FALSE
BAMBI	5	655	1	127	1	1	0.00757576	0.0078125	FALSE
ATP6V0A2	5	655	1	127	1	1	0.00757576	0.0078125	FALSE
ATL1	5	655	1	127	1	1	0.00757576	0.0078125	FALSE
ATG3	5	655	2	126	0.318259	1	0.00757576	0.015625	FALSE
ARFGAP1	5	655	1	127	1	1	0.00757576	0.0078125	FALSE
ANKRD20A1	5	655	1	127	1	1	0.00757576	0.0078125	FALSE
ADAT1	5	655	2	126	0.318259	1	0.00757576	0.015625	FALSE
ZNF75A	4	656	1	127	0.588836	1	0.00606061	0.0078125	FALSE
ZNF750	4	656	2	126	0.252763	1	0.00606061	0.015625	FALSE
ZDHHC5	4	656	2	126	0.252763	1	0.00606061	0.015625	FALSE
SNRK	4	656	1	127	0.588836	1	0.00606061	0.0078125	FALSE
SERPINF1	4	656	2	126	0.252763	1	0.00606061	0.015625	FALSE
RIPK2	4	656	1	127	0.588836	1	0.00606061	0.0078125	FALSE
RIOK3	4	656	1	127	0.588836	1	0.00606061	0.0078125	FALSE
PHF6	4	656	1	127	0.588836	1	0.00606061	0.0078125	TRUE
OPN3	4	656	1	127	0.588836	1	0.00606061	0.0078125	FALSE
NUDCD3	4	656	1	127	0.588836	1	0.00606061	0.0078125	FALSE
NRAS	4	656	1	127	0.588836	1	0.00606061	0.0078125	TRUE
NEK9	4	656	1	127	0.588836	1	0.00606061	0.0078125	FALSE
NADSYN1	4	656	2	126	0.252763	1	0.00606061	0.015625	FALSE
MKRN2	4	656	1	127	0.588836	1	0.00606061	0.0078125	FALSE
MED26	4	656	1	127	0.588836	1	0.00606061	0.0078125	FALSE
MDH2	4	656	1	127	0.588836	1	0.00606061	0.0078125	FALSE
MAPK8IP1	4	656	1	127	0.588836	1	0.00606061	0.0078125	FALSE
KRTAP10.1	4	656	1	127	0.588836	1	0.00606061	0.0078125	FALSE
IL4I1	4	656	2	126	0.252763	1	0.00606061	0.015625	FALSE
HERPUD1	4	656	1	127	0.588836	1	0.00606061	0.0078125	TRUE
FAS	4	656	3	125	0.0890242	1	0.00606061	0.0234375	TRUE
FAM107B	4	656	2	126	0.252763	1	0.00606061	0.015625	FALSE
ENAH	4	656	1	127	0.588836	1	0.00606061	0.0078125	FALSE
DPY19L1	4	656	1	127	0.588836	1	0.00606061	0.0078125	FALSE
DIS3L	4	656	1	127	0.588836	1	0.00606061	0.0078125	FALSE
DHRS7	4	656	1	127	0.588836	1	0.00606061	0.0078125	FALSE
CRTC3	4	656	2	126	0.252763	1	0.00606061	0.015625	TRUE
COMMD4	4	656	1	127	0.588836	1	0.00606061	0.0078125	FALSE
COL8A1	4	656	1	127	0.588836	1	0.00606061	0.0078125	FALSE
CGREF1	4	656	1	127	0.588836	1	0.00606061	0.0078125	FALSE
CDC123	4	656	1	127	0.588836	1	0.00606061	0.0078125	FALSE
CD40	4	656	1	127	0.588836	1	0.00606061	0.0078125	FALSE
CBX6	4	656	2	126	0.252763	1	0.00606061	0.015625	FALSE
ASPHD2	4	656	2	126	0.252763	1	0.00606061	0.015625	FALSE
ARPC2	4	656	2	126	0.252763	1	0.00606061	0.015625	FALSE
ANGPTL2	4	656	2	126	0.252763	1	0.00606061	0.015625	FALSE
ALKBH4	4	656	2	126	0.252763	1	0.00606061	0.015625	FALSE
ADSSL1	4	656	1	127	0.588836	1	0.00606061	0.0078125	FALSE
ZNF805	3	657	1	127	0.508609	1	0.00454545	0.0078125	FALSE
ZNF432	3	657	1	127	0.508609	1	0.00454545	0.0078125	FALSE
ZNF207	3	657	1	127	0.508609	1	0.00454545	0.0078125	FALSE
ZDHHC23	3	657	2	126	0.1877	1	0.00454545	0.015625	FALSE
XRCC4	3	657	2	126	0.1877	1	0.00454545	0.015625	FALSE
TMEM164	3	657	2	126	0.1877	1	0.00454545	0.015625	FALSE
TICAM1	3	657	2	126	0.1877	1	0.00454545	0.015625	FALSE
TGOLN2	3	657	2	126	0.1877	1	0.00454545	0.015625	FALSE
TDP2	3	657	1	127	0.508609	1	0.00454545	0.0078125	FALSE
SIRT1	3	657	1	127	0.508609	1	0.00454545	0.0078125	FALSE
PTOV1	3	657	1	127	0.508609	1	0.00454545	0.0078125	FALSE
PRIM1	3	657	1	127	0.508609	1	0.00454545	0.0078125	FALSE
PHC3	3	657	1	127	0.508609	1	0.00454545	0.0078125	FALSE
NADK	3	657	1	127	0.508609	1	0.00454545	0.0078125	FALSE
MRPL2	3	657	1	127	0.508609	1	0.00454545	0.0078125	FALSE
MAZ	3	657	1	127	0.508609	1	0.00454545	0.0078125	FALSE
LRIG2	3	657	1	127	0.508609	1	0.00454545	0.0078125	FALSE
L3MBTL2	3	657	1	127	0.508609	1	0.00454545	0.0078125	FALSE
KCNJ11	3	657	1	127	0.508609	1	0.00454545	0.0078125	FALSE
KATNBL1	3	657	1	127	0.508609	1	0.00454545	0.0078125	FALSE
HRAS	3	657	1	127	0.508609	1	0.00454545	0.0078125	TRUE
FAM136A	3	657	1	127	0.508609	1	0.00454545	0.0078125	FALSE
EIF3H	3	657	1	127	0.508609	1	0.00454545	0.0078125	FALSE
EDC3	3	657	1	127	0.508609	1	0.00454545	0.0078125	FALSE
DDAH2	3	657	2	126	0.1877	1	0.00454545	0.015625	FALSE
CTSS	3	657	1	127	0.508609	1	0.00454545	0.0078125	FALSE
CHST10	3	657	1	127	0.508609	1	0.00454545	0.0078125	FALSE
CCT8	3	657	2	126	0.1877	1	0.00454545	0.015625	FALSE
VBP1	2	658	1	127	0.412873	1	0.0030303	0.0078125	FALSE
TRIP4	2	658	2	126	0.125668	1	0.0030303	0.015625	FALSE
TPRA1	2	658	1	127	0.412873	1	0.0030303	0.0078125	FALSE
TMIE	2	658	1	127	0.412873	1	0.0030303	0.0078125	FALSE
TIPARP	2	658	2	126	0.125668	1	0.0030303	0.015625	FALSE
TCTN1	2	658	1	127	0.412873	1	0.0030303	0.0078125	FALSE
TCHP	2	658	1	127	0.412873	1	0.0030303	0.0078125	FALSE
SLC29A2	2	658	1	127	0.412873	1	0.0030303	0.0078125	FALSE
SELPLG	2	658	1	127	0.412873	1	0.0030303	0.0078125	FALSE
OARD1	2	658	1	127	0.412873	1	0.0030303	0.0078125	FALSE
NT5C3A	2	658	1	127	0.412873	1	0.0030303	0.0078125	FALSE
NSFL1C	2	658	1	127	0.412873	1	0.0030303	0.0078125	FALSE
NDUFV1	2	658	1	127	0.412873	1	0.0030303	0.0078125	FALSE
NDUFS6	2	658	1	127	0.412873	1	0.0030303	0.0078125	FALSE
MTCH2	2	658	1	127	0.412873	1	0.0030303	0.0078125	FALSE
LMLN	2	658	2	126	0.125668	1	0.0030303	0.015625	FALSE
KCTD5	2	658	2	126	0.125668	1	0.0030303	0.015625	FALSE
KCNMB3	2	658	1	127	0.412873	1	0.0030303	0.0078125	FALSE
FABP7	2	658	1	127	0.412873	1	0.0030303	0.0078125	FALSE
CTAGE4	2	658	2	126	0.125668	1	0.0030303	0.015625	FALSE
CGRRF1	2	658	1	127	0.412873	1	0.0030303	0.0078125	FALSE
CD53	2	658	2	126	0.125668	1	0.0030303	0.015625	FALSE
CANT1	2	658	1	127	0.412873	1	0.0030303	0.0078125	TRUE
BIRC5	2	658	1	127	0.412873	1	0.0030303	0.0078125	FALSE
ASTE1	2	658	3	125	0.0326187	1	0.0030303	0.0234375	FALSE
ZFP36L2	1	659	1	127	0.29866	1	0.00151515	0.0078125	FALSE
TRIM16	1	659	2	126	0.0702342	1	0.00151515	0.015625	FALSE
TOR1A	1	659	1	127	0.29866	1	0.00151515	0.0078125	FALSE
SUZ12	1	659	2	126	0.0702342	1	0.00151515	0.015625	TRUE
SURF2	1	659	1	127	0.29866	1	0.00151515	0.0078125	FALSE
SLC2A1	1	659	1	127	0.29866	1	0.00151515	0.0078125	FALSE
RBPMS	1	659	1	127	0.29866	1	0.00151515	0.0078125	FALSE
HMG20B	1	659	1	127	0.29866	1	0.00151515	0.0078125	FALSE
ATXN3	1	659	1	127	0.29866	1	0.00151515	0.0078125	FALSE
