# Supplementary material for: Comprehensive genomic and immunological characterization of Chinese non-small cell lung cancer patients
Source: Nat Commun. 2019 Apr 16;10:1772. doi: 10.1038/s41467-019-09762-1 (PMC6467893; doi:10.1038/s41467-019-09762-1)
Supplement: Supplementary file 8 — Supplementary Data 6 [file 41467_2019_9762_MOESM8_ESM.xlsx]

## Sheet: SQCC Mut Compare
Gene	TCGA_mut	TCGA_wt	CHOICE_mut	CHOICE_wt	fisher.pvalue	FDR_pval	Freq_TCGA	Freq_CHOICE	Cancer_Census
PABPC3	13	471	16	97	7.91841e-06	0.00670689	0.0268595	0.141593	FALSE
TP53	418	66	83	30	0.00155708	0.332462	0.863636	0.734513	FALSE
OR11H1	3	481	6	107	0.00208983	0.332462	0.00619835	0.0530973	FALSE
WDR19	5	479	7	106	0.00251999	0.332462	0.0103306	0.0619469	FALSE
IQSEC2	7	477	8	105	0.00258828	0.332462	0.0144628	0.0707965	FALSE
KIRREL	7	477	8	105	0.00258828	0.332462	0.0144628	0.0707965	FALSE
FBXW7	24	460	15	98	0.00274762	0.332462	0.0495868	0.132743	FALSE
FUBP1	6	478	7	106	0.00460907	0.487986	0.0123967	0.0619469	FALSE
DDX3X	11	473	9	104	0.00599741	0.564423	0.0227273	0.079646	TRUE
GOLGB1	36	448	1	112	0.0076263	0.645947	0.0743802	0.00884956	FALSE
KCTD3	8	476	7	106	0.0123314	0.87459	0.0165289	0.0619469	FALSE
HMG20B	2	482	4	109	0.0134235	0.87459	0.00413223	0.0353982	FALSE
PTGIS	2	482	4	109	0.0134235	0.87459	0.00413223	0.0353982	FALSE
TPRX1	4	480	5	108	0.0147762	0.893962	0.00826446	0.0442478	FALSE
FCGBP	46	438	20	93	0.0186648	0.967601	0.0950413	0.176991	FALSE
NBPF9	7	477	6	107	0.0219409	0.967601	0.0144628	0.0530973	FALSE
CBX6	1	483	3	110	0.022856	0.967601	0.00206612	0.0265487	FALSE
MDM4	1	483	3	110	0.022856	0.967601	0.00206612	0.0265487	FALSE
ODF3L2	1	483	3	110	0.022856	0.967601	0.00206612	0.0265487	FALSE
RB1	35	449	16	97	0.0241662	0.967601	0.072314	0.141593	FALSE
NFS1	5	479	5	108	0.0251325	0.967601	0.0103306	0.0442478	FALSE
PDZD7	5	479	5	108	0.0251325	0.967601	0.0103306	0.0442478	FALSE
RAPGEF5	3	481	4	109	0.0267708	0.985863	0.00619835	0.0353982	FALSE
ZDBF2	43	441	3	110	0.0290883	1	0.088843	0.0265487	FALSE
CLCN4	8	476	6	107	0.0325582	1	0.0165289	0.0530973	TRUE
EIF4G1	16	468	9	104	0.0356523	1	0.0330579	0.079646	TRUE
EGFR	13	471	8	105	0.0406843	1	0.0268595	0.0707965	FALSE
ZFHX3	39	445	3	110	0.0417218	1	0.0805785	0.0265487	FALSE
MED12	25	459	1	112	0.0417494	1	0.0516529	0.00884956	FALSE
SRRM2	27	457	1	112	0.0436435	1	0.0557851	0.00884956	FALSE
ANK3	31	453	14	99	0.0452947	1	0.0640496	0.123894	FALSE
MCC	4	480	4	109	0.0458133	1	0.00826446	0.0353982	FALSE
ZNF595	9	475	6	107	0.0460427	1	0.018595	0.0530973	FALSE
CCT8	2	482	3	110	0.0492792	1	0.00413223	0.0265487	FALSE
DNTTIP2	2	482	3	110	0.0492792	1	0.00413223	0.0265487	FALSE
VPS9D1	2	482	3	110	0.0492792	1	0.00413223	0.0265487	FALSE
CAPRIN2	7	477	5	108	0.0572712	1	0.0144628	0.0442478	FALSE
MUC2	23	461	11	102	0.06729	1	0.0475207	0.0973451	FALSE
CCDC14	5	479	4	109	0.070643	1	0.0103306	0.0353982	FALSE
MOCOS	5	479	4	109	0.070643	1	0.0103306	0.0353982	FALSE
KEAP1	52	432	19	94	0.0772915	1	0.107438	0.168142	FALSE
ADAMTS14	8	476	5	108	0.0793527	1	0.0165289	0.0442478	FALSE
SP100	8	476	5	108	0.0793527	1	0.0165289	0.0442478	TRUE
COL12A1	53	431	6	107	0.0799254	1	0.109504	0.0530973	FALSE
TEP1	19	465	9	104	0.0819856	1	0.0392562	0.079646	FALSE
KPNA2	3	481	3	110	0.0851349	1	0.00619835	0.0265487	FALSE
MFSD2A	3	481	3	110	0.0851349	1	0.00619835	0.0265487	FALSE
NSUN5	3	481	3	110	0.0851349	1	0.00619835	0.0265487	FALSE
RPS6KB1	3	481	3	110	0.0851349	1	0.00619835	0.0265487	FALSE
CPED1	26	458	11	102	0.0867663	1	0.053719	0.0973451	FALSE
VPS13C	36	448	3	110	0.0877425	1	0.0743802	0.0265487	TRUE
ITSN1	14	470	7	106	0.0930741	1	0.0289256	0.0619469	TRUE
MON2	14	470	7	106	0.0930741	1	0.0289256	0.0619469	TRUE
CSNK1E	1	483	2	111	0.0934368	1	0.00206612	0.0176991	FALSE
HNRNPK	1	483	2	111	0.0934368	1	0.00206612	0.0176991	FALSE
MSANTD3	1	483	2	111	0.0934368	1	0.00206612	0.0176991	FALSE
SLC2A10	1	483	2	111	0.0934368	1	0.00206612	0.0176991	FALSE
NSD1	28	456	2	111	0.0939925	1	0.0578512	0.0176991	FALSE
HNF4G	10	474	6	107	0.0957519	1	0.0206612	0.0530973	FALSE
SETX	22	462	1	112	0.0986494	1	0.0454545	0.00884956	FALSE
HSPA2	6	478	4	109	0.100983	1	0.0123967	0.0353982	FALSE
SCAF8	6	478	4	109	0.100983	1	0.0123967	0.0353982	FALSE
FCHO1	11	473	6	107	0.108884	1	0.0227273	0.0530973	FALSE
USP7	11	473	6	107	0.108884	1	0.0227273	0.0530973	TRUE
NCOR2	17	467	8	105	0.113243	1	0.035124	0.0707965	TRUE
PCLO	88	396	28	85	0.114505	1	0.181818	0.247788	FALSE
PIK3CA	55	429	7	106	0.123536	1	0.113636	0.0619469	FALSE
KIAA0368	12	472	6	107	0.126306	1	0.0247934	0.0530973	FALSE
LIPG	4	480	3	110	0.128908	1	0.00826446	0.0265487	FALSE
MSH2	4	480	3	110	0.128908	1	0.00826446	0.0265487	FALSE
RAD51D	4	480	3	110	0.128908	1	0.00826446	0.0265487	FALSE
ZCCHC8	4	480	3	110	0.128908	1	0.00826446	0.0265487	FALSE
ZNF385A	4	480	3	110	0.128908	1	0.00826446	0.0265487	FALSE
DNAJB11	7	477	4	109	0.136278	1	0.0144628	0.0353982	TRUE
HERC4	7	477	4	109	0.136278	1	0.0144628	0.0353982	TRUE
LZTR1	7	477	4	109	0.136278	1	0.0144628	0.0353982	FALSE
MBD6	7	477	4	109	0.136278	1	0.0144628	0.0353982	FALSE
SMARCC1	7	477	4	109	0.136278	1	0.0144628	0.0353982	FALSE
ZNF528	7	477	4	109	0.136278	1	0.0144628	0.0353982	FALSE
ABCA1	25	459	2	111	0.137096	1	0.0516529	0.0176991	TRUE
IL7R	27	457	2	111	0.140412	1	0.0557851	0.0176991	TRUE
MB21D2	19	465	1	112	0.146105	1	0.0392562	0.00884956	FALSE
WWC3	18	466	1	112	0.146602	1	0.0371901	0.00884956	FALSE
POTEE	29	455	11	102	0.148752	1	0.0599174	0.0973451	FALSE
LRRC15	9	475	5	108	0.156456	1	0.018595	0.0442478	TRUE
COL6A3	53	431	7	106	0.163978	1	0.109504	0.0619469	TRUE
ANGPTL2	2	482	2	111	0.164018	1	0.00413223	0.0176991	FALSE
ANXA3	2	482	2	111	0.164018	1	0.00413223	0.0176991	FALSE
ARSD	2	482	2	111	0.164018	1	0.00413223	0.0176991	FALSE
EFS	2	482	2	111	0.164018	1	0.00413223	0.0176991	FALSE
ENAH	2	482	2	111	0.164018	1	0.00413223	0.0176991	FALSE
FRS3	2	482	2	111	0.164018	1	0.00413223	0.0176991	FALSE
FUZ	2	482	2	111	0.164018	1	0.00413223	0.0176991	FALSE
KIAA0895L	2	482	2	111	0.164018	1	0.00413223	0.0176991	FALSE
NUDCD3	2	482	2	111	0.164018	1	0.00413223	0.0176991	FALSE
PKNOX1	2	482	2	111	0.164018	1	0.00413223	0.0176991	TRUE
ZBTB5	2	482	2	111	0.164018	1	0.00413223	0.0176991	FALSE
DNMT3A	10	474	5	108	0.176204	1	0.0206612	0.0442478	FALSE
AXIN1	5	479	3	110	0.178765	1	0.0103306	0.0265487	FALSE
CLN3	5	479	3	110	0.178765	1	0.0103306	0.0265487	TRUE
ESYT3	5	479	3	110	0.178765	1	0.0103306	0.0265487	FALSE
GPKOW	5	479	3	110	0.178765	1	0.0103306	0.0265487	FALSE
HNRNPA2B1	5	479	3	110	0.178765	1	0.0103306	0.0265487	FALSE
KIFC1	5	479	3	110	0.178765	1	0.0103306	0.0265487	FALSE
LYAR	5	479	3	110	0.178765	1	0.0103306	0.0265487	FALSE
NAA16	5	479	3	110	0.178765	1	0.0103306	0.0265487	FALSE
SAMD4B	5	479	3	110	0.178765	1	0.0103306	0.0265487	FALSE
SLC39A1	5	479	3	110	0.178765	1	0.0103306	0.0265487	FALSE
ITPR1	17	467	7	106	0.188895	1	0.035124	0.0619469	FALSE
RBBP6	17	467	7	106	0.188895	1	0.035124	0.0619469	FALSE
ITGAX	23	461	2	111	0.196836	1	0.0475207	0.0176991	FALSE
NCOA6	23	461	2	111	0.196836	1	0.0475207	0.0176991	FALSE
CD209	11	473	5	108	0.201137	1	0.0227273	0.0442478	FALSE
SYNRG	11	473	5	108	0.201137	1	0.0227273	0.0442478	FALSE
ZNF160	11	473	5	108	0.201137	1	0.0227273	0.0442478	FALSE
PRKD1	20	464	8	105	0.213465	1	0.0413223	0.0707965	FALSE
SYNE2	50	434	7	106	0.214755	1	0.103306	0.0619469	FALSE
EVPL	16	468	1	112	0.218659	1	0.0330579	0.00884956	FALSE
TMTC2	16	468	1	112	0.218659	1	0.0330579	0.00884956	TRUE
ABI3BP	17	467	1	112	0.220094	1	0.035124	0.00884956	FALSE
ATP6V0A2	17	467	1	112	0.220094	1	0.035124	0.00884956	FALSE
RASAL3	17	467	1	112	0.220094	1	0.035124	0.00884956	FALSE
REST	17	467	1	112	0.220094	1	0.035124	0.00884956	FALSE
COL15A1	31	453	11	102	0.221324	1	0.0640496	0.0973451	FALSE
KMT2D	114	370	33	80	0.225673	1	0.235537	0.292035	FALSE
HEATR5B	21	463	8	105	0.226459	1	0.0433884	0.0707965	FALSE
CLIP1	13	471	6	107	0.227498	1	0.0268595	0.0530973	FALSE
PTPRU	13	471	6	107	0.227498	1	0.0268595	0.0530973	FALSE
VPS13D	34	450	12	101	0.237587	1	0.0702479	0.106195	FALSE
EIF4G3	14	470	6	107	0.240277	1	0.0289256	0.0530973	FALSE
ARL13B	3	481	2	111	0.24051	1	0.00619835	0.0176991	FALSE
BMP1	3	481	2	111	0.24051	1	0.00619835	0.0176991	FALSE
CCDC174	3	481	2	111	0.24051	1	0.00619835	0.0176991	FALSE
CRTC3	3	481	2	111	0.24051	1	0.00619835	0.0176991	FALSE
DHX32	3	481	2	111	0.24051	1	0.00619835	0.0176991	FALSE
DLST	3	481	2	111	0.24051	1	0.00619835	0.0176991	FALSE
FOXE1	3	481	2	111	0.24051	1	0.00619835	0.0176991	FALSE
HNRNPA0	3	481	2	111	0.24051	1	0.00619835	0.0176991	TRUE
NSFL1C	3	481	2	111	0.24051	1	0.00619835	0.0176991	FALSE
NTN4	3	481	2	111	0.24051	1	0.00619835	0.0176991	FALSE
OSGEP	3	481	2	111	0.24051	1	0.00619835	0.0176991	TRUE
POTED	3	481	2	111	0.24051	1	0.00619835	0.0176991	FALSE
PPP6R1	3	481	2	111	0.24051	1	0.00619835	0.0176991	FALSE
RAB3IL1	3	481	2	111	0.24051	1	0.00619835	0.0176991	FALSE
RNASEH1	3	481	2	111	0.24051	1	0.00619835	0.0176991	FALSE
SNX9	3	481	2	111	0.24051	1	0.00619835	0.0176991	FALSE
CACHD1	8	476	4	109	0.25432	1	0.0165289	0.0353982	FALSE
CPSF1	8	476	4	109	0.25432	1	0.0165289	0.0353982	FALSE
HRAS	8	476	4	109	0.25432	1	0.0165289	0.0353982	FALSE
HSPA8	8	476	4	109	0.25432	1	0.0165289	0.0353982	FALSE
RC3H2	8	476	4	109	0.25432	1	0.0165289	0.0353982	FALSE
PLXNB2	25	459	9	104	0.259968	1	0.0516529	0.079646	FALSE
ADAMTS2	16	468	6	107	0.279447	1	0.0330579	0.0530973	FALSE
ATAD2	21	463	2	111	0.280559	1	0.0433884	0.0176991	FALSE
ATF7IP	21	463	2	111	0.280559	1	0.0433884	0.0176991	FALSE
ATP8B1	9	475	4	109	0.282006	1	0.018595	0.0353982	FALSE
PIBF1	9	475	4	109	0.282006	1	0.018595	0.0353982	FALSE
RBM26	9	475	4	109	0.282006	1	0.018595	0.0353982	FALSE
BPTF	22	462	2	111	0.284277	1	0.0454545	0.0176991	FALSE
TET1	22	462	2	111	0.284277	1	0.0454545	0.0176991	FALSE
ACACB	36	448	5	108	0.306557	1	0.0743802	0.0442478	FALSE
LMLN	10	474	4	109	0.315061	1	0.0206612	0.0353982	FALSE
CD53	4	480	2	111	0.318197	1	0.00826446	0.0176991	TRUE
CPEB4	4	480	2	111	0.318197	1	0.00826446	0.0176991	FALSE
CRADD	4	480	2	111	0.318197	1	0.00826446	0.0176991	FALSE
DPF2	4	480	2	111	0.318197	1	0.00826446	0.0176991	FALSE
EHHADH	4	480	2	111	0.318197	1	0.00826446	0.0176991	TRUE
MFN2	4	480	2	111	0.318197	1	0.00826446	0.0176991	FALSE
MPP6	4	480	2	111	0.318197	1	0.00826446	0.0176991	FALSE
NUDT12	4	480	2	111	0.318197	1	0.00826446	0.0176991	FALSE
PALM	4	480	2	111	0.318197	1	0.00826446	0.0176991	FALSE
PSEN1	4	480	2	111	0.318197	1	0.00826446	0.0176991	FALSE
PSMD3	4	480	2	111	0.318197	1	0.00826446	0.0176991	FALSE
SCUBE2	4	480	2	111	0.318197	1	0.00826446	0.0176991	FALSE
SLC11A1	4	480	2	111	0.318197	1	0.00826446	0.0176991	FALSE
SLC17A9	4	480	2	111	0.318197	1	0.00826446	0.0176991	TRUE
SLC39A6	4	480	2	111	0.318197	1	0.00826446	0.0176991	FALSE
SPRY2	4	480	2	111	0.318197	1	0.00826446	0.0176991	FALSE
TTF1	4	480	2	111	0.318197	1	0.00826446	0.0176991	FALSE
ZNF432	4	480	2	111	0.318197	1	0.00826446	0.0176991	FALSE
FANCM	20	464	7	106	0.321395	1	0.0413223	0.0619469	FALSE
MIA3	20	464	7	106	0.321395	1	0.0413223	0.0619469	FALSE
VPS16	14	470	1	112	0.324789	1	0.0289256	0.00884956	FALSE
ASAP2	15	469	1	112	0.329128	1	0.0309917	0.00884956	TRUE
BTN2A2	15	469	1	112	0.329128	1	0.0309917	0.00884956	FALSE
COPA	15	469	1	112	0.329128	1	0.0309917	0.00884956	FALSE
GUCY1A3	15	469	1	112	0.329128	1	0.0309917	0.00884956	FALSE
IQCG	15	469	1	112	0.329128	1	0.0309917	0.00884956	FALSE
PTPN4	15	469	1	112	0.329128	1	0.0309917	0.00884956	FALSE
RNF144A	15	469	1	112	0.329128	1	0.0309917	0.00884956	FALSE
ADAMTS12	83	401	24	89	0.340111	1	0.171488	0.212389	FALSE
TTC13	12	472	5	108	0.340203	1	0.0247934	0.0442478	FALSE
ANKRD20A1	1	483	1	112	0.34299	1	0.00206612	0.00884956	FALSE
CEACAM19	1	483	1	112	0.34299	1	0.00206612	0.00884956	FALSE
E2F2	1	483	1	112	0.34299	1	0.00206612	0.00884956	FALSE
FAM3C	1	483	1	112	0.34299	1	0.00206612	0.00884956	FALSE
GJB1	1	483	1	112	0.34299	1	0.00206612	0.00884956	FALSE
IFT22	1	483	1	112	0.34299	1	0.00206612	0.00884956	FALSE
MRPS35	1	483	1	112	0.34299	1	0.00206612	0.00884956	FALSE
SAAL1	1	483	1	112	0.34299	1	0.00206612	0.00884956	FALSE
SOD2	1	483	1	112	0.34299	1	0.00206612	0.00884956	TRUE
TDP2	1	483	1	112	0.34299	1	0.00206612	0.00884956	FALSE
VRK1	1	483	1	112	0.34299	1	0.00206612	0.00884956	FALSE
CUL3	24	460	8	105	0.35714	1	0.0495868	0.0707965	FALSE
KDM6A	24	460	8	105	0.35714	1	0.0495868	0.0707965	FALSE
DROSHA	29	455	4	109	0.368447	1	0.0599174	0.0353982	FALSE
ASAP1	14	470	5	108	0.378694	1	0.0289256	0.0442478	FALSE
IARS	6	478	3	110	0.381988	1	0.0123967	0.0265487	TRUE
NOP56	6	478	3	110	0.381988	1	0.0123967	0.0265487	FALSE
PLCL2	6	478	3	110	0.381988	1	0.0123967	0.0265487	FALSE
SH3D19	6	478	3	110	0.381988	1	0.0123967	0.0265487	FALSE
TRIP13	6	478	3	110	0.381988	1	0.0123967	0.0265487	FALSE
XRCC5	6	478	3	110	0.381988	1	0.0123967	0.0265487	FALSE
ATM	28	456	9	104	0.387808	1	0.0578512	0.079646	FALSE
RPAP1	18	466	2	111	0.395	1	0.0371901	0.0176991	FALSE
SOS1	18	466	2	111	0.395	1	0.0371901	0.0176991	FALSE
ZCCHC11	18	466	2	111	0.395	1	0.0371901	0.0176991	FALSE
CPZ	19	465	2	111	0.395918	1	0.0392562	0.0176991	FALSE
CYLD	19	465	2	111	0.395918	1	0.0392562	0.0176991	FALSE
DACH1	19	465	2	111	0.395918	1	0.0392562	0.0176991	FALSE
MYF5	19	465	2	111	0.395918	1	0.0392562	0.0176991	TRUE
SGK223	19	465	2	111	0.395918	1	0.0392562	0.0176991	FALSE
EIF2AK3	20	464	2	111	0.402093	1	0.0413223	0.0176991	FALSE
ABCC4	7	477	3	110	0.409827	1	0.0144628	0.0265487	FALSE
ADNP2	7	477	3	110	0.409827	1	0.0144628	0.0265487	FALSE
ELL2	7	477	3	110	0.409827	1	0.0144628	0.0265487	FALSE
LPCAT1	7	477	3	110	0.409827	1	0.0144628	0.0265487	FALSE
MAPK8IP1	7	477	3	110	0.409827	1	0.0144628	0.0265487	FALSE
MAST3	7	477	3	110	0.409827	1	0.0144628	0.0265487	FALSE
NEK9	7	477	3	110	0.409827	1	0.0144628	0.0265487	FALSE
PABPC1	7	477	3	110	0.409827	1	0.0144628	0.0265487	TRUE
QSOX2	7	477	3	110	0.409827	1	0.0144628	0.0265487	FALSE
RNMT	7	477	3	110	0.409827	1	0.0144628	0.0265487	FALSE
SECISBP2L	7	477	3	110	0.409827	1	0.0144628	0.0265487	FALSE
STIM1	7	477	3	110	0.409827	1	0.0144628	0.0265487	TRUE
WDR27	7	477	3	110	0.409827	1	0.0144628	0.0265487	FALSE
IBTK	17	467	6	107	0.412956	1	0.035124	0.0530973	TRUE
ZNF407	17	467	6	107	0.412956	1	0.035124	0.0530973	FALSE
SMARCA4	18	466	6	107	0.4279	1	0.0371901	0.0530973	FALSE
CACNA1A	36	448	11	102	0.437594	1	0.0743802	0.0973451	FALSE
CARF	8	476	3	110	0.444025	1	0.0165289	0.0265487	FALSE
EEF2K	8	476	3	110	0.444025	1	0.0165289	0.0265487	FALSE
GIMAP6	8	476	3	110	0.444025	1	0.0165289	0.0265487	FALSE
KIF9	8	476	3	110	0.444025	1	0.0165289	0.0265487	FALSE
MTHFD1L	8	476	3	110	0.444025	1	0.0165289	0.0265487	TRUE
MVP	8	476	3	110	0.444025	1	0.0165289	0.0265487	FALSE
SPAG1	8	476	3	110	0.444025	1	0.0165289	0.0265487	FALSE
TCOF1	8	476	3	110	0.444025	1	0.0165289	0.0265487	FALSE
ZC3H7B	8	476	3	110	0.444025	1	0.0165289	0.0265487	FALSE
ZNF2	8	476	3	110	0.444025	1	0.0165289	0.0265487	FALSE
ZNF592	8	476	3	110	0.444025	1	0.0165289	0.0265487	FALSE
CENPJ	19	465	6	107	0.446307	1	0.0392562	0.0530973	FALSE
TNC	19	465	6	107	0.446307	1	0.0392562	0.0530973	FALSE
SLC9A2	24	460	3	110	0.449088	1	0.0495868	0.0265487	TRUE
USP34	43	441	7	106	0.451485	1	0.088843	0.0619469	FALSE
NOTCH1	40	444	12	101	0.458086	1	0.0826446	0.106195	TRUE
FAT1	69	415	19	94	0.465181	1	0.142562	0.168142	TRUE
AIFM1	2	482	1	112	0.467767	1	0.00413223	0.00884956	FALSE
AP1M1	2	482	1	112	0.467767	1	0.00413223	0.00884956	FALSE
CDK17	2	482	1	112	0.467767	1	0.00413223	0.00884956	FALSE
CEP55	2	482	1	112	0.467767	1	0.00413223	0.00884956	FALSE
GOPC	2	482	1	112	0.467767	1	0.00413223	0.00884956	TRUE
GSTZ1	2	482	1	112	0.467767	1	0.00413223	0.00884956	FALSE
HEXDC	2	482	1	112	0.467767	1	0.00413223	0.00884956	TRUE
HSPA14	2	482	1	112	0.467767	1	0.00413223	0.00884956	FALSE
IDI1	2	482	1	112	0.467767	1	0.00413223	0.00884956	TRUE
KLF6	2	482	1	112	0.467767	1	0.00413223	0.00884956	FALSE
MRPL2	2	482	1	112	0.467767	1	0.00413223	0.00884956	FALSE
MRPL21	2	482	1	112	0.467767	1	0.00413223	0.00884956	FALSE
N4BP3	2	482	1	112	0.467767	1	0.00413223	0.00884956	TRUE
NME3	2	482	1	112	0.467767	1	0.00413223	0.00884956	FALSE
OPN3	2	482	1	112	0.467767	1	0.00413223	0.00884956	FALSE
PARVB	2	482	1	112	0.467767	1	0.00413223	0.00884956	TRUE
PGK1	2	482	1	112	0.467767	1	0.00413223	0.00884956	FALSE
PLEKHG5	2	482	1	112	0.467767	1	0.00413223	0.00884956	FALSE
PSMF1	2	482	1	112	0.467767	1	0.00413223	0.00884956	FALSE
PTGDS	2	482	1	112	0.467767	1	0.00413223	0.00884956	FALSE
QTRT1	2	482	1	112	0.467767	1	0.00413223	0.00884956	FALSE
RBPMS	2	482	1	112	0.467767	1	0.00413223	0.00884956	FALSE
RHEB	2	482	1	112	0.467767	1	0.00413223	0.00884956	FALSE
SLAMF8	2	482	1	112	0.467767	1	0.00413223	0.00884956	FALSE
SLC29A2	2	482	1	112	0.467767	1	0.00413223	0.00884956	FALSE
SLC46A3	2	482	1	112	0.467767	1	0.00413223	0.00884956	FALSE
TMEM14A	2	482	1	112	0.467767	1	0.00413223	0.00884956	FALSE
TTYH2	2	482	1	112	0.467767	1	0.00413223	0.00884956	FALSE
ZFYVE27	2	482	1	112	0.467767	1	0.00413223	0.00884956	FALSE
CDKN2A	75	409	21	92	0.476722	1	0.154959	0.185841	FALSE
ADCY7	12	472	1	112	0.479224	1	0.0247934	0.00884956	FALSE
ARHGEF12	12	472	1	112	0.479224	1	0.0247934	0.00884956	TRUE
BAZ2A	12	472	1	112	0.479224	1	0.0247934	0.00884956	FALSE
CRISPLD1	12	472	1	112	0.479224	1	0.0247934	0.00884956	FALSE
ESF1	12	472	1	112	0.479224	1	0.0247934	0.00884956	FALSE
POP1	12	472	1	112	0.479224	1	0.0247934	0.00884956	FALSE
PPARGC1A	12	472	1	112	0.479224	1	0.0247934	0.00884956	FALSE
RNF111	12	472	1	112	0.479224	1	0.0247934	0.00884956	FALSE
SMG6	12	472	1	112	0.479224	1	0.0247934	0.00884956	FALSE
STIL	12	472	1	112	0.479224	1	0.0247934	0.00884956	FALSE
SUN1	12	472	1	112	0.479224	1	0.0247934	0.00884956	FALSE
TGFBR3	12	472	1	112	0.479224	1	0.0247934	0.00884956	FALSE
TTI1	12	472	1	112	0.479224	1	0.0247934	0.00884956	FALSE
ZBTB11	12	472	1	112	0.479224	1	0.0247934	0.00884956	FALSE
ANKRD44	11	473	1	112	0.479473	1	0.0227273	0.00884956	FALSE
CHD3	11	473	1	112	0.479473	1	0.0227273	0.00884956	FALSE
CIC	11	473	1	112	0.479473	1	0.0227273	0.00884956	FALSE
CWC22	11	473	1	112	0.479473	1	0.0227273	0.00884956	FALSE
CYB5R4	11	473	1	112	0.479473	1	0.0227273	0.00884956	FALSE
DCBLD2	11	473	1	112	0.479473	1	0.0227273	0.00884956	FALSE
DYRK1A	11	473	1	112	0.479473	1	0.0227273	0.00884956	FALSE
FGFR3	11	473	1	112	0.479473	1	0.0227273	0.00884956	FALSE
GLB1L2	11	473	1	112	0.479473	1	0.0227273	0.00884956	FALSE
HDLBP	11	473	1	112	0.479473	1	0.0227273	0.00884956	FALSE
MBD1	11	473	1	112	0.479473	1	0.0227273	0.00884956	FALSE
N4BP1	11	473	1	112	0.479473	1	0.0227273	0.00884956	FALSE
NCOA7	11	473	1	112	0.479473	1	0.0227273	0.00884956	FALSE
PLOD3	11	473	1	112	0.479473	1	0.0227273	0.00884956	FALSE
POT1	11	473	1	112	0.479473	1	0.0227273	0.00884956	FALSE
RSAD2	11	473	1	112	0.479473	1	0.0227273	0.00884956	FALSE
SH3RF2	11	473	1	112	0.479473	1	0.0227273	0.00884956	TRUE
WBP11	11	473	1	112	0.479473	1	0.0227273	0.00884956	FALSE
ZMYM1	11	473	1	112	0.479473	1	0.0227273	0.00884956	FALSE
ZNF609	11	473	1	112	0.479473	1	0.0227273	0.00884956	FALSE
DSP	27	457	4	109	0.484645	1	0.0557851	0.0353982	FALSE
NCKAP1L	27	457	4	109	0.484645	1	0.0557851	0.0353982	TRUE
ARHGAP35	28	456	4	109	0.486224	1	0.0578512	0.0353982	FALSE
ZNF236	28	456	4	109	0.486224	1	0.0578512	0.0353982	FALSE
AFF4	13	471	1	112	0.486717	1	0.0268595	0.00884956	FALSE
FAM188B	13	471	1	112	0.486717	1	0.0268595	0.00884956	FALSE
HERC3	13	471	1	112	0.486717	1	0.0268595	0.00884956	FALSE
KLF5	13	471	1	112	0.486717	1	0.0268595	0.00884956	FALSE
OCRL	13	471	1	112	0.486717	1	0.0268595	0.00884956	FALSE
PKP4	13	471	1	112	0.486717	1	0.0268595	0.00884956	FALSE
RASSF9	13	471	1	112	0.486717	1	0.0268595	0.00884956	FALSE
STAG2	13	471	1	112	0.486717	1	0.0268595	0.00884956	FALSE
TAF2	13	471	1	112	0.486717	1	0.0268595	0.00884956	FALSE
TAGAP	13	471	1	112	0.486717	1	0.0268595	0.00884956	FALSE
TLE4	13	471	1	112	0.486717	1	0.0268595	0.00884956	FALSE
VAV1	13	471	1	112	0.486717	1	0.0268595	0.00884956	TRUE
ZFAND4	13	471	1	112	0.486717	1	0.0268595	0.00884956	FALSE
NF1	51	433	9	104	0.489564	1	0.105372	0.079646	TRUE
FAT2	26	458	8	105	0.498828	1	0.053719	0.0707965	FALSE
DPY19L1	11	473	4	109	0.500632	1	0.0227273	0.0353982	FALSE
LPIN1	11	473	4	109	0.500632	1	0.0227273	0.0353982	FALSE
SOS2	11	473	4	109	0.500632	1	0.0227273	0.0353982	FALSE
TTC37	11	473	4	109	0.500632	1	0.0227273	0.0353982	FALSE
ZNF217	11	473	4	109	0.500632	1	0.0227273	0.0353982	FALSE
CDH10	92	392	18	95	0.502141	1	0.190083	0.159292	FALSE
ABCB10	12	472	4	109	0.519675	1	0.0247934	0.0353982	FALSE
FOXP1	12	472	4	109	0.519675	1	0.0247934	0.0353982	FALSE
KIAA1429	12	472	4	109	0.519675	1	0.0247934	0.0353982	FALSE
ZNF646	13	471	4	109	0.542633	1	0.0268595	0.0353982	FALSE
COL27A1	16	468	2	111	0.547829	1	0.0330579	0.0176991	FALSE
ADAMTS4	17	467	2	111	0.551043	1	0.035124	0.0176991	FALSE
THADA	17	467	2	111	0.551043	1	0.035124	0.0176991	FALSE
EPHB3	15	469	5	108	0.558927	1	0.0309917	0.0442478	FALSE
ACP6	3	481	1	112	0.569017	1	0.00619835	0.00884956	TRUE
AGPAT1	3	481	1	112	0.569017	1	0.00619835	0.00884956	FALSE
AIFM2	3	481	1	112	0.569017	1	0.00619835	0.00884956	FALSE
ATMIN	3	481	1	112	0.569017	1	0.00619835	0.00884956	FALSE
BST2	3	481	1	112	0.569017	1	0.00619835	0.00884956	FALSE
CDC14A	3	481	1	112	0.569017	1	0.00619835	0.00884956	FALSE
CEP57	3	481	1	112	0.569017	1	0.00619835	0.00884956	TRUE
CEP76	3	481	1	112	0.569017	1	0.00619835	0.00884956	TRUE
CGREF1	3	481	1	112	0.569017	1	0.00619835	0.00884956	FALSE
CRIPAK	3	481	1	112	0.569017	1	0.00619835	0.00884956	FALSE
DAPK2	3	481	1	112	0.569017	1	0.00619835	0.00884956	FALSE
DFFB	3	481	1	112	0.569017	1	0.00619835	0.00884956	FALSE
DPY19L4	3	481	1	112	0.569017	1	0.00619835	0.00884956	FALSE
DUSP9	3	481	1	112	0.569017	1	0.00619835	0.00884956	FALSE
EIF3L	3	481	1	112	0.569017	1	0.00619835	0.00884956	FALSE
EME1	3	481	1	112	0.569017	1	0.00619835	0.00884956	FALSE
FAHD2B	3	481	1	112	0.569017	1	0.00619835	0.00884956	FALSE
FAS	3	481	1	112	0.569017	1	0.00619835	0.00884956	FALSE
HTRA1	3	481	1	112	0.569017	1	0.00619835	0.00884956	FALSE
LARP4	3	481	1	112	0.569017	1	0.00619835	0.00884956	TRUE
LPCAT3	3	481	1	112	0.569017	1	0.00619835	0.00884956	FALSE
MCTP2	3	481	1	112	0.569017	1	0.00619835	0.00884956	TRUE
MKRN2	3	481	1	112	0.569017	1	0.00619835	0.00884956	TRUE
MSRB2	3	481	1	112	0.569017	1	0.00619835	0.00884956	FALSE
NPRL2	3	481	1	112	0.569017	1	0.00619835	0.00884956	FALSE
OAT	3	481	1	112	0.569017	1	0.00619835	0.00884956	FALSE
OSER1	3	481	1	112	0.569017	1	0.00619835	0.00884956	FALSE
PANK4	3	481	1	112	0.569017	1	0.00619835	0.00884956	FALSE
PFKFB2	3	481	1	112	0.569017	1	0.00619835	0.00884956	FALSE
POLR3D	3	481	1	112	0.569017	1	0.00619835	0.00884956	FALSE
POU2F2	3	481	1	112	0.569017	1	0.00619835	0.00884956	FALSE
RHOA	3	481	1	112	0.569017	1	0.00619835	0.00884956	FALSE
RIT1	3	481	1	112	0.569017	1	0.00619835	0.00884956	FALSE
RND3	3	481	1	112	0.569017	1	0.00619835	0.00884956	FALSE
SIRT1	3	481	1	112	0.569017	1	0.00619835	0.00884956	FALSE
SNX24	3	481	1	112	0.569017	1	0.00619835	0.00884956	FALSE
TPX2	3	481	1	112	0.569017	1	0.00619835	0.00884956	FALSE
YAE1D1	3	481	1	112	0.569017	1	0.00619835	0.00884956	FALSE
ZNF174	3	481	1	112	0.569017	1	0.00619835	0.00884956	FALSE
CELSR3	16	468	5	108	0.570801	1	0.0330579	0.0442478	FALSE
MUC17	83	401	22	91	0.583472	1	0.171488	0.19469	FALSE
COL7A1	17	467	5	108	0.585978	1	0.035124	0.0442478	FALSE
MGA	17	467	5	108	0.585978	1	0.035124	0.0442478	FALSE
ALS2	20	464	3	110	0.594472	1	0.0413223	0.0265487	FALSE
CELSR1	20	464	3	110	0.594472	1	0.0413223	0.0265487	FALSE
CHD8	20	464	3	110	0.594472	1	0.0413223	0.0265487	FALSE
KAT6A	20	464	3	110	0.594472	1	0.0413223	0.0265487	FALSE
LDB2	20	464	3	110	0.594472	1	0.0413223	0.0265487	FALSE
VPS8	20	464	3	110	0.594472	1	0.0413223	0.0265487	FALSE
GOLGA3	22	462	3	110	0.600285	1	0.0454545	0.0265487	FALSE
INSR	20	464	6	107	0.608155	1	0.0413223	0.0530973	FALSE
AFF3	21	463	6	107	0.618782	1	0.0433884	0.0530973	FALSE
ARID2	21	463	6	107	0.618782	1	0.0433884	0.0530973	FALSE
ABAT	5	479	2	111	0.62221	1	0.0103306	0.0176991	FALSE
ADAM10	5	479	2	111	0.62221	1	0.0103306	0.0176991	FALSE
EFCAB14	5	479	2	111	0.62221	1	0.0103306	0.0176991	FALSE
EPDR1	5	479	2	111	0.62221	1	0.0103306	0.0176991	TRUE
ERG	5	479	2	111	0.62221	1	0.0103306	0.0176991	FALSE
FAF2	5	479	2	111	0.62221	1	0.0103306	0.0176991	FALSE
FCGR2B	5	479	2	111	0.62221	1	0.0103306	0.0176991	TRUE
GYPC	5	479	2	111	0.62221	1	0.0103306	0.0176991	FALSE
GZMA	5	479	2	111	0.62221	1	0.0103306	0.0176991	FALSE
HLA.DQA2	5	479	2	111	0.62221	1	0.0103306	0.0176991	FALSE
LUM	5	479	2	111	0.62221	1	0.0103306	0.0176991	FALSE
MTM1	5	479	2	111	0.62221	1	0.0103306	0.0176991	FALSE
NT5C3A	5	479	2	111	0.62221	1	0.0103306	0.0176991	FALSE
PLD2	5	479	2	111	0.62221	1	0.0103306	0.0176991	FALSE
PPP6R2	5	479	2	111	0.62221	1	0.0103306	0.0176991	FALSE
PRKAR2B	5	479	2	111	0.62221	1	0.0103306	0.0176991	FALSE
RSPH3	5	479	2	111	0.62221	1	0.0103306	0.0176991	FALSE
TGFBR1	5	479	2	111	0.62221	1	0.0103306	0.0176991	FALSE
TIPARP	5	479	2	111	0.62221	1	0.0103306	0.0176991	FALSE
TMEM135	5	479	2	111	0.62221	1	0.0103306	0.0176991	FALSE
WDR47	5	479	2	111	0.62221	1	0.0103306	0.0176991	TRUE
ZNF211	5	479	2	111	0.62221	1	0.0103306	0.0176991	FALSE
ZNF384	5	479	2	111	0.62221	1	0.0103306	0.0176991	TRUE
PCNT	25	459	4	109	0.628743	1	0.0516529	0.0353982	FALSE
LRP5	24	460	4	109	0.628797	1	0.0495868	0.0353982	FALSE
NIPBL	24	460	4	109	0.628797	1	0.0495868	0.0353982	TRUE
PTPRH	24	460	4	109	0.628797	1	0.0495868	0.0353982	FALSE
BRCA1	24	460	7	106	0.636922	1	0.0495868	0.0619469	FALSE
UBR5	24	460	7	106	0.636922	1	0.0495868	0.0619469	FALSE
AGO4	6	478	2	111	0.650202	1	0.0123967	0.0176991	FALSE
AMBRA1	6	478	2	111	0.650202	1	0.0123967	0.0176991	FALSE
ANTXR1	6	478	2	111	0.650202	1	0.0123967	0.0176991	FALSE
B2M	6	478	2	111	0.650202	1	0.0123967	0.0176991	FALSE
BBS12	6	478	2	111	0.650202	1	0.0123967	0.0176991	FALSE
CHRNA3	6	478	2	111	0.650202	1	0.0123967	0.0176991	FALSE
CHST10	6	478	2	111	0.650202	1	0.0123967	0.0176991	FALSE
CYP1B1	6	478	2	111	0.650202	1	0.0123967	0.0176991	FALSE
MTHFD2	6	478	2	111	0.650202	1	0.0123967	0.0176991	FALSE
NR4A2	6	478	2	111	0.650202	1	0.0123967	0.0176991	FALSE
PPP2R5B	6	478	2	111	0.650202	1	0.0123967	0.0176991	FALSE
RAB3IP	6	478	2	111	0.650202	1	0.0123967	0.0176991	FALSE
SLC2A5	6	478	2	111	0.650202	1	0.0123967	0.0176991	FALSE
SLFN13	6	478	2	111	0.650202	1	0.0123967	0.0176991	FALSE
TMEM175	6	478	2	111	0.650202	1	0.0123967	0.0176991	TRUE
ZBTB21	6	478	2	111	0.650202	1	0.0123967	0.0176991	FALSE
APC	26	458	7	106	0.65438	1	0.053719	0.0619469	FALSE
PIKFYVE	29	455	5	108	0.654625	1	0.0599174	0.0442478	FALSE
RASA1	29	455	5	108	0.654625	1	0.0599174	0.0442478	FALSE
ATIC	7	477	2	111	0.681306	1	0.0144628	0.0176991	FALSE
CBL	7	477	2	111	0.681306	1	0.0144628	0.0176991	FALSE
CDH3	7	477	2	111	0.681306	1	0.0144628	0.0176991	FALSE
CHAF1A	7	477	2	111	0.681306	1	0.0144628	0.0176991	FALSE
CPXM1	7	477	2	111	0.681306	1	0.0144628	0.0176991	FALSE
DBN1	7	477	2	111	0.681306	1	0.0144628	0.0176991	FALSE
DHX8	7	477	2	111	0.681306	1	0.0144628	0.0176991	FALSE
GPANK1	7	477	2	111	0.681306	1	0.0144628	0.0176991	FALSE
LIMA1	7	477	2	111	0.681306	1	0.0144628	0.0176991	FALSE
LTN1	7	477	2	111	0.681306	1	0.0144628	0.0176991	FALSE
MED15	7	477	2	111	0.681306	1	0.0144628	0.0176991	FALSE
OBFC1	7	477	2	111	0.681306	1	0.0144628	0.0176991	FALSE
PGBD1	7	477	2	111	0.681306	1	0.0144628	0.0176991	FALSE
SYT11	7	477	2	111	0.681306	1	0.0144628	0.0176991	FALSE
THRAP3	7	477	2	111	0.681306	1	0.0144628	0.0176991	TRUE
FN1	37	447	7	106	0.692879	1	0.0764463	0.0619469	FALSE
TRPS1	37	447	7	106	0.692879	1	0.0764463	0.0619469	FALSE
ADPRH	9	475	1	112	0.696482	1	0.018595	0.00884956	TRUE
CHEK1	9	475	1	112	0.696482	1	0.018595	0.00884956	TRUE
DENND4B	9	475	1	112	0.696482	1	0.018595	0.00884956	FALSE
DIS3L	9	475	1	112	0.696482	1	0.018595	0.00884956	FALSE
EDC3	9	475	1	112	0.696482	1	0.018595	0.00884956	FALSE
GPRC5C	9	475	1	112	0.696482	1	0.018595	0.00884956	FALSE
LAIR1	9	475	1	112	0.696482	1	0.018595	0.00884956	FALSE
LAMB3	9	475	1	112	0.696482	1	0.018595	0.00884956	FALSE
LRPPRC	9	475	1	112	0.696482	1	0.018595	0.00884956	TRUE
MAP9	9	475	1	112	0.696482	1	0.018595	0.00884956	FALSE
MARK4	9	475	1	112	0.696482	1	0.018595	0.00884956	FALSE
NOP2	9	475	1	112	0.696482	1	0.018595	0.00884956	TRUE
PPRC1	9	475	1	112	0.696482	1	0.018595	0.00884956	FALSE
PROM1	9	475	1	112	0.696482	1	0.018595	0.00884956	FALSE
SEC24D	9	475	1	112	0.696482	1	0.018595	0.00884956	FALSE
SETDB1	9	475	1	112	0.696482	1	0.018595	0.00884956	FALSE
TBC1D1	9	475	1	112	0.696482	1	0.018595	0.00884956	FALSE
TSC1	9	475	1	112	0.696482	1	0.018595	0.00884956	FALSE
ZMYND8	9	475	1	112	0.696482	1	0.018595	0.00884956	FALSE
ZNF800	9	475	1	112	0.696482	1	0.018595	0.00884956	TRUE
CA11	10	474	1	112	0.699182	1	0.0206612	0.00884956	FALSE
CSF1R	10	474	1	112	0.699182	1	0.0206612	0.00884956	FALSE
DEF6	10	474	1	112	0.699182	1	0.0206612	0.00884956	FALSE
EXOC1	10	474	1	112	0.699182	1	0.0206612	0.00884956	FALSE
FAM134A	10	474	1	112	0.699182	1	0.0206612	0.00884956	FALSE
HCFC2	10	474	1	112	0.699182	1	0.0206612	0.00884956	FALSE
HLA.A	10	474	1	112	0.699182	1	0.0206612	0.00884956	FALSE
NDUFV1	10	474	1	112	0.699182	1	0.0206612	0.00884956	FALSE
TCN2	10	474	1	112	0.699182	1	0.0206612	0.00884956	FALSE
TGFBR2	10	474	1	112	0.699182	1	0.0206612	0.00884956	FALSE
ZNF750	10	474	1	112	0.699182	1	0.0206612	0.00884956	FALSE
ABCF2	9	475	3	110	0.707396	1	0.018595	0.0265487	FALSE
DOT1L	9	475	3	110	0.707396	1	0.018595	0.0265487	FALSE
ERBB2	9	475	3	110	0.707396	1	0.018595	0.0265487	FALSE
FRMD4A	9	475	3	110	0.707396	1	0.018595	0.0265487	FALSE
MYOF	9	475	3	110	0.707396	1	0.018595	0.0265487	FALSE
SLC4A5	9	475	3	110	0.707396	1	0.018595	0.0265487	FALSE
WWP2	9	475	3	110	0.707396	1	0.018595	0.0265487	FALSE
ANO6	10	474	3	110	0.719809	1	0.0206612	0.0265487	FALSE
ATP13A3	10	474	3	110	0.719809	1	0.0206612	0.0265487	FALSE
BCR	10	474	3	110	0.719809	1	0.0206612	0.0265487	FALSE
CNNM1	10	474	3	110	0.719809	1	0.0206612	0.0265487	FALSE
EPS8	10	474	3	110	0.719809	1	0.0206612	0.0265487	TRUE
HGD	10	474	3	110	0.719809	1	0.0206612	0.0265487	FALSE
ITGAL	10	474	3	110	0.719809	1	0.0206612	0.0265487	FALSE
MIB1	10	474	3	110	0.719809	1	0.0206612	0.0265487	FALSE
RNF6	10	474	3	110	0.719809	1	0.0206612	0.0265487	FALSE
SUGP1	10	474	3	110	0.719809	1	0.0206612	0.0265487	TRUE
WDR90	10	474	3	110	0.719809	1	0.0206612	0.0265487	FALSE
WDR91	10	474	3	110	0.719809	1	0.0206612	0.0265487	FALSE
ZFP36L2	10	474	3	110	0.719809	1	0.0206612	0.0265487	FALSE
ATP2A2	11	473	3	110	0.735242	1	0.0227273	0.0265487	FALSE
COL9A2	11	473	3	110	0.735242	1	0.0227273	0.0265487	FALSE
DCAF5	11	473	3	110	0.735242	1	0.0227273	0.0265487	FALSE
DHX15	11	473	3	110	0.735242	1	0.0227273	0.0265487	FALSE
NCOA3	11	473	3	110	0.735242	1	0.0227273	0.0265487	FALSE
TBXAS1	11	473	3	110	0.735242	1	0.0227273	0.0265487	FALSE
ACTG2	13	471	2	111	0.747958	1	0.0268595	0.0176991	FALSE
ACTN4	13	471	2	111	0.747958	1	0.0268595	0.0176991	TRUE
ARAP2	13	471	2	111	0.747958	1	0.0268595	0.0176991	TRUE
GIMAP8	13	471	2	111	0.747958	1	0.0268595	0.0176991	FALSE
NFKBIZ	13	471	2	111	0.747958	1	0.0268595	0.0176991	FALSE
SF3B1	13	471	2	111	0.747958	1	0.0268595	0.0176991	FALSE
APLNR	14	470	2	111	0.748424	1	0.0289256	0.0176991	FALSE
IGHMBP2	14	470	2	111	0.748424	1	0.0289256	0.0176991	FALSE
IRF6	14	470	2	111	0.748424	1	0.0289256	0.0176991	FALSE
MDC1	14	470	2	111	0.748424	1	0.0289256	0.0176991	FALSE
PHKA1	14	470	2	111	0.748424	1	0.0289256	0.0176991	FALSE
ZNF780B	14	470	2	111	0.748424	1	0.0289256	0.0176991	FALSE
ATP6V1A	15	469	2	111	0.752352	1	0.0309917	0.0176991	FALSE
BOC	15	469	2	111	0.752352	1	0.0309917	0.0176991	FALSE
SCYL2	15	469	2	111	0.752352	1	0.0309917	0.0176991	TRUE
SEMA3A	15	469	2	111	0.752352	1	0.0309917	0.0176991	FALSE
SLCO2A1	15	469	2	111	0.752352	1	0.0309917	0.0176991	FALSE
USP25	15	469	2	111	0.752352	1	0.0309917	0.0176991	FALSE
CDK14	14	470	4	109	0.759184	1	0.0289256	0.0353982	FALSE
SETD2	14	470	4	109	0.759184	1	0.0289256	0.0353982	TRUE
SLC4A4	14	470	4	109	0.759184	1	0.0289256	0.0353982	FALSE
VWA5A	14	470	4	109	0.759184	1	0.0289256	0.0353982	FALSE
ZNF267	14	470	4	109	0.759184	1	0.0289256	0.0353982	FALSE
ITGBL1	15	469	4	109	0.76836	1	0.0309917	0.0353982	FALSE
PACS2	15	469	4	109	0.76836	1	0.0309917	0.0353982	FALSE
PUM2	15	469	4	109	0.76836	1	0.0309917	0.0353982	FALSE
SLC12A6	15	469	4	109	0.76836	1	0.0309917	0.0353982	FALSE
ARFGEF1	18	466	3	110	0.779154	1	0.0371901	0.0265487	FALSE
C2CD3	18	466	3	110	0.779154	1	0.0371901	0.0265487	FALSE
CHD6	18	466	3	110	0.779154	1	0.0371901	0.0265487	FALSE
PCNX	18	466	3	110	0.779154	1	0.0371901	0.0265487	FALSE
SSH2	18	466	3	110	0.779154	1	0.0371901	0.0265487	TRUE
ZFC3H1	18	466	3	110	0.779154	1	0.0371901	0.0265487	FALSE
BRAF	16	468	4	109	0.779346	1	0.0330579	0.0353982	FALSE
PHIP	16	468	4	109	0.779346	1	0.0330579	0.0353982	FALSE
ABL2	19	465	3	110	0.781157	1	0.0392562	0.0265487	FALSE
LAMC1	19	465	3	110	0.781157	1	0.0392562	0.0265487	FALSE
TTK	18	466	5	108	0.785303	1	0.0371901	0.0442478	FALSE
LATS1	19	465	5	108	0.791288	1	0.0392562	0.0442478	FALSE
NUP205	22	462	6	107	0.804229	1	0.0454545	0.0530973	FALSE
A2M	24	460	6	107	0.813742	1	0.0495868	0.0530973	FALSE
FLT1	24	460	6	107	0.813742	1	0.0495868	0.0530973	FALSE
KIF21B	24	460	6	107	0.813742	1	0.0495868	0.0530973	TRUE
SELP	26	458	5	108	0.816698	1	0.053719	0.0442478	FALSE
SIGLEC1	26	458	5	108	0.816698	1	0.053719	0.0442478	FALSE
ARHGAP31	27	457	5	108	0.817047	1	0.0557851	0.0442478	FALSE
LTBP1	28	456	7	106	0.825663	1	0.0578512	0.0619469	FALSE
DST	37	447	9	104	0.846735	1	0.0764463	0.079646	TRUE
NFE2L2	70	414	15	98	0.881214	1	0.144628	0.132743	FALSE
KMT2C	78	406	19	94	0.887465	1	0.161157	0.168142	FALSE
ARFGAP1	4	480	1	112	1	1	0.00826446	0.00884956	FALSE
ARID1A	32	452	7	106	1	1	0.0661157	0.0619469	FALSE
ASPHD2	6	478	1	112	1	1	0.0123967	0.00884956	FALSE
ASS1	4	480	1	112	1	1	0.00826446	0.00884956	FALSE
ASTE1	7	477	1	112	1	1	0.0144628	0.00884956	FALSE
ATXN3	4	480	1	112	1	1	0.00826446	0.00884956	FALSE
B3GNT7	4	480	1	112	1	1	0.00826446	0.00884956	FALSE
BCOR	17	467	4	109	1	1	0.035124	0.0353982	FALSE
BRE	6	478	1	112	1	1	0.0123967	0.00884956	FALSE
BRMS1	6	478	1	112	1	1	0.0123967	0.00884956	FALSE
CANT1	4	480	1	112	1	1	0.00826446	0.00884956	TRUE
CD5	6	478	1	112	1	1	0.0123967	0.00884956	FALSE
CDC20	4	480	1	112	1	1	0.00826446	0.00884956	FALSE
CEP19	4	480	1	112	1	1	0.00826446	0.00884956	FALSE
CMBL	6	478	1	112	1	1	0.0123967	0.00884956	FALSE
CNN1	6	478	1	112	1	1	0.0123967	0.00884956	FALSE
COL1A2	41	443	9	104	1	1	0.0847107	0.079646	FALSE
CUEDC1	7	477	1	112	1	1	0.0144628	0.00884956	FALSE
DGAT2	7	477	1	112	1	1	0.0144628	0.00884956	FALSE
DHRSX	6	478	1	112	1	1	0.0123967	0.00884956	FALSE
DIS3	4	480	1	112	1	1	0.00826446	0.00884956	FALSE
ESCO1	4	480	1	112	1	1	0.00826446	0.00884956	TRUE
EXOC8	4	480	1	112	1	1	0.00826446	0.00884956	FALSE
F2R	4	480	1	112	1	1	0.00826446	0.00884956	TRUE
FAM107B	7	477	1	112	1	1	0.0144628	0.00884956	FALSE
FANCF	6	478	1	112	1	1	0.0123967	0.00884956	FALSE
FBXL18	7	477	1	112	1	1	0.0144628	0.00884956	FALSE
FBXL4	7	477	1	112	1	1	0.0144628	0.00884956	FALSE
FBXO8	4	480	1	112	1	1	0.00826446	0.00884956	FALSE
FYB	18	466	4	109	1	1	0.0371901	0.0353982	FALSE
GATAD2B	6	478	1	112	1	1	0.0123967	0.00884956	FALSE
GDE1	4	480	1	112	1	1	0.00826446	0.00884956	FALSE
GLB1L	7	477	1	112	1	1	0.0144628	0.00884956	TRUE
GMPPA	4	480	1	112	1	1	0.00826446	0.00884956	FALSE
GNL3L	6	478	1	112	1	1	0.0123967	0.00884956	FALSE
GRHL2	4	480	1	112	1	1	0.00826446	0.00884956	FALSE
GTF2A1	7	477	1	112	1	1	0.0144628	0.00884956	FALSE
GTF2H1	4	480	1	112	1	1	0.00826446	0.00884956	FALSE
HNRNPC	7	477	1	112	1	1	0.0144628	0.00884956	FALSE
IKBKB	7	477	1	112	1	1	0.0144628	0.00884956	FALSE
IL4I1	4	480	1	112	1	1	0.00826446	0.00884956	FALSE
KCNN3	7	477	1	112	1	1	0.0144628	0.00884956	FALSE
KDELC1	7	477	1	112	1	1	0.0144628	0.00884956	FALSE
KDM1A	7	477	1	112	1	1	0.0144628	0.00884956	FALSE
KIAA0391	6	478	1	112	1	1	0.0123967	0.00884956	FALSE
KIF18B	7	477	1	112	1	1	0.0144628	0.00884956	FALSE
KLF7	7	477	1	112	1	1	0.0144628	0.00884956	FALSE
KRT4	6	478	1	112	1	1	0.0123967	0.00884956	FALSE
LAPTM5	6	478	1	112	1	1	0.0123967	0.00884956	FALSE
LARP1	4	480	1	112	1	1	0.00826446	0.00884956	FALSE
LARP7	7	477	1	112	1	1	0.0144628	0.00884956	FALSE
LCOR	4	480	1	112	1	1	0.00826446	0.00884956	FALSE
LTBP3	6	478	1	112	1	1	0.0123967	0.00884956	FALSE
MAGEH1	4	480	1	112	1	1	0.00826446	0.00884956	FALSE
MANSC1	7	477	1	112	1	1	0.0144628	0.00884956	FALSE
MATR3	6	478	1	112	1	1	0.0123967	0.00884956	FALSE
MED26	7	477	1	112	1	1	0.0144628	0.00884956	FALSE
MET	6	478	1	112	1	1	0.0123967	0.00884956	FALSE
MIEF1	7	477	1	112	1	1	0.0144628	0.00884956	FALSE
MMAA	4	480	1	112	1	1	0.00826446	0.00884956	FALSE
OXSR1	7	477	1	112	1	1	0.0144628	0.00884956	FALSE
PANX1	6	478	1	112	1	1	0.0123967	0.00884956	FALSE
PARL	4	480	1	112	1	1	0.00826446	0.00884956	FALSE
PARVG	4	480	1	112	1	1	0.00826446	0.00884956	FALSE
PIGL	4	480	1	112	1	1	0.00826446	0.00884956	TRUE
PRDX6	4	480	1	112	1	1	0.00826446	0.00884956	FALSE
PROSER3	4	480	1	112	1	1	0.00826446	0.00884956	FALSE
PTPN18	6	478	1	112	1	1	0.0123967	0.00884956	TRUE
PTPRE	15	469	3	110	1	1	0.0309917	0.0265487	FALSE
RAC1	6	478	1	112	1	1	0.0123967	0.00884956	FALSE
RALGAPB	18	466	4	109	1	1	0.0371901	0.0353982	FALSE
RANBP9	4	480	1	112	1	1	0.00826446	0.00884956	FALSE
RARS2	4	480	1	112	1	1	0.00826446	0.00884956	FALSE
RASGRP3	17	467	4	109	1	1	0.035124	0.0353982	FALSE
RBM10	7	477	1	112	1	1	0.0144628	0.00884956	FALSE
REPIN1	6	478	1	112	1	1	0.0123967	0.00884956	FALSE
RFC2	4	480	1	112	1	1	0.00826446	0.00884956	FALSE
SDR42E1	6	478	1	112	1	1	0.0123967	0.00884956	FALSE
2017-09-02	6	478	1	112	1	1	0.0123967	0.00884956	FALSE
SERAC1	6	478	1	112	1	1	0.0123967	0.00884956	FALSE
SERINC2	4	480	1	112	1	1	0.00826446	0.00884956	FALSE
SH3RF1	7	477	1	112	1	1	0.0144628	0.00884956	FALSE
SKIV2L2	4	480	1	112	1	1	0.00826446	0.00884956	FALSE
SLC41A2	4	480	1	112	1	1	0.00826446	0.00884956	FALSE
SLC4A3	18	466	4	109	1	1	0.0371901	0.0353982	FALSE
SPTY2D1	7	477	1	112	1	1	0.0144628	0.00884956	FALSE
SS18	6	478	1	112	1	1	0.0123967	0.00884956	FALSE
STK11	7	477	1	112	1	1	0.0144628	0.00884956	FALSE
STOX1	6	478	1	112	1	1	0.0123967	0.00884956	FALSE
SYNCRIP	7	477	1	112	1	1	0.0144628	0.00884956	FALSE
TBC1D14	7	477	1	112	1	1	0.0144628	0.00884956	FALSE
TINAGL1	4	480	1	112	1	1	0.00826446	0.00884956	FALSE
TSPAN11	4	480	1	112	1	1	0.00826446	0.00884956	FALSE
TSPYL6	4	480	1	112	1	1	0.00826446	0.00884956	FALSE
TUBE1	4	480	1	112	1	1	0.00826446	0.00884956	FALSE
UBAP2	4	480	1	112	1	1	0.00826446	0.00884956	TRUE
USP36	7	477	1	112	1	1	0.0144628	0.00884956	TRUE
VRK2	6	478	1	112	1	1	0.0123967	0.00884956	FALSE
WAC	7	477	1	112	1	1	0.0144628	0.00884956	FALSE
WBSCR22	6	478	1	112	1	1	0.0123967	0.00884956	FALSE
WDR70	15	469	3	110	1	1	0.0309917	0.0265487	FALSE
XRCC6	4	480	1	112	1	1	0.00826446	0.00884956	FALSE
ZBTB45	4	480	1	112	1	1	0.00826446	0.00884956	FALSE
ZKSCAN5	6	478	1	112	1	1	0.0123967	0.00884956	FALSE
ZNF14	7	477	1	112	1	1	0.0144628	0.00884956	FALSE
ZNF319	7	477	1	112	1	1	0.0144628	0.00884956	FALSE
ZNF600	15	469	3	110	1	1	0.0309917	0.0265487	FALSE
ZNF701	7	477	1	112	1	1	0.0144628	0.00884956	FALSE
ZNF705A	4	480	1	112	1	1	0.00826446	0.00884956	FALSE
ZNF75A	7	477	1	112	1	1	0.0144628	0.00884956	FALSE
ZNF765	7	477	1	112	1	1	0.0144628	0.00884956	FALSE
ZNF805	4	480	1	112	1	1	0.00826446	0.00884956	FALSE
ZNHIT2	4	480	1	112	1	1	0.00826446	0.00884956	FALSE
ZYG11B	6	478	1	112	1	1	0.0123967	0.00884956	TRUE
ACVR1B	10	474	2	111	1	1	0.0206612	0.0176991	TRUE
ADAM28	12	472	2	111	1	1	0.0247934	0.0176991	FALSE
ADAR	10	474	2	111	1	1	0.0206612	0.0176991	FALSE
AMOT	11	473	2	111	1	1	0.0227273	0.0176991	TRUE
ANGEL1	8	476	2	111	1	1	0.0165289	0.0176991	TRUE
APPBP2	8	476	2	111	1	1	0.0165289	0.0176991	FALSE
ASNSD1	10	474	2	111	1	1	0.0206612	0.0176991	FALSE
ATXN2L	10	474	2	111	1	1	0.0206612	0.0176991	TRUE
BACH1	8	476	1	112	1	1	0.0165289	0.00884956	FALSE
BYSL	5	479	1	112	1	1	0.0103306	0.00884956	FALSE
CASD1	16	468	3	110	1	1	0.0330579	0.0265487	FALSE
CBLL1	12	472	3	110	1	1	0.0247934	0.0265487	FALSE
CD248	5	479	1	112	1	1	0.0103306	0.00884956	FALSE
CD36	8	476	2	111	1	1	0.0165289	0.0176991	FALSE
CD40	5	479	1	112	1	1	0.0103306	0.00884956	FALSE
CD84	10	474	2	111	1	1	0.0206612	0.0176991	FALSE
CEP128	13	471	3	110	1	1	0.0268595	0.0265487	FALSE
CHIT1	11	473	2	111	1	1	0.0227273	0.0176991	FALSE
CLDN1	5	479	1	112	1	1	0.0103306	0.00884956	FALSE
COL5A2	29	455	6	107	1	1	0.0599174	0.0530973	FALSE
COL8A1	17	467	3	110	1	1	0.035124	0.0265487	FALSE
COPS2	5	479	1	112	1	1	0.0103306	0.00884956	FALSE
CREBBP	34	450	8	105	1	1	0.0702479	0.0707965	FALSE
CRIM1	12	472	2	111	1	1	0.0247934	0.0176991	FALSE
CTSF	5	479	1	112	1	1	0.0103306	0.00884956	FALSE
CTTNBP2NL	8	476	1	112	1	1	0.0165289	0.00884956	FALSE
CYTH4	5	479	1	112	1	1	0.0103306	0.00884956	FALSE
DET1	12	472	2	111	1	1	0.0247934	0.0176991	FALSE
DGCR2	8	476	2	111	1	1	0.0165289	0.0176991	FALSE
DNAJC10	11	473	2	111	1	1	0.0227273	0.0176991	FALSE
DNMT1	10	474	2	111	1	1	0.0206612	0.0176991	FALSE
DOCK10	36	448	8	105	1	1	0.0743802	0.0707965	TRUE
DUSP22	10	474	2	111	1	1	0.0206612	0.0176991	FALSE
EDNRB	14	470	3	110	1	1	0.0289256	0.0265487	TRUE
EEPD1	5	479	1	112	1	1	0.0103306	0.00884956	FALSE
EHMT1	12	472	2	111	1	1	0.0247934	0.0176991	FALSE
EP300	22	462	5	108	1	1	0.0454545	0.0442478	TRUE
ERBB2IP	10	474	2	111	1	1	0.0206612	0.0176991	FALSE
EXPH5	16	468	3	110	1	1	0.0330579	0.0265487	FALSE
EZH2	8	476	2	111	1	1	0.0165289	0.0176991	FALSE
FAM173B	5	479	1	112	1	1	0.0103306	0.00884956	FALSE
G6PD	5	479	1	112	1	1	0.0103306	0.00884956	FALSE
GCDH	5	479	1	112	1	1	0.0103306	0.00884956	FALSE
GREB1	21	463	5	108	1	1	0.0433884	0.0442478	FALSE
HCLS1	8	476	1	112	1	1	0.0165289	0.00884956	FALSE
HERC5	9	475	2	111	1	1	0.018595	0.0176991	FALSE
HIF3A	11	473	2	111	1	1	0.0227273	0.0176991	FALSE
HIVEP1	25	459	5	108	1	1	0.0516529	0.0442478	FALSE
HIVEP3	21	463	4	109	1	1	0.0433884	0.0353982	TRUE
HNRNPUL2	10	474	2	111	1	1	0.0206612	0.0176991	FALSE
HOXB3	5	479	1	112	1	1	0.0103306	0.00884956	FALSE
HSPA6	12	472	3	110	1	1	0.0247934	0.0265487	FALSE
IFIH1	19	465	4	109	1	1	0.0392562	0.0353982	FALSE
IFT74	5	479	1	112	1	1	0.0103306	0.00884956	FALSE
IGF2R	29	455	6	107	1	1	0.0599174	0.0530973	FALSE
ILF3	5	479	1	112	1	1	0.0103306	0.00884956	TRUE
INPP5D	22	462	5	108	1	1	0.0454545	0.0442478	FALSE
INPPL1	16	468	3	110	1	1	0.0330579	0.0265487	FALSE
ITGAE	9	475	2	111	1	1	0.018595	0.0176991	FALSE
ITGB4	21	463	5	108	1	1	0.0433884	0.0442478	FALSE
ITGB8	10	474	2	111	1	1	0.0206612	0.0176991	FALSE
KDM3B	10	474	2	111	1	1	0.0206612	0.0176991	FALSE
KIAA1919	9	475	2	111	1	1	0.018595	0.0176991	FALSE
KRTAP10.1	5	479	1	112	1	1	0.0103306	0.00884956	FALSE
LAMA4	35	449	8	105	1	1	0.072314	0.0707965	FALSE
LLGL2	9	475	2	111	1	1	0.018595	0.0176991	FALSE
LMBRD1	9	475	2	111	1	1	0.018595	0.0176991	FALSE
LMTK2	12	472	2	111	1	1	0.0247934	0.0176991	FALSE
LNX1	8	476	1	112	1	1	0.0165289	0.00884956	FALSE
LSG1	8	476	1	112	1	1	0.0165289	0.00884956	FALSE
LZTS1	8	476	1	112	1	1	0.0165289	0.00884956	TRUE
MAML2	20	464	4	109	1	1	0.0413223	0.0353982	FALSE
MAP1B	12	472	2	111	1	1	0.0247934	0.0176991	FALSE
ME2	5	479	1	112	1	1	0.0103306	0.00884956	FALSE
MORF4L1	5	479	1	112	1	1	0.0103306	0.00884956	FALSE
MS4A6A	12	472	2	111	1	1	0.0247934	0.0176991	FALSE
NADSYN1	14	470	3	110	1	1	0.0289256	0.0265487	FALSE
NSUN3	5	479	1	112	1	1	0.0103306	0.00884956	FALSE
NUMA1	12	472	3	110	1	1	0.0247934	0.0265487	FALSE
OFD1	13	471	3	110	1	1	0.0268595	0.0265487	FALSE
PACRGL	8	476	2	111	1	1	0.0165289	0.0176991	FALSE
PACS1	9	475	2	111	1	1	0.018595	0.0176991	FALSE
PBRM1	13	471	3	110	1	1	0.0268595	0.0265487	FALSE
PC	8	476	2	111	1	1	0.0165289	0.0176991	FALSE
PDGFRB	10	474	2	111	1	1	0.0206612	0.0176991	FALSE
PIK3AP1	16	468	3	110	1	1	0.0330579	0.0265487	FALSE
PIK3C2B	17	467	3	110	1	1	0.035124	0.0265487	FALSE
PIK3R1	12	472	3	110	1	1	0.0247934	0.0265487	FALSE
PIP4K2A	8	476	2	111	1	1	0.0165289	0.0176991	FALSE
PLEKHM3	8	476	1	112	1	1	0.0165289	0.00884956	FALSE
PLXND1	14	470	3	110	1	1	0.0289256	0.0265487	FALSE
PMS1	13	471	3	110	1	1	0.0268595	0.0265487	FALSE
PNISR	12	472	2	111	1	1	0.0247934	0.0176991	FALSE
PNPLA8	9	475	2	111	1	1	0.018595	0.0176991	FALSE
PPP1R15A	8	476	2	111	1	1	0.0165289	0.0176991	FALSE
PPP4R1	12	472	2	111	1	1	0.0247934	0.0176991	FALSE
PRF1	8	476	2	111	1	1	0.0165289	0.0176991	FALSE
PRIM1	10	474	2	111	1	1	0.0206612	0.0176991	FALSE
PRKCB	21	463	4	109	1	1	0.0433884	0.0353982	FALSE
PSEN2	8	476	1	112	1	1	0.0165289	0.00884956	FALSE
PTEN	56	428	13	100	1	1	0.115702	0.115044	FALSE
PTPRC	34	450	8	105	1	1	0.0702479	0.0707965	FALSE
PTPRZ1	27	457	6	107	1	1	0.0557851	0.0530973	FALSE
QSER1	16	468	3	110	1	1	0.0330579	0.0265487	FALSE
RAB11FIP1	8	476	1	112	1	1	0.0165289	0.00884956	FALSE
RAB3GAP1	8	476	1	112	1	1	0.0165289	0.00884956	FALSE
RAD50	8	476	2	111	1	1	0.0165289	0.0176991	FALSE
RBM39	5	479	1	112	1	1	0.0103306	0.00884956	FALSE
RSAD1	5	479	1	112	1	1	0.0103306	0.00884956	TRUE
RSBN1	9	475	2	111	1	1	0.018595	0.0176991	FALSE
SEC22A	8	476	1	112	1	1	0.0165289	0.00884956	FALSE
SEC24C	9	475	2	111	1	1	0.018595	0.0176991	FALSE
SEC31A	8	476	1	112	1	1	0.0165289	0.00884956	TRUE
SELENBP1	5	479	1	112	1	1	0.0103306	0.00884956	FALSE
SELPLG	10	474	2	111	1	1	0.0206612	0.0176991	FALSE
SEMA4F	11	473	2	111	1	1	0.0227273	0.0176991	FALSE
SIRPA	8	476	1	112	1	1	0.0165289	0.00884956	FALSE
SLC19A2	5	479	1	112	1	1	0.0103306	0.00884956	FALSE
SLFN11	10	474	2	111	1	1	0.0206612	0.0176991	FALSE
SMAD4	9	475	2	111	1	1	0.018595	0.0176991	FALSE
SMARCC2	9	475	2	111	1	1	0.018595	0.0176991	FALSE
SPEF2	40	444	9	104	1	1	0.0826446	0.079646	FALSE
SPG7	10	474	2	111	1	1	0.0206612	0.0176991	FALSE
SRGAP1	19	465	4	109	1	1	0.0392562	0.0353982	FALSE
SRSF2	5	479	1	112	1	1	0.0103306	0.00884956	FALSE
SSRP1	8	476	1	112	1	1	0.0165289	0.00884956	FALSE
STIP1	8	476	1	112	1	1	0.0165289	0.00884956	FALSE
STRN3	5	479	1	112	1	1	0.0103306	0.00884956	FALSE
SUCO	16	468	3	110	1	1	0.0330579	0.0265487	FALSE
TAB3	16	468	3	110	1	1	0.0330579	0.0265487	FALSE
TARS2	8	476	2	111	1	1	0.0165289	0.0176991	FALSE
TBC1D23	8	476	2	111	1	1	0.0165289	0.0176991	FALSE
TCTN1	8	476	1	112	1	1	0.0165289	0.00884956	TRUE
TCTN2	11	473	2	111	1	1	0.0227273	0.0176991	FALSE
TIA1	9	475	2	111	1	1	0.018595	0.0176991	FALSE
TLR5	8	476	1	112	1	1	0.0165289	0.00884956	FALSE
TMEM5	8	476	2	111	1	1	0.0165289	0.0176991	FALSE
TRAF5	9	475	2	111	1	1	0.018595	0.0176991	FALSE
TRAK2	11	473	2	111	1	1	0.0227273	0.0176991	FALSE
TTLL5	12	472	2	111	1	1	0.0247934	0.0176991	FALSE
TYK2	14	470	3	110	1	1	0.0289256	0.0265487	FALSE
U2SURP	16	468	3	110	1	1	0.0330579	0.0265487	FALSE
UBN2	10	474	2	111	1	1	0.0206612	0.0176991	FALSE
ULK2	8	476	1	112	1	1	0.0165289	0.00884956	FALSE
VGLL3	8	476	1	112	1	1	0.0165289	0.00884956	FALSE
VWA8	12	472	2	111	1	1	0.0247934	0.0176991	FALSE
YTHDF3	5	479	1	112	1	1	0.0103306	0.00884956	FALSE
ZFR	14	470	3	110	1	1	0.0289256	0.0265487	FALSE
ZNF142	9	475	2	111	1	1	0.018595	0.0176991	FALSE
ZNF16	8	476	1	112	1	1	0.0165289	0.00884956	FALSE
ZNF318	17	467	3	110	1	1	0.035124	0.0265487	FALSE
ZNF343	8	476	2	111	1	1	0.0165289	0.0176991	FALSE
ZNF664	5	479	1	112	1	1	0.0103306	0.00884956	FALSE
ZNF780A	11	473	2	111	1	1	0.0227273	0.0176991	FALSE
