# Supplementary material for: Comprehensive genomic and immunological characterization of Chinese non-small cell lung cancer patients
Source: Nat Commun. 2019 Apr 16;10:1772. doi: 10.1038/s41467-019-09762-1 (PMC6467893; doi:10.1038/s41467-019-09762-1)
Supplement: Supplementary file 9 — Supplementary Data 7 [file 41467_2019_9762_MOESM9_ESM.xlsx]

## Sheet: Fusion Data
GeneFusion	Gene1	Gene2	histology	SampleCount	Sample Types	Normal Samples	Tumor Samples	Average Junction Readcount	Average Mate Readcount	No Callers	Public Total Samples Count	Public Fusion Recurrence Count	Public No Papers	Fusion Score	Score Summary Features
KIF5B:RET	KIF5B	RET	adenocarcinoma	1	tumor	0	1	46	16	2	3680	61	50	19	Canon_Gene1, Canon_Gene2, Census_Gene1, Census_Gene2, Jnx_Thresh, Mate_Pair_Thresh1, Caller_Count>1, Publications>5, Publications>10
CCDC6:RET	CCDC6	RET	adenocarcinoma	1	tumor	0	1	65	10	3	6365	591	153	18	Canon_Gene1, Canon_Gene2, Census_Gene1, Census_Gene2, Jnx_Thresh, Caller_Count>1, Publications>5, Publications>10
CD74:ROS1	CD74	ROS1	adenocarcinoma	1	tumor	0	1	78	25	2	1572	39	48	17	Canon_Gene2, Census_Gene1, Census_Gene2, Jnx_Thresh, Mate_Pair_Thresh1, Caller_Count>1, Publications>5, Publications>10
ALK:EML4	ALK	EML4	adenocarcinoma	5	tumor	0	5	39	7.2	2	10754	683	488	17	Census_Gene1, Census_Gene2, Recurring, Jnx_Thresh, Caller_Count>1, Publications>5, Publications>10
FGFR3:TACC3	FGFR3	TACC3	squamous carcinoma	1	tumor	0	1	7	121	3	250	14	8	13	Canon_Gene1, Canon_Gene2, Census_Gene1, Jnx_Thresh, Mate_Pair_Thresh1, Mate_Pair_Thresh2, Caller_Count>1, Publications>5
CLTC:VMP1	CLTC	VMP1	adenocarcinoma	2	tumor	0	2	24.5	11.5	3			0	11	Canon_Gene1, Census_Gene1, Recurring, Jnx_Thresh, Mate_Pair_Thresh1, Caller_Count>1
PPFIBP1:STK38L	PPFIBP1	STK38L	squamous carcinoma	2	tumor	0	2	12.5	4	2			0	10	Canon_Gene1, Census_Gene1, Recurring, Jnx_Thresh, Caller_Count>1
MAP3K13:MLLT10	MAP3K13	MLLT10	adenocarcinoma	2	tumor	0	2	11.5	6	1			0	10	Canon_Gene2, Census_Gene1, Census_Gene2, Recurring, Jnx_Thresh
DNAJB1:TECR	DNAJB1	TECR	squamous carcinoma	7	tumor	0	7	25.43	10.29	1			0	9	Canon_Gene1, Census_Gene1, Recurring, Jnx_Thresh, Mate_Pair_Thresh1
HIP1:PIGR	HIP1	PIGR	adenocarcinoma	9	tumor	0	9	8.78	22	1			0	9	Canon_Gene1, Census_Gene1, Recurring, Jnx_Thresh, Mate_Pair_Thresh1
HMGA2:UCKL1	HMGA2	UCKL1	adenocarcinoma	1	tumor	0	1	24	16	2			0	8	Canon_Gene1, Census_Gene1, Jnx_Thresh, Mate_Pair_Thresh1, Caller_Count>1
EWSR1:THOC5	EWSR1	THOC5	adenocarcinoma	1	tumor	0	1	60	14	2			0	8	Canon_Gene1, Census_Gene1, Jnx_Thresh, Mate_Pair_Thresh1, Caller_Count>1
CLTC:VMP1	CLTC	VMP1	squamous carcinoma	1	tumor	0	1	79	11	3			0	8	Canon_Gene1, Census_Gene1, Jnx_Thresh, Mate_Pair_Thresh1, Caller_Count>1
RHOH:XPO1	RHOH	XPO1	adenocarcinoma	2	tumor	0	2	8	6	1			0	8	Census_Gene1, Census_Gene2, Recurring, Jnx_Thresh
PFDN1:PPARG	PFDN1	PPARG	adenocarcinoma	2	tumor	0	2	1	11	1			0	8	Canon_Gene2, Census_Gene2, Recurring, Mate_Pair_Thresh1
MSN:RP11-368D24__A.1	MSN	RP11-368D24__A.1	adenocarcinoma	2	tumor	0	2	13	5.5	1			0	8	Canon_Gene1, Census_Gene1, Recurring, Jnx_Thresh
HNRNPR:MLLT10	HNRNPR	MLLT10	adenocarcinoma	2	tumor	0	2	2	20.5	1			0	8	Canon_Gene2, Census_Gene2, Recurring, Mate_Pair_Thresh1
FAT2:SPARC	FAT2	SPARC	squamous carcinoma	2	tumor	0	2	27	31.5	2			0	8	Recurring, Jnx_Thresh, Mate_Pair_Thresh1, Mate_Pair_Thresh2, Caller_Count>1
EIF3E:GRB14	EIF3E	GRB14	adenocarcinoma	2	tumor	0	2	1	30	1			0	8	Canon_Gene1, Census_Gene1, Recurring, Mate_Pair_Thresh1
CHIC2:RP11-54A9.1	CHIC2	RP11-54A9.1	adenocarcinoma	2	tumor	0	2	235	37	1			0	8	Census_Gene1, Recurring, Jnx_Thresh, Mate_Pair_Thresh1, Mate_Pair_Thresh2
CHIC2:LINC00458	CHIC2	LINC00458	adenocarcinoma	2	tumor	0	2	303	67.5	1			0	8	Census_Gene1, Recurring, Jnx_Thresh, Mate_Pair_Thresh1, Mate_Pair_Thresh2
ATXN3:MAML2	ATXN3	MAML2	squamous carcinoma	2	tumor	0	2	9	5.5	1			0	8	Canon_Gene2, Census_Gene2, Recurring, Jnx_Thresh
ATAD3C:CHIC2	ATAD3C	CHIC2	adenocarcinoma	2	tumor	0	2	32.5	32.5	1			0	8	Census_Gene2, Recurring, Jnx_Thresh, Mate_Pair_Thresh1, Mate_Pair_Thresh2
MSN:RP11-368D24__A.1	MSN	RP11-368D24__A.1	squamous carcinoma	3	tumor	0	3	11	7	1			0	8	Canon_Gene1, Census_Gene1, Recurring, Jnx_Thresh
ATXN3:MAML2	ATXN3	MAML2	adenocarcinoma	3	tumor	0	3	10.67	5.67	1			0	8	Canon_Gene2, Census_Gene2, Recurring, Jnx_Thresh
ARHGAP22:LPP	ARHGAP22	LPP	adenocarcinoma	3	tumor	0	3	20	6	1			0	8	Canon_Gene2, Census_Gene2, Recurring, Jnx_Thresh
COL1A1:HLTF	COL1A1	HLTF	squamous carcinoma	4	tumor	0	4	7	7	1			0	8	Canon_Gene1, Census_Gene1, Recurring, Jnx_Thresh
COL1A1:ENSG00000198938	COL1A1	ENSG00000198938	adenocarcinoma	4	tumor	0	4	1	13.75	1			0	8	Canon_Gene1, Census_Gene1, Recurring, Mate_Pair_Thresh1
AC104782.3:AFF3	AC104782.3	AFF3	adenocarcinoma	5	tumor	0	5	14.2	5.6	1			0	8	Canon_Gene2, Census_Gene2, Recurring, Jnx_Thresh
DNAJB1:TECR	DNAJB1	TECR	adenocarcinoma	8	tumor	0	8	18.25	8.62	1			0	8	Canon_Gene1, Census_Gene1, Recurring, Jnx_Thresh
ACTB:NXPE1	ACTB	NXPE1	squamous carcinoma	23	tumor	0	23	49.74	44.83	1			0	8	Canon_Gene1, Recurring, Jnx_Thresh, Mate_Pair_Thresh1, Mate_Pair_Thresh2
THRAP3:TSPAN9	THRAP3	TSPAN9	squamous carcinoma	1	tumor	0	1	15	5	2			0	7	Canon_Gene1, Census_Gene1, Jnx_Thresh, Caller_Count>1
NPM1:TLX3	NPM1	TLX3	squamous carcinoma	1	tumor	0	1	11	5	1			0	7	Canon_Gene1, Census_Gene1, Census_Gene2, Jnx_Thresh
MAP3K13:MLLT10	MAP3K13	MLLT10	squamous carcinoma	1	tumor	0	1	8	5	1			0	7	Canon_Gene2, Census_Gene1, Census_Gene2, Jnx_Thresh
HMGA2:TMEM5	HMGA2	TMEM5	adenocarcinoma	1	tumor	0	1	14	4	2			0	7	Canon_Gene1, Census_Gene1, Jnx_Thresh, Caller_Count>1
ETV6:MAPK11	ETV6	MAPK11	squamous carcinoma	1	tumor	0	1	21	9	2			0	7	Canon_Gene1, Census_Gene1, Jnx_Thresh, Caller_Count>1
CNBP:CSMD1	CNBP	CSMD1	adenocarcinoma	1	tumor	0	1	22	2	2			0	7	Canon_Gene1, Census_Gene1, Jnx_Thresh, Caller_Count>1
CLTC:NDUFAF6	CLTC	NDUFAF6	squamous carcinoma	1	tumor	0	1	22	2	3			0	7	Canon_Gene1, Census_Gene1, Jnx_Thresh, Caller_Count>1
CD74:PRKAR1A	CD74	PRKAR1A	adenocarcinoma	1	tumor	0	1	10	9	3			0	7	Census_Gene1, Census_Gene2, Jnx_Thresh, Caller_Count>1
CALR4P:EPS15	CALR4P	EPS15	squamous carcinoma	1	tumor	0	1	10	6	2			0	7	Canon_Gene2, Census_Gene2, Jnx_Thresh, Caller_Count>1
ATP8A1:TERT	ATP8A1	TERT	adenocarcinoma	1	tumor	0	1	57	45	2			0	7	Census_Gene2, Jnx_Thresh, Mate_Pair_Thresh1, Mate_Pair_Thresh2, Caller_Count>1
ARHGAP42:ARHGEF12	ARHGAP42	ARHGEF12	adenocarcinoma	1	tumor	0	1	25	2	2			0	7	Canon_Gene2, Census_Gene2, Jnx_Thresh, Caller_Count>1
ACTN1:RAD51B	ACTN1	RAD51B	squamous carcinoma	1	tumor	0	1	16	5	2			0	7	Canon_Gene2, Census_Gene2, Jnx_Thresh, Caller_Count>1
ACTN1:CCNB1IP1	ACTN1	CCNB1IP1	adenocarcinoma	1	tumor	0	1	32	8	3			0	7	Canon_Gene2, Census_Gene2, Jnx_Thresh, Caller_Count>1
SSBP2:UTY	SSBP2	UTY	squamous carcinoma	2	tumor	0	2	25.5	11	1			0	7	Canon_Gene1, Recurring, Jnx_Thresh, Mate_Pair_Thresh1
FOXO3:ZNF286B	FOXO3	ZNF286B	squamous carcinoma	2	tumor	0	2	2	88.5	1			0	7	Census_Gene1, Recurring, Mate_Pair_Thresh1, Mate_Pair_Thresh2
ENSG00000234115:IDH1	ENSG00000234115	IDH1	squamous carcinoma	2	tumor	0	2	1	45	1			0	7	Census_Gene2, Recurring, Mate_Pair_Thresh1, Mate_Pair_Thresh2
COL1A1:ENSG00000231486	COL1A1	ENSG00000231486	squamous carcinoma	2	tumor	0	2	1.5	5	1			0	7	Canon_Gene1, Census_Gene1, Recurring
COL1A1:ENSG00000211896	COL1A1	ENSG00000211896	adenocarcinoma	2	tumor	0	2	1.5	9.5	1			0	7	Canon_Gene1, Census_Gene1, Recurring
COL1A1:ENSG00000198938	COL1A1	ENSG00000198938	squamous carcinoma	2	tumor	0	2	2	6	1			0	7	Canon_Gene1, Census_Gene1, Recurring
COL1A1:ENSG00000198899	COL1A1	ENSG00000198899	adenocarcinoma	2	tumor	0	2	1	9.5	1			0	7	Canon_Gene1, Census_Gene1, Recurring
COL1A1:ENSG00000198786	COL1A1	ENSG00000198786	adenocarcinoma	2	tumor	0	2	1	3.5	1			0	7	Canon_Gene1, Census_Gene1, Recurring
COL1A1:ENSG00000198727	COL1A1	ENSG00000198727	squamous carcinoma	2	tumor	0	2	1.5	10	1			0	7	Canon_Gene1, Census_Gene1, Recurring
CHIC2:RP11-54A9.1	CHIC2	RP11-54A9.1	squamous carcinoma	2	tumor	0	2	147	22.5	1			0	7	Census_Gene1, Recurring, Jnx_Thresh, Mate_Pair_Thresh1
CHIC2:NAAA	CHIC2	NAAA	squamous carcinoma	2	tumor	0	2	25.5	11	1			0	7	Census_Gene1, Recurring, Jnx_Thresh, Mate_Pair_Thresh1
CHIC2:ERI1	CHIC2	ERI1	squamous carcinoma	2	tumor	0	2	9	10.5	1			0	7	Census_Gene1, Recurring, Jnx_Thresh, Mate_Pair_Thresh1
ANKRD17:HMGA1	ANKRD17	HMGA1	adenocarcinoma	2	tumor	0	2	1	35	1			0	7	Census_Gene2, Recurring, Mate_Pair_Thresh1, Mate_Pair_Thresh2
AL033528.1:CHIC2	AL033528.1	CHIC2	squamous carcinoma	2	tumor	0	2	75	19.5	1			0	7	Census_Gene2, Recurring, Jnx_Thresh, Mate_Pair_Thresh1
ACTB:RYR2	ACTB	RYR2	adenocarcinoma	2	tumor	0	2	31	12.5	1			0	7	Canon_Gene1, Recurring, Jnx_Thresh, Mate_Pair_Thresh1
AC008278.2:DDX1	AC008278.2	DDX1	squamous carcinoma	2	tumor	0	2	39	11	2			0	7	Recurring, Jnx_Thresh, Mate_Pair_Thresh1, Caller_Count>1
MET:SMYD3	MET	SMYD3	squamous carcinoma	3	tumor	0	3	35.67	14	1			0	7	Census_Gene1, Recurring, Jnx_Thresh, Mate_Pair_Thresh1
MET:SMYD3	MET	SMYD3	adenocarcinoma	3	tumor	0	3	43.67	18.67	1			0	7	Census_Gene1, Recurring, Jnx_Thresh, Mate_Pair_Thresh1
COL1A1:ENSG00000198899	COL1A1	ENSG00000198899	squamous carcinoma	3	tumor	0	3	1.33	8.67	1			0	7	Canon_Gene1, Census_Gene1, Recurring
COL1A1:ENSG00000198712	COL1A1	ENSG00000198712	adenocarcinoma	3	tumor	0	3	1	8.67	1			0	7	Canon_Gene1, Census_Gene1, Recurring
COL1A1:COL1A2	COL1A1	COL1A2	adenocarcinoma	3	tumor	0	3	1.33	6.33	1			0	7	Canon_Gene1, Census_Gene1, Recurring
ANKRD17:HMGA1	ANKRD17	HMGA1	squamous carcinoma	3	tumor	0	3	1	39	1			0	7	Census_Gene2, Recurring, Mate_Pair_Thresh1, Mate_Pair_Thresh2
ACTB:CTD-2144E22.5	ACTB	CTD-2144E22.5	squamous carcinoma	3	tumor	0	3	13	11	1			0	7	Canon_Gene1, Recurring, Jnx_Thresh, Mate_Pair_Thresh1
COL1A1:ENSG00000231486	COL1A1	ENSG00000231486	adenocarcinoma	4	tumor	0	4	1.75	5.75	1			0	7	Canon_Gene1, Census_Gene1, Recurring
COL1A1:ENSG00000198804	COL1A1	ENSG00000198804	squamous carcinoma	4	tumor	0	4	1.25	7	1			0	7	Canon_Gene1, Census_Gene1, Recurring
ATAD3C:CHIC2	ATAD3C	CHIC2	squamous carcinoma	4	tumor	0	4	30.5	25.25	1			0	7	Census_Gene2, Recurring, Jnx_Thresh, Mate_Pair_Thresh1
ACTB:TPM1	ACTB	TPM1	squamous carcinoma	4	tumor	0	4	53.5	17.25	1			0	7	Canon_Gene1, Recurring, Jnx_Thresh, Mate_Pair_Thresh1
ACTB:SWI5	ACTB	SWI5	adenocarcinoma	4	tumor	0	4	30.25	17	1			0	7	Canon_Gene1, Recurring, Jnx_Thresh, Mate_Pair_Thresh1
COL1A1:ENSG00000198886	COL1A1	ENSG00000198886	adenocarcinoma	5	tumor	0	5	1.4	8	1			0	7	Canon_Gene1, Census_Gene1, Recurring
ACTB:SWI5	ACTB	SWI5	squamous carcinoma	5	tumor	0	5	25.6	16.4	1			0	7	Canon_Gene1, Recurring, Jnx_Thresh, Mate_Pair_Thresh1
COL1A1:ENSG00000198804	COL1A1	ENSG00000198804	adenocarcinoma	6	tumor	0	6	1.33	7.83	1			0	7	Canon_Gene1, Census_Gene1, Recurring
ACTB:PRRG3	ACTB	PRRG3	adenocarcinoma	6	tumor	0	6	24.83	13.67	1			0	7	Canon_Gene1, Recurring, Jnx_Thresh, Mate_Pair_Thresh1
ACTB:NGF	ACTB	NGF	squamous carcinoma	6	tumor	0	6	14.5	11.5	1			0	7	Canon_Gene1, Recurring, Jnx_Thresh, Mate_Pair_Thresh1
CHIC2:LINC00458	CHIC2	LINC00458	squamous carcinoma	7	tumor	0	7	75.29	20.43	1			0	7	Census_Gene1, Recurring, Jnx_Thresh, Mate_Pair_Thresh1
EZR:RP11-774I5.1	EZR	RP11-774I5.1	adenocarcinoma	8	tumor	0	8	2.12	8	1			0	7	Canon_Gene1, Census_Gene1, Recurring
RGS22:RP11-69I8.2	RGS22	RP11-69I8.2	squamous carcinoma	9	tumor	0	9	25.67	17.89	1			0	7	Canon_Gene1, Recurring, Jnx_Thresh, Mate_Pair_Thresh1
IRAK3:RBMS1	IRAK3	RBMS1	squamous carcinoma	9	tumor	0	9	12.67	12.78	1			0	7	Canon_Gene2, Recurring, Jnx_Thresh, Mate_Pair_Thresh1
HNRNPA3:NFE2L2	HNRNPA3	NFE2L2	squamous carcinoma	15	tumor	0	15	21.67	11.33	1			0	7	Census_Gene2, Recurring, Jnx_Thresh, Mate_Pair_Thresh1
ATP4A:NOTCH2	ATP4A	NOTCH2	adenocarcinoma	15	tumor	0	15	113	18.13	1			0	7	Census_Gene2, Recurring, Jnx_Thresh, Mate_Pair_Thresh1
ATP4A:NOTCH2	ATP4A	NOTCH2	squamous carcinoma	16	tumor	0	16	31.56	17.06	1			0	7	Census_Gene2, Recurring, Jnx_Thresh, Mate_Pair_Thresh1
ACTB:NGF	ACTB	NGF	adenocarcinoma	20	tumor	0	20	23.15	16.6	1			0	7	Canon_Gene1, Recurring, Jnx_Thresh, Mate_Pair_Thresh1
CLEC3A:SDC4	CLEC3A	SDC4	adenocarcinoma	30	tumor	0	30	15.3	10.07	1			0	7	Census_Gene2, Recurring, Jnx_Thresh, Mate_Pair_Thresh1
CTA-253N17.1:MECOM	CTA-253N17.1	MECOM	squamous carcinoma	31	tumor	0	31	208.58	12.81	1			0	7	Census_Gene2, Recurring, Jnx_Thresh, Mate_Pair_Thresh1
ACTB:NXPE1	ACTB	NXPE1	adenocarcinoma	43	tumor	0	43	53.05	27.77	1			0	7	Canon_Gene1, Recurring, Jnx_Thresh, Mate_Pair_Thresh1
