# Supplementary material for: Comprehensive genomic and immunological characterization of Chinese non-small cell lung cancer patients
Source: Nat Commun. 2019 Apr 16;10:1772. doi: 10.1038/s41467-019-09762-1 (PMC6467893; doi:10.1038/s41467-019-09762-1)
Supplement: Supplementary file 10 — Supplementary Data 8 [file 41467_2019_9762_MOESM10_ESM.xlsx]

## Sheet: ssGSEA
	aDC	Angiogenesis	Mast_cells	Eosinophils	Neutrophils	B_cells	CD8_T_cells	DC	iDC	APM	Cytotoxic_cells	T_cells	Macrophages	MDSC	Th1_cells	NK_CD56dim_cells	Treg_cells	NK_cells	pDC	T_helper_cells	Tcm_cells	Th2_cells	NK_CD56bright_cells	Th17_cells	Tem_cells	Tfh_cells
1063t_sq_yes_II_M_63	0.1049	-0.2773	-0.3187	-0.2313	-0.2829	-0.2334	0.05951	-0.3808	-0.1618	0.4798	-0.1267	-0.2781	-0.1453	-0.03482	-0.2399	-0.1528	-0.2972	-0.1804	-0.4917	-0.1589	-0.2659	-0.328	-0.05904	-0.4436	-0.07188	-0.2567
6008t_sq_yes_I_M_65	0.08897	-0.2483	-0.321	-0.2492	-0.2089	-0.2131	0.06959	-0.4233	-0.2334	0.4793	-0.003287	-0.06819	-0.1005	-0.00857	-0.2466	-0.1285	-0.282	-0.1784	-0.4662	-0.1437	-0.2457	-0.3843	-0.1752	-0.2437	-0.1029	-0.2455
404t_sq_yes_I_M_72	0.06785	-0.3452	-0.3724	-0.1791	-0.3019	-0.2149	0.07932	-0.213	-0.1475	0.4684	-0.1052	-0.2472	-0.139	-0.04909	-0.2113	-0.1849	-0.416	-0.225	-0.4645	-0.1689	-0.2593	-0.2583	-0.3009	-0.304	-0.1565	-0.2451
5016t_sq_yes_II_M_77	0.05736	-0.3313	-0.3247	-0.2203	-0.3548	-0.227	0.04792	-0.2197	-0.162	0.4669	-0.08712	-0.2228	-0.186	-0.05725	-0.2541	-0.2812	-0.3361	-0.21	-0.4729	-0.1246	-0.2262	-0.2848	-0.1401	-0.315	-0.1103	-0.2882
1011t_sq_yes_II_M_52	0.05894	-0.2795	-0.3226	-0.2353	-0.2716	-0.1734	0.08402	-0.2136	-0.1358	0.4914	0.05754	-0.03951	-0.06208	0.0071	-0.203	-0.1661	-0.3304	-0.1685	-0.4813	-0.1421	-0.2435	-0.2916	-0.2092	-0.3514	-0.1396	-0.2825
2005t_sq_yes_II_M_66	0.006729	-0.2542	-0.3413	-0.2277	-0.2211	-0.1533	0.06661	-0.2538	-0.07919	0.4618	-0.09155	-0.137	-0.05508	-0.001367	-0.1947	-0.1789	-0.2691	-0.2034	-0.4672	-0.1948	-0.252	-0.3599	-0.2161	-0.2474	-0.1173	-0.2909
401t_sq_yes_II_M_67	-0.01233	-0.2265	-0.2975	-0.2366	-0.3293	-0.2198	0.09562	-0.1273	-0.1598	0.4574	-0.05022	-0.1646	-0.1111	-0.00468	-0.2158	-0.1292	-0.2483	-0.167	-0.4358	-0.1394	-0.2311	-0.3025	-0.2516	-0.3101	-0.1204	-0.2812
1022t_sq_yes_I_M_66	-0.005208	-0.2393	-0.3166	-0.24	-0.3184	-0.1855	0.06816	-0.1614	-0.1437	0.4597	-0.1689	-0.2319	-0.05311	-0.02876	-0.2228	-0.1165	-0.3548	-0.166	-0.4729	-0.1277	-0.2431	-0.3102	-0.2232	-0.3743	-0.131	-0.2991
3027t_sq_yes_II_M_70	-0.006013	-0.2718	-0.2872	-0.2085	-0.248	-0.2101	0.04051	-0.1343	-0.1286	0.468	-0.1099	-0.2744	-0.06823	-0.02691	-0.1964	-0.1867	-0.4184	-0.1754	-0.4824	-0.1438	-0.2432	-0.3281	-0.1755	-0.2555	-0.1172	-0.3058
2015t_sq_yes_I_M_68	-0.05027	-0.1933	-0.2852	-0.2314	-0.2606	-0.1667	0.08204	-0.1566	-0.1557	0.4619	-0.08723	-0.1811	-0.04188	-0.0371	-0.2199	-0.2302	-0.3891	-0.184	-0.466	-0.1481	-0.2355	-0.2927	-0.2589	-0.3239	-0.09208	-0.2772
350t_sq_yes_II_M_54	-0.08139	-0.2156	-0.3936	-0.2122	-0.2688	-0.1994	0.09611	-0.1997	-0.1123	0.4538	-0.03754	-0.1759	-0.02774	0.002165	-0.2174	-0.1638	-0.4229	-0.2052	-0.4827	-0.1582	-0.2416	-0.3058	-0.1901	-0.2596	-0.1005	-0.2601
3007t_sq_yes_IV_M_42	-0.2615	-0.251	-0.2923	-0.2383	-0.262	-0.1241	0.06438	-0.294	-0.09706	0.4307	-0.06896	-0.1595	-0.07124	-0.0241	-0.2335	-0.2144	-0.4181	-0.2181	-0.4768	-0.1115	-0.1982	-0.2697	-0.2562	-0.3632	-0.1289	-0.2725
2004t_sq_yes_II_M_63	-0.1438	-0.1757	-0.3184	-0.2355	-0.2701	-0.1799	0.03034	-0.3163	-0.1247	0.4363	-0.1311	-0.1978	-0.1085	-0.02432	-0.2674	-0.1605	-0.3437	-0.1752	-0.3925	-0.2149	-0.2913	-0.3545	-0.1067	-0.2444	-0.08777	-0.2596
1058t_sq_yes_III_M_63	-0.1416	-0.127	-0.2613	-0.2109	-0.2447	-0.2084	0.05603	-0.227	-0.1406	0.4674	-0.1828	-0.2486	-0.05366	-0.02127	-0.2304	-0.171	-0.458	-0.181	-0.463	-0.1693	-0.2234	-0.3915	-0.1391	-0.3002	-0.1172	-0.2582
6013t_sq_yes_III_M_61	-0.0898	-0.2079	-0.2671	-0.2327	-0.298	-0.2038	0.05834	-0.2021	-0.1289	0.4767	-0.08319	-0.1426	-0.05758	-0.005996	-0.1861	-0.2478	-0.4358	-0.1884	-0.4644	-0.1521	-0.2436	-0.3635	-0.1089	-0.2163	-0.0539	-0.2836
4003t_sq_yes_III_M_66	-0.2469	-0.1773	-0.3929	-0.2071	-0.2466	-0.1097	0.1009	-0.2732	-0.1454	0.4686	-0.05567	-0.1388	-0.01117	-0.01216	-0.1983	-0.1906	-0.4328	-0.2101	-0.466	-0.1324	-0.221	-0.3572	-0.0509	-0.1863	-0.04684	-0.2835
6027t_sq_yes_I_M_64	-0.2669	-0.214	-0.2314	-0.2011	-0.1988	-0.08206	0.101	-0.2724	-0.1217	0.4368	-0.04464	-0.09783	-0.06721	0.009309	-0.1811	-0.1154	-0.431	-0.1865	-0.452	-0.202	-0.2566	-0.3516	-0.1441	-0.235	-0.06778	-0.2762
3055t_sq_no_II_M_67	-0.2417	-0.008881	-0.2285	-0.1998	-0.2136	-0.1967	0.06742	-0.2576	-0.07401	0.4293	-0.07647	-0.1236	-0.07132	0.01905	-0.2229	-0.1739	-0.391	-0.1336	-0.4492	-0.1993	-0.2769	-0.3376	-0.03636	-0.3027	-0.04931	-0.2961
3001t_sq_yes_I_M_64	-0.2404	-0.2771	-0.289	-0.1937	-0.2597	-0.228	0.04901	0.03351	-0.09391	0.399	-0.2223	-0.2839	-0.09103	-0.04802	-0.2009	-0.1507	-0.3319	-0.1917	-0.4568	-0.1543	-0.2286	-0.2728	-0.2826	-0.2607	-0.1208	-0.2625
3010t_sq_yes_II_M_57	-0.3029	-0.2072	-0.353	-0.2178	-0.3207	-0.2764	0.05554	-0.1992	-0.1966	0.3672	-0.2682	-0.3622	-0.1076	-0.07985	-0.2219	-0.3497	-0.4729	-0.1876	-0.4695	-0.1097	-0.2647	-0.3174	-0.2189	-0.4291	-0.1385	-0.2143
3005t_sq_yes_I_M_61	-0.345	-0.2515	-0.3288	-0.2289	-0.2926	-0.188	0.07852	-0.1534	-0.1499	0.4395	-0.2593	-0.2317	-0.02875	-0.05155	-0.2201	-0.2438	-0.4077	-0.2131	-0.4789	-0.1254	-0.2128	-0.2966	-0.2663	-0.3411	-0.1102	-0.2547
6057t_sq_no_II_M_70	-0.4213	-0.2687	-0.3544	-0.2119	-0.299	-0.209	0.0708	-0.196	-0.1662	0.3587	-0.3088	-0.3375	-0.03332	-0.06046	-0.2422	-0.3131	-0.4677	-0.1914	-0.484	-0.1212	-0.1666	-0.269	-0.2507	-0.2994	-0.1405	-0.2492
6059t_sq_yes_III_F_66	-0.289	-0.3184	-0.3707	-0.2124	-0.2866	-0.2195	0.03242	-0.1421	-0.1213	0.4633	-0.1296	-0.2385	-0.04128	-0.02967	-0.1694	-0.195	-0.448	-0.2136	-0.4115	-0.131	-0.2969	-0.3103	-0.07908	-0.294	-0.1795	-0.3168
2007t_sq_yes_II_M_60	-0.2606	-0.1862	-0.2952	-0.184	-0.2401	-0.1909	0.08313	-0.1816	-0.1039	0.4279	-0.1547	-0.2258	-0.0649	-0.03369	-0.1604	-0.2299	-0.4639	-0.1921	-0.4902	-0.1353	-0.2257	-0.3278	-0.1293	-0.3998	-0.1013	-0.2595
3023t_sq_yes_I_M_62	-0.3091	-0.2646	-0.3116	-0.2106	-0.2196	-0.1914	0.05524	-0.1408	-0.1454	0.4311	-0.2374	-0.2476	-0.07024	-0.03384	-0.2373	-0.1791	-0.4504	-0.232	-0.4824	-0.1358	-0.243	-0.3123	-0.08515	-0.3251	-0.09311	-0.2623
339t_sq_yes_I_M_79	-0.1777	-0.3543	-0.4171	-0.2036	-0.2751	-0.2194	0.07498	-0.1691	-0.2139	0.4436	-0.2223	-0.294	-0.1257	-0.06562	-0.238	-0.2113	-0.3945	-0.2334	-0.4728	-0.1236	-0.2302	-0.2595	-0.02947	-0.3259	-0.1011	-0.2764
323t_sq_yes_III_M_58	-0.002786	-0.3732	-0.4566	-0.24	-0.2972	-0.36	0.05504	-0.335	-0.2532	0.419	-0.3565	-0.4683	-0.1758	-0.08486	-0.2187	-0.3218	-0.4722	-0.2081	-0.4549	-0.1341	-0.2332	-0.3155	-0.1862	-0.3789	-0.09703	-0.3235
363t_sq_yes_I_M_62	0.02101	-0.1962	-0.3772	-0.2312	-0.3461	-0.241	0.06085	-0.4136	-0.2336	0.4248	-0.3108	-0.3334	-0.2292	-0.07868	-0.3064	-0.2752	-0.4577	-0.2388	-0.4597	-0.1191	-0.2381	-0.3006	-0.2025	-0.3922	-0.1642	-0.2564
308t_sq_yes_III_M_50	0.002501	-0.2727	-0.36	-0.2165	-0.3221	-0.2276	0.0542	-0.4715	-0.1552	0.3736	-0.3158	-0.4256	-0.1913	-0.1001	-0.1878	-0.2168	-0.4549	-0.2177	-0.4773	-0.134	-0.2174	-0.274	-0.226	-0.3026	-0.1192	-0.2516
361t_sq_yes_III_M_68	0.001139	-0.2791	-0.3649	-0.2044	-0.3196	-0.3437	0.0255	-0.4441	-0.2022	0.4385	-0.3523	-0.445	-0.2418	-0.09999	-0.2765	-0.2724	-0.4442	-0.1949	-0.463	-0.1143	-0.2424	-0.2614	-0.1828	-0.4165	-0.1531	-0.2634
4004t_sq_yes_II_M_62	0.02756	-0.3584	-0.3979	-0.2507	-0.3027	-0.2463	0.05479	-0.4394	-0.1939	0.372	-0.2954	-0.4481	-0.2106	-0.09692	-0.2391	-0.28	-0.455	-0.2024	-0.463	-0.1392	-0.1972	-0.3045	-0.1647	-0.3875	-0.1084	-0.2892
6033t_sq_yes_II_M_53	0.04067	-0.3606	-0.3992	-0.1803	-0.2897	-0.2571	0.06191	-0.4159	-0.2001	0.3984	-0.4002	-0.4182	-0.2229	-0.0673	-0.2824	-0.2577	-0.4623	-0.2255	-0.4893	-0.1248	-0.1878	-0.3037	-0.1975	-0.4008	-0.09287	-0.2521
2036t_sq_yes_I_M_69	-0.2777	-0.1771	-0.2512	-0.2335	-0.2576	-0.2351	0.0851	-0.3068	-0.09132	0.4123	-0.2809	-0.3582	-0.01409	-0.008811	-0.258	-0.2348	-0.4179	-0.1936	-0.4651	-0.2125	-0.2339	-0.2963	-0.2667	-0.1397	-0.1347	-0.2667
6055t_sq_yes_I_F_73	-0.09487	-0.2669	-0.2339	-0.1862	-0.2824	-0.188	0.06712	-0.2256	-0.151	0.3872	-0.2015	-0.3455	-0.1191	-0.04985	-0.2046	-0.1637	-0.4686	-0.2021	-0.4977	-0.1552	-0.2829	-0.3311	-0.2386	-0.2929	-0.125	-0.2652
2033t_sq_yes_I_M_62	-0.08415	-0.2649	-0.2908	-0.2025	-0.2709	-0.1999	0.07828	-0.2179	-0.1186	0.4391	-0.2211	-0.2429	-0.08217	-0.02609	-0.2322	-0.2277	-0.4331	-0.2094	-0.4611	-0.1124	-0.2	-0.3082	-0.2273	-0.2994	-0.0908	-0.2607
403t_sq_yes_III_M_65	0.03474	-0.24	-0.3095	-0.21	-0.2044	-0.2191	0.04196	-0.2137	-0.127	0.4323	-0.2819	-0.3107	-0.06436	-0.02235	-0.2413	-0.2429	-0.4173	-0.2105	-0.474	-0.1749	-0.2583	-0.2999	-0.2323	-0.2169	-0.1105	-0.2858
420t_sq_yes_III_M_70	-0.1307	-0.1826	-0.3179	-0.1862	-0.1636	-0.2161	0.0632	-0.279	-0.1393	0.4234	-0.2846	-0.294	-0.06309	-0.0267	-0.2947	-0.3109	-0.4732	-0.1933	-0.4917	-0.1528	-0.2496	-0.3043	-0.1608	-0.2413	-0.1236	-0.2413
3031t_sq_yes_I_M_56	-0.101	-0.1961	-0.3209	-0.2376	-0.1716	-0.1421	0.05459	-0.3402	-0.1343	0.4365	-0.1589	-0.1711	-0.06091	-0.0197	-0.213	-0.1973	-0.3856	-0.1907	-0.4893	-0.1699	-0.2509	-0.3429	-0.2123	-0.3558	-0.1113	-0.3332
3030t_sq_yes_II_M_72	-0.01199	-0.27	-0.3616	-0.199	-0.2391	-0.2122	0.03871	-0.3269	-0.1689	0.4777	-0.1923	-0.2771	-0.07829	-0.03707	-0.2752	-0.1989	-0.4113	-0.1996	-0.4839	-0.1305	-0.2301	-0.3054	-0.1564	-0.3522	-0.1277	-0.3021
6058t_sq_yes_I_M_67	-0.0116	-0.2422	-0.3814	-0.203	-0.1784	-0.1864	0.06322	-0.3588	-0.1009	0.4295	-0.2004	-0.213	-0.06462	-0.02643	-0.1961	-0.1859	-0.4167	-0.2433	-0.4746	-0.1372	-0.2177	-0.2988	-0.201	-0.3155	-0.08964	-0.2897
1067t_sq_yes_II_M_67	0.01786	-0.2045	-0.3082	-0.2323	-0.2925	-0.1979	0.06605	-0.3424	-0.1246	0.4642	-0.1173	-0.2133	-0.07665	-0.01492	-0.1914	-0.1323	-0.4244	-0.1559	-0.4858	-0.1697	-0.2641	-0.2701	-0.2287	-0.1512	-0.1245	-0.2859
373t_sq_yes_I_M_44	-0.1005	-0.2584	-0.3635	-0.2293	-0.3018	-0.2111	0.05554	-0.2933	-0.1362	0.4322	-0.1799	-0.3183	-0.1303	-0.06758	-0.2096	-0.2247	-0.4496	-0.2253	-0.4854	-0.1341	-0.249	-0.2496	-0.2639	-0.4108	-0.1556	-0.265
347t_sq_yes_III_M_58	-0.1207	-0.3256	-0.3817	-0.2057	-0.3132	-0.2435	0.06146	-0.3798	-0.1232	0.4658	-0.1652	-0.2971	-0.1993	-0.07188	-0.2558	-0.1537	-0.4474	-0.1884	-0.4277	-0.1644	-0.244	-0.3221	-0.2906	-0.3291	-0.1535	-0.2427
6022t_sq_yes_II_M_63	-0.05969	-0.3296	-0.3512	-0.2255	-0.2896	-0.2426	0.0896	-0.4071	-0.2045	0.436	-0.1425	-0.3057	-0.1313	-0.07182	-0.2471	-0.1911	-0.4641	-0.2272	-0.469	-0.1529	-0.2153	-0.2521	-0.2377	-0.3399	-0.1356	-0.2713
1068t_sq_yes_III_M_61	-0.005056	-0.3019	-0.4131	-0.2009	-0.3668	-0.2268	0.08696	-0.4039	-0.2143	0.4691	-0.2072	-0.3744	-0.131	-0.05676	-0.2647	-0.2562	-0.414	-0.2184	-0.4381	-0.1528	-0.2234	-0.3185	-0.2688	-0.3758	-0.1383	-0.2435
355t_sq_yes_III_M_62	-0.09982	-0.3924	-0.3414	-0.2125	-0.3932	-0.2422	0.0601	-0.4406	-0.2332	0.4447	-0.2153	-0.3789	-0.2365	-0.08337	-0.2702	-0.2569	-0.4414	-0.2072	-0.4752	-0.1398	-0.2172	-0.2893	-0.2141	-0.3811	-0.137	-0.2817
1004t_sq_yes_III_M_72	-0.05128	-0.3107	-0.36	-0.2043	-0.3431	-0.2087	0.05102	-0.3847	-0.2455	0.4539	-0.1979	-0.2715	-0.09101	-0.04691	-0.2199	-0.2166	-0.4273	-0.2426	-0.4794	-0.1234	-0.1981	-0.2867	-0.1091	-0.3601	-0.08462	-0.3146
405t_sq_yes_III_M_60	-0.03334	-0.2878	-0.3192	-0.2058	-0.2857	-0.2537	0.05305	-0.4411	-0.1573	0.4642	-0.27	-0.4257	-0.1089	-0.05497	-0.2755	-0.09658	-0.4687	-0.1604	-0.4767	-0.2002	-0.2492	-0.3292	-0.1815	-0.3379	-0.1195	-0.2607
2034t_sq_yes_II_M_68	-0.09192	-0.1658	-0.2508	-0.1924	-0.2563	-0.2314	0.07972	-0.3846	-0.1287	0.4387	-0.1711	-0.3061	-0.1481	-0.04815	-0.2663	-0.1543	-0.4696	-0.184	-0.4873	-0.1565	-0.2511	-0.3182	-0.2164	-0.3253	-0.137	-0.2551
370t_sq_yes_I_M_72	-0.09208	-0.2321	-0.2758	-0.2211	-0.2991	-0.2107	0.04168	-0.3821	-0.1967	0.4236	-0.2328	-0.3473	-0.1257	-0.03616	-0.287	-0.2524	-0.4752	-0.1855	-0.4798	-0.1609	-0.2463	-0.3063	-0.1385	-0.3073	-0.1193	-0.3161
393t_sq_yes_I_M_60	-0.1632	-0.1599	-0.2763	-0.2027	-0.2738	-0.2334	0.06874	-0.3493	-0.1869	0.4248	-0.2792	-0.3324	-0.08786	-0.05651	-0.1878	-0.1958	-0.4525	-0.1753	-0.448	-0.1663	-0.2439	-0.2888	-0.1147	-0.2984	-0.142	-0.2616
423t_sq_yes_I_M_57	-0.08903	-0.2031	-0.2941	-0.2416	-0.2741	-0.237	0.04476	-0.3658	-0.1895	0.4055	-0.3427	-0.408	-0.08903	-0.07542	-0.2305	-0.2333	-0.4861	-0.1913	-0.4752	-0.1646	-0.2146	-0.2716	-0.1183	-0.3073	-0.1377	-0.2761
349t_sq_yes_I_M_71	-0.2055	-0.3082	-0.2416	-0.2003	-0.272	-0.2106	0.05013	-0.3755	-0.1489	0.4439	-0.2146	-0.353	-0.08767	-0.05563	-0.2904	-0.2679	-0.4671	-0.204	-0.484	-0.1489	-0.1942	-0.3335	-0.226	-0.2253	-0.1292	-0.3671
2010t_sq_yes_II_M_69	-0.1788	-0.3212	-0.3287	-0.2309	-0.3239	-0.1882	0.06619	-0.4248	-0.1428	0.4141	-0.2584	-0.2919	-0.144	-0.07935	-0.2461	-0.2932	-0.4263	-0.2121	-0.4858	-0.09982	-0.1995	-0.3025	-0.2424	-0.2074	-0.1186	-0.2618
394t_sq_yes_II_M_70	-0.1496	-0.2101	-0.3096	-0.2295	-0.2646	-0.2151	0.03745	-0.4322	-0.1615	0.426	-0.1947	-0.3134	-0.121	-0.05417	-0.2836	-0.2379	-0.4663	-0.2159	-0.4852	-0.126	-0.2191	-0.2663	-0.2063	-0.2059	-0.1352	-0.261
348t_sq_yes_I_M_60	-0.2385	-0.2584	-0.4114	-0.2273	-0.2944	-0.242	0.04714	-0.4285	-0.1961	0.412	-0.1947	-0.381	-0.178	-0.07522	-0.2539	-0.2115	-0.4629	-0.1696	-0.4767	-0.1638	-0.236	-0.3178	-0.2123	-0.2196	-0.1634	-0.2716
337t_sq_yes_I_M_51	-0.1681	-0.2056	-0.3762	-0.2341	-0.3136	-0.2525	0.0753	-0.4288	-0.2013	0.4316	-0.2623	-0.3868	-0.1231	-0.07681	-0.2788	-0.2595	-0.4744	-0.1895	-0.4833	-0.2015	-0.2458	-0.3126	-0.2379	-0.268	-0.1535	-0.2525
6014t_sq_yes_II_M_75	-0.2457	-0.2079	-0.3459	-0.2467	-0.3131	-0.2556	0.03832	-0.3758	-0.1924	0.4229	-0.2374	-0.4039	-0.1248	-0.05377	-0.2505	-0.2512	-0.4714	-0.1662	-0.4617	-0.1891	-0.2655	-0.3588	-0.2707	-0.2153	-0.04614	-0.2755
2006t_sq_yes_II_M_55	-0.08451	-0.2555	-0.2602	-0.1813	-0.2787	-0.2783	0.01316	-0.3512	-0.1541	0.4045	-0.3036	-0.4105	-0.1941	-0.08871	-0.2481	-0.2302	-0.4654	-0.2166	-0.4678	-0.1478	-0.2628	-0.2799	-0.1658	-0.1804	-0.1438	-0.3046
322t_sq_yes_III_M_63	-0.1331	-0.276	-0.3438	-0.177	-0.2954	-0.3466	0.04215	-0.3425	-0.1825	0.3627	-0.3763	-0.4799	-0.2584	-0.0902	-0.3167	-0.2976	-0.48	-0.1864	-0.3987	-0.1204	-0.2192	-0.2404	-0.2246	-0.205	-0.1686	-0.2653
6002t_sq_yes_I_M_65	-0.04771	-0.2377	-0.3619	-0.1992	-0.2369	-0.3216	0.04152	-0.3676	-0.1767	0.4059	-0.3938	-0.4181	-0.1747	-0.07948	-0.2503	-0.2751	-0.46	-0.1804	-0.4666	-0.1573	-0.2117	-0.2504	-0.2233	-0.2731	-0.1075	-0.2335
399t_sq_yes_I_M_62	-0.2136	-0.3579	-0.3725	-0.235	-0.323	-0.2729	0.03752	-0.3228	-0.12	0.3907	-0.4012	-0.4079	-0.1831	-0.0972	-0.316	-0.2451	-0.4752	-0.1931	-0.4896	-0.08788	-0.1512	-0.2688	-0.262	-0.2105	-0.1379	-0.2492
400t_sq_yes_III_M_74	-0.2373	-0.3429	-0.296	-0.1828	-0.2436	-0.3753	0.01749	-0.4342	-0.1873	0.3488	-0.3782	-0.477	-0.1931	-0.08132	-0.2262	-0.2272	-0.4879	-0.2092	-0.4543	-0.1356	-0.2004	-0.3274	-0.1474	-0.119	-0.117	-0.3026
396t_sq_yes_II_M_70	-0.2019	-0.2742	-0.327	-0.2077	-0.2895	-0.2264	0.07487	-0.2154	-0.1571	0.4092	-0.1939	-0.3489	-0.103	-0.06652	-0.2581	-0.1834	-0.475	-0.1968	-0.4819	-0.1259	-0.1874	-0.3266	-0.1964	-0.4083	-0.1388	-0.3004
6005t_sq_yes_II_M_58	-0.2411	-0.2967	-0.3483	-0.2124	-0.3159	-0.2315	0.09478	-0.2935	-0.1728	0.4276	-0.2789	-0.3106	-0.07111	-0.05094	-0.2057	-0.1247	-0.4248	-0.1583	-0.4589	-0.169	-0.1961	-0.3172	-0.1802	-0.3808	-0.0981	-0.2487
340t_sq_yes_II_M_58	-0.2476	-0.2964	-0.3699	-0.2079	-0.2705	-0.2277	0.08787	-0.3036	-0.1569	0.4117	-0.2177	-0.3223	-0.02043	-0.03965	-0.2162	-0.225	-0.4459	-0.2028	-0.4891	-0.1782	-0.2488	-0.3146	-0.1431	-0.275	-0.1093	-0.2737
4008t_sq_yes_I_M_50	-0.3261	-0.2803	-0.4127	-0.1656	-0.2307	-0.2586	0.0597	-0.2806	-0.145	0.3372	-0.3044	-0.4002	-0.1191	-0.08232	-0.2754	-0.2097	-0.4804	-0.2225	-0.4785	-0.1974	-0.2152	-0.3248	-0.1577	-0.3662	-0.1306	-0.2253
4009t_sq_yes_III_M_60	-0.2412	-0.2377	-0.3834	-0.1893	-0.2323	-0.2384	0.05074	-0.3454	-0.126	0.3866	-0.286	-0.4248	-0.1157	-0.06053	-0.2129	-0.2277	-0.4668	-0.2153	-0.4672	-0.1769	-0.2267	-0.3056	0.006318	-0.3433	-0.1143	-0.2765
3018t_sq_yes_I_0_63	-0.204	-0.3019	-0.4668	-0.2298	-0.2398	-0.2272	0.02026	-0.2783	-0.1723	0.4123	-0.3134	-0.3968	-0.1376	-0.08533	-0.2386	-0.2877	-0.4411	-0.2389	-0.4668	-0.1657	-0.2394	-0.2364	-0.2459	-0.2388	-0.1506	-0.2422
3021t_sq_yes_III_M_50	-0.2245	-0.3082	-0.3869	-0.2471	-0.2075	-0.2465	0.04783	-0.2973	-0.1319	0.4036	-0.2601	-0.3844	-0.09278	-0.06856	-0.2732	-0.1805	-0.4426	-0.2339	-0.352	-0.1414	-0.2603	-0.2828	-0.2307	-0.2951	-0.116	-0.2417
1005t_sq_yes_I_M_73	-0.1623	-0.3382	-0.3989	-0.2217	-0.3113	-0.2482	0.04107	-0.427	-0.2597	0.3789	-0.3313	-0.4317	-0.2113	-0.0627	-0.2173	-0.3007	-0.4967	-0.2276	-0.4893	-0.1385	-0.237	-0.3312	-0.08978	-0.3144	-0.07523	-0.2643
397t_sq_yes_III_M_78	-0.2185	-0.2747	-0.3679	-0.2036	-0.2977	-0.228	0.03069	-0.4799	-0.1832	0.3855	-0.2583	-0.402	-0.181	-0.08925	-0.2428	-0.3066	-0.4854	-0.1882	-0.4806	-0.1574	-0.229	-0.2919	-0.1632	-0.3957	-0.0869	-0.2669
5011t_sq_yes_II_M_61	-0.2346	-0.2618	-0.4069	-0.1723	-0.3124	-0.257	0.04514	-0.3897	-0.2261	0.4266	-0.2987	-0.3946	-0.2006	-0.1003	-0.2342	-0.2921	-0.4603	-0.2369	-0.395	-0.1258	-0.222	-0.2523	-0.1114	-0.3856	-0.1342	-0.2476
368t_sq_yes_II_M_64	-0.2132	-0.2814	-0.3474	-0.2418	-0.3197	-0.2567	0.04106	-0.3892	-0.1975	0.4556	-0.3334	-0.4127	-0.125	-0.06081	-0.2722	-0.2293	-0.4779	-0.2088	-0.4732	-0.1614	-0.2155	-0.3182	-0.2682	-0.345	-0.1101	-0.2452
6024t_sq_yes_II_M_54	-0.1743	-0.3288	-0.2951	-0.2291	-0.315	-0.2427	0.05139	-0.3756	-0.1864	0.4009	-0.29	-0.4323	-0.1887	-0.1118	-0.2676	-0.285	-0.4662	-0.2107	-0.4728	-0.1629	-0.256	-0.2735	-0.1739	-0.3169	-0.1147	-0.2479
6034t_sq_yes_I_F_64	-0.2283	-0.3045	-0.3131	-0.1806	-0.3064	-0.2716	0.02523	-0.3198	-0.1981	0.4267	-0.333	-0.4432	-0.1896	-0.09135	-0.2504	-0.2061	-0.466	-0.2139	-0.4648	-0.1304	-0.2252	-0.2889	-0.1512	-0.3226	-0.1181	-0.255
318t_sq_yes_I_M_57	-0.1867	-0.3459	-0.3821	-0.1995	-0.3587	-0.2625	0.05769	-0.3006	-0.1979	0.3944	-0.3318	-0.4336	-0.1947	-0.1194	-0.2504	-0.3015	-0.4427	-0.2282	-0.4612	-0.1106	-0.2525	-0.2554	-0.2833	-0.4134	-0.1473	-0.2787
398t_sq_yes_II_M_60	-0.2121	-0.3434	-0.4336	-0.2338	-0.3641	-0.317	0.07309	-0.4196	-0.2488	0.4043	-0.3365	-0.4434	-0.1705	-0.1276	-0.2593	-0.2811	-0.4674	-0.2171	-0.4224	-0.1176	-0.2188	-0.2266	-0.2663	-0.2845	-0.1284	-0.2564
5015t_sq_yes_III_M_67	-0.2513	-0.3452	-0.3935	-0.2021	-0.3653	-0.2684	0.08558	-0.4454	-0.2456	0.3797	-0.3222	-0.4481	-0.2124	-0.1177	-0.27	-0.3343	-0.4534	-0.1962	-0.4761	-0.1184	-0.2383	-0.232	-0.2199	-0.3535	-0.09952	-0.2567
3034t_sq_yes_II_M_58	-0.2879	-0.2844	-0.3311	-0.2127	-0.3735	-0.3359	0.04969	-0.4185	-0.2717	0.401	-0.3468	-0.4517	-0.2912	-0.1018	-0.271	-0.3212	-0.4804	-0.2408	-0.4496	-0.1752	-0.2369	-0.3199	-0.1333	-0.2516	-0.125	-0.3072
3016t_sq_yes_I_M_60	-0.2602	-0.2163	-0.3044	-0.2356	-0.3093	-0.2816	0.04313	-0.3531	-0.1495	0.4569	-0.2464	-0.3742	-0.1496	-0.08862	-0.214	-0.09415	-0.4337	-0.1808	-0.4558	-0.1888	-0.2353	-0.2972	-0.2745	-0.3377	-0.1497	-0.2494
6037t_sq_yes_I_M_63	-0.2895	-0.2817	-0.3204	-0.2074	-0.2892	-0.3327	0.04514	-0.3222	-0.1308	0.4514	-0.3268	-0.4145	-0.1705	-0.06693	-0.2222	-0.1883	-0.4421	-0.1858	-0.4773	-0.1628	-0.1978	-0.3215	-0.2601	-0.2756	-0.1529	-0.2422
6003t_sq_yes_I_M_59	-0.2537	-0.2337	-0.3479	-0.2031	-0.3238	-0.2222	0.06872	-0.3677	-0.1527	0.3895	-0.2698	-0.3196	-0.126	-0.07773	-0.2117	-0.1811	-0.4513	-0.2039	-0.4821	-0.1297	-0.2193	-0.2634	-0.2839	-0.4116	-0.1123	-0.2364
3033t_sq_yes_II_M_57	-0.2154	-0.3309	-0.3406	-0.2238	-0.3485	-0.2398	0.04648	-0.4042	-0.1757	0.4065	-0.292	-0.3212	-0.2413	-0.07114	-0.276	-0.1758	-0.41	-0.2121	-0.465	-0.1075	-0.2782	-0.2745	-0.2273	-0.3384	-0.1092	-0.2165
2028t_sq_yes_III_M_64	-0.3088	-0.2889	-0.3605	-0.1976	-0.2752	-0.2582	0.05557	-0.41	-0.1553	0.4084	-0.3082	-0.3556	-0.1178	-0.07101	-0.2615	-0.2739	-0.4471	-0.1863	-0.4855	-0.1938	-0.2234	-0.3447	-0.1723	-0.2332	-0.1244	-0.2748
6053t_sq_yes_II_M_55	-0.3358	-0.2698	-0.324	-0.1562	-0.2621	-0.2116	0.04724	-0.3294	-0.1113	0.3818	-0.339	-0.3548	-0.1064	-0.04642	-0.2735	-0.2353	-0.4498	-0.1985	-0.481	-0.1271	-0.2217	-0.2788	-0.2403	-0.2546	-0.1511	-0.2358
3036t_sq_yes_III_M_62	-0.3017	-0.3502	-0.3378	-0.2281	-0.3292	-0.2681	0.0627	-0.4409	-0.1669	0.4091	-0.2547	-0.4156	-0.1696	-0.1072	-0.2734	-0.259	-0.4418	-0.2186	-0.4729	-0.1353	-0.2284	-0.2508	-0.2007	-0.3198	-0.1189	-0.2646
4005t_sq_yes_II_M_62	-0.3389	-0.2858	-0.3117	-0.2247	-0.2068	-0.2538	0.06866	-0.4156	-0.1618	0.3985	-0.2169	-0.3622	-0.1377	-0.074	-0.2243	-0.2474	-0.4481	-0.2171	-0.4626	-0.1497	-0.2231	-0.2902	-0.2477	-0.3324	-0.106	-0.2902
313t_sq_yes_III_M_66	-0.4269	-0.2543	-0.3204	-0.2471	-0.3225	-0.244	0.05227	-0.3593	-0.2091	0.385	-0.2317	-0.392	-0.1436	-0.09924	-0.2252	-0.2057	-0.4474	-0.2183	-0.4758	-0.1191	-0.2211	-0.2931	-0.2177	-0.2357	-0.102	-0.2322
369t_sq_yes_II_M_59	-0.4372	-0.27	-0.3573	-0.2353	-0.3016	-0.2519	0.03501	-0.3754	-0.1986	0.3476	-0.3053	-0.4726	-0.1427	-0.09705	-0.3217	-0.2913	-0.4731	-0.1975	-0.4701	-0.1707	-0.2286	-0.3216	-0.2257	-0.2586	-0.1518	-0.1987
351t_sq_yes_II_M_66	-0.3381	-0.3824	-0.322	-0.2485	-0.3206	-0.2607	0.03584	-0.4472	-0.1697	0.4136	-0.3353	-0.4435	-0.1917	-0.08097	-0.3087	-0.208	-0.4552	-0.2218	-0.489	-0.1608	-0.2175	-0.3236	-0.09131	-0.2778	-0.1304	-0.2402
5014t_sq_yes_II_M_60	-0.3256	-0.335	-0.339	-0.1837	-0.3084	-0.2678	0.03899	-0.3643	-0.2075	0.3709	-0.3672	-0.4672	-0.166	-0.07592	-0.3104	-0.2591	-0.4849	-0.1791	-0.4834	-0.153	-0.2307	-0.2532	-0.2117	-0.3438	-0.113	-0.2666
6028t_sq_yes_I_M_78	-0.3959	-0.3139	-0.3692	-0.232	-0.3934	-0.3078	0.04897	-0.4	-0.2391	0.3615	-0.3533	-0.4502	-0.1697	-0.09502	-0.2873	-0.2182	-0.4582	-0.1877	-0.4988	-0.1243	-0.2156	-0.2803	-0.2138	-0.2765	-0.09291	-0.2586
329t_sq_yes_II_M_67	-0.3559	-0.3215	-0.3292	-0.2126	-0.2938	-0.2766	0.04568	-0.2385	-0.1834	0.3779	-0.365	-0.4625	-0.1107	-0.08063	-0.2366	-0.2332	-0.4651	-0.1992	-0.4481	-0.119	-0.2199	-0.2706	-0.2263	-0.2607	-0.1474	-0.2409
402t_sq_yes_II_M_71	-0.3374	-0.2733	-0.4042	-0.2539	-0.3631	-0.2349	0.06479	-0.2569	-0.2	0.3918	-0.3138	-0.3597	-0.1023	-0.08332	-0.2671	-0.1626	-0.4291	-0.1575	-0.4699	-0.118	-0.2232	-0.2654	-0.1776	-0.2651	-0.1034	-0.2473
5008t_sq_yes_II_M_58	-0.4068	-0.3652	-0.3619	-0.2246	-0.3762	-0.2529	0.06904	-0.4362	-0.28	0.3122	-0.2841	-0.3932	-0.237	-0.1168	-0.3163	-0.3261	-0.4558	-0.2289	-0.4639	-0.1316	-0.2077	-0.2506	-0.2311	-0.3508	-0.1135	-0.2508
330t_sq_yes_III_M_61	-0.3801	-0.2547	-0.3242	-0.2559	-0.3465	-0.1745	0.07882	-0.2715	-0.1754	0.3996	-0.1901	-0.208	-0.1079	-0.06276	-0.2271	-0.2882	-0.4483	-0.2069	-0.4848	-0.1307	-0.2324	-0.2877	-0.1103	-0.3488	-0.1188	-0.2493
3009t_sq_yes_III_M_66	-0.2743	-0.2662	-0.2846	-0.2359	-0.2762	-0.2307	0.06693	-0.4029	-0.2072	0.4196	-0.2161	-0.258	-0.1057	-0.06393	-0.261	-0.2236	-0.4798	-0.2106	-0.4902	-0.1409	-0.1987	-0.3369	-0.1736	-0.3093	-0.1502	-0.2572
6010t_sq_yes_I_M_61	-0.3436	-0.3127	-0.3358	-0.1841	-0.2413	-0.2144	0.08363	-0.4203	-0.2108	0.4093	-0.1421	-0.2134	-0.1151	-0.04822	-0.2508	-0.2337	-0.4019	-0.2366	-0.4711	-0.1478	-0.2396	-0.3034	-0.1251	-0.3371	-0.1227	-0.2834
362t_sq_yes_II_M_70	-0.2587	-0.3253	-0.3552	-0.2046	-0.2975	-0.2076	0.03003	-0.4216	-0.1621	0.417	-0.1758	-0.2907	-0.1446	-0.08114	-0.2913	-0.1831	-0.3956	-0.1694	-0.4683	-0.1682	-0.2857	-0.2862	-0.008523	-0.2008	-0.1269	-0.2838
489t_sq_no_III_M_63	-0.2216	-0.2924	-0.2951	-0.234	-0.334	-0.228	0.06543	-0.4128	-0.1541	0.4453	-0.1662	-0.2865	-0.1669	-0.0522	-0.2357	-0.2004	-0.3557	-0.2124	-0.4382	-0.1698	-0.27	-0.2554	-0.1158	-0.237	-0.1437	-0.2682
5018t_sq_yes_II_M_75	-0.2422	-0.3383	-0.3773	-0.2439	-0.3733	-0.2172	0.05152	-0.4549	-0.2269	0.3643	-0.1762	-0.252	-0.2201	-0.08222	-0.288	-0.2366	-0.4236	-0.2295	-0.4815	-0.1265	-0.2326	-0.2734	-0.1163	-0.3619	-0.08538	-0.3135
6009t_sq_yes_II_M_63	-0.1856	-0.079	-0.2888	-0.1812	-0.04515	-0.08379	0.1067	-0.3964	-0.09652	0.4332	0.005178	-0.04776	0.06772	0.05163	-0.1984	-0.2466	-0.475	-0.1944	-0.4636	-0.1472	-0.2122	-0.3331	-0.1328	-0.1902	-0.04865	-0.2685
4011t_sq_yes_II_M_51	-0.1632	0.02242	-0.2415	-0.09959	-0.03775	-0.1939	0.1338	-0.1556	-0.01513	0.4447	-0.006488	-0.1073	0.02476	0.05685	-0.1296	-0.1311	-0.4851	-0.1537	-0.4256	-0.1414	-0.2235	-0.3458	-0.08477	-0.186	-0.04072	-0.2592
2009t_sq_yes_I_M_57	-0.1695	-0.03036	-0.22	-0.1759	-0.1946	-0.1151	0.1492	-0.1493	-0.04774	0.4278	0.009052	-0.01991	0.06651	0.02312	-0.1772	-0.2466	-0.4849	-0.1806	-0.4537	-0.1197	-0.2018	-0.3245	-0.1377	-0.2636	-0.05933	-0.2805
6001t_sq_yes_I_M_50	-0.05222	-0.005905	-0.1452	-0.1954	-0.2024	-0.1351	0.08999	-0.2335	-0.1004	0.4389	-0.03662	-0.07426	0.02527	0.02608	-0.2488	-0.2935	-0.4824	-0.1753	-0.46	-0.1439	-0.2184	-0.336	-0.1872	-0.2623	-0.03392	-0.3101
5021t_sq_yes_III_M_65	-0.09533	0.02233	-0.1875	-0.136	-0.1587	-0.1578	0.124	-0.219	-0.1038	0.4348	-0.1394	-0.1322	0.02959	0.03061	-0.1405	-0.2933	-0.4783	-0.1582	-0.369	-0.1542	-0.2351	-0.372	-0.1018	-0.2885	-0.06005	-0.3113
4012t_sq_yes_II_M_66	-0.006629	0.08231	-0.1626	-0.1708	-0.1021	-0.1641	0.1294	0.04516	-0.04246	0.4434	-0.05049	-0.1632	-0.004395	0.04394	-0.182	-0.208	-0.4918	-0.1387	-0.4194	-0.1669	-0.2542	-0.3942	-0.1314	-0.2274	0.0001727	-0.2842
406t_sq_yes_I_F_67	-0.09496	-0.008507	-0.2127	-0.1985	-0.2475	-0.08061	0.09836	-0.05873	-0.06677	0.4408	-0.07901	-0.08914	-0.01568	0.02512	-0.2262	-0.2479	-0.4516	-0.1674	-0.4875	-0.1648	-0.234	-0.3916	-0.04944	-0.2594	-0.05584	-0.2742
6020t_sq_yes_I_M_59	-0.1606	0.01554	-0.08455	-0.2056	-0.1996	-0.1662	0.1109	0.0003837	-0.03226	0.4319	-0.02311	-0.0951	0.008796	0.03801	-0.1699	-0.2586	-0.4815	-0.1726	-0.4505	-0.1892	-0.2802	-0.3674	-0.1484	-0.2407	-0.07432	-0.2894
2037t_sq_yes_I_M_58	-0.1438	0.03511	-0.2113	-0.1819	-0.1405	-0.2294	0.08694	-0.06972	-0.01628	0.4181	-0.1465	-0.1602	0.04158	0.03888	-0.2282	-0.1881	-0.458	-0.1704	-0.4486	-0.19	-0.2591	-0.3885	-0.1724	-0.2471	-0.1103	-0.2777
377t_sq_yes_II_M_51	-0.04158	0.02021	-0.1875	-0.1848	-0.2316	-0.179	0.1076	-0.107	-0.1457	0.4333	-0.1358	-0.1851	-0.04799	-0.01313	-0.2736	-0.388	-0.5018	-0.1816	-0.4774	-0.1584	-0.2555	-0.3664	-0.07385	-0.1792	-0.09272	-0.2804
1010t_sq_yes_I_M_75	-0.02795	0.04825	-0.184	-0.194	-0.2349	-0.2312	0.05797	-0.2088	-0.04263	0.4347	-0.1443	-0.2865	-0.009711	0.03829	-0.2548	-0.3311	-0.4906	-0.1755	-0.3029	-0.1859	-0.2999	-0.4235	-0.07752	-0.1749	-0.1057	-0.293
2031t_sq_yes_II_M_56	-0.08618	-0.1067	-0.3118	-0.1741	-0.2866	-0.2007	0.06974	0.01396	-0.1113	0.445	-0.1501	-0.1012	-0.03251	-0.001756	-0.1361	-0.269	-0.129	-0.1791	-0.4567	-0.1499	-0.2199	-0.4015	-0.04129	-0.06858	0.02306	-0.244
1021t_ad_yes_II_M_59	-0.2966	-0.2986	-0.2692	-0.226	-0.3784	-0.2578	0.06606	-0.4474	-0.1976	0.3442	-0.2759	-0.4429	-0.2532	-0.1073	-0.304	-0.1887	-0.4571	-0.1942	-0.4552	-0.1354	-0.2397	-0.2283	-0.166	-0.4218	-0.1044	-0.1884
1069t_ad_yes_III_M_50	-0.2006	-0.1624	-0.3192	-0.1766	-0.161	-0.2351	0.0261	-0.3492	-0.1633	0.4739	-0.1716	-0.2486	-0.1223	-0.0295	-0.1867	-0.1212	-0.2998	-0.1827	-0.4537	-0.1981	-0.2758	-0.3526	-0.1586	-0.0111	-0.1313	-0.2484
3056t_ad_no_III_F_58	-0.1685	-0.1812	-0.3096	-0.2242	-0.2391	-0.2229	0.06265	-0.3961	-0.05936	0.4529	-0.05048	-0.1381	-0.1116	-0.01166	-0.2178	-0.2576	-0.324	-0.2162	-0.4588	-0.2195	-0.2542	-0.4069	-0.2562	-0.1735	-0.06825	-0.2527
1072t_ad_yes_IV_M_57	-0.3127	-0.1402	-0.1815	-0.1817	-0.2404	-0.2503	0.05512	-0.449	-0.2333	0.3666	-0.2976	-0.3382	-0.149	-0.07781	-0.2391	-0.1724	-0.4637	-0.1907	-0.4545	-0.176	-0.2439	-0.4245	0.000601	-0.2709	-0.06176	-0.2753
3040t_ad_no_IV_F_52	-0.1335	-0.2863	-0.1773	-0.1964	-0.2517	-0.2075	0.05553	-0.3966	-0.02151	0.3996	-0.262	-0.3021	-0.1338	-0.00493	-0.1678	-0.3623	-0.4515	-0.1484	-0.4833	-0.1526	-0.2073	-0.3655	-0.1719	-0.2725	-0.0416	-0.2748
3004t_ad_yes_II_M_63	-0.2496	-0.2824	-0.3644	-0.2092	-0.2102	-0.2637	0.04327	-0.4077	-0.2157	0.3993	-0.3157	-0.4046	-0.1373	-0.09232	-0.2463	-0.3809	-0.4785	-0.2272	-0.4041	-0.1121	-0.2042	-0.2781	-0.0297	-0.1619	-0.09371	-0.3184
332t_ad_yes_II_0_65	-0.3877	-0.2006	-0.2503	-0.2074	-0.3336	-0.2667	0.08649	-0.4202	-0.234	0.3448	-0.2846	-0.3853	-0.1474	-0.07777	-0.285	-0.3142	-0.4779	-0.2009	-0.4442	-0.1669	-0.2498	-0.3159	-0.07907	-0.0717	-0.08096	-0.2412
1061t_ad_no_I_F_70	-0.256	-0.2742	-0.3124	-0.217	-0.2995	-0.2317	0.0631	-0.3485	-0.1525	0.3824	-0.2978	-0.4124	-0.2074	-0.07056	-0.249	-0.3907	-0.4781	-0.2142	-0.4521	-0.195	-0.2321	-0.3824	9.92e-06	-0.2103	-0.0218	-0.2318
3035t_ad_yes_I_M_78	-0.2101	-0.2784	-0.2833	-0.2223	-0.3655	-0.2301	0.06511	-0.3184	-0.1684	0.4091	-0.2423	-0.3888	-0.1575	-0.09404	-0.2183	-0.3483	-0.4543	-0.1962	-0.4779	-0.1781	-0.2767	-0.4316	-0.1178	-0.1718	-0.08371	-0.2386
1008t_ad_yes_I_M_39	-0.09085	-0.2668	-0.299	-0.1988	-0.2454	-0.2449	0.05043	-0.2698	-0.07464	0.4309	-0.2873	-0.3387	-0.1388	-0.03354	-0.1831	-0.3515	-0.4328	-0.2057	-0.4732	-0.1566	-0.2501	-0.3465	-0.1227	-0.1572	-0.05293	-0.2935
2002t_ad_yes_II_M_59	-0.1439	-0.2399	-0.3009	-0.2095	-0.2612	-0.2135	0.07621	-0.2533	-0.1466	0.4028	-0.1984	-0.3305	-0.1981	-0.04792	-0.1981	-0.3213	-0.4456	-0.2322	-0.4179	-0.1589	-0.2576	-0.3814	-0.06139	-0.1314	-0.0988	-0.249
3048t_ad_no_I_M_71	-0.1602	-0.2535	-0.2524	-0.2031	-0.276	-0.2708	0.01231	-0.28	-0.2456	0.3998	-0.311	-0.4071	-0.1724	-0.07281	-0.2855	-0.3076	-0.4084	-0.1494	-0.4692	-0.1723	-0.2673	-0.3984	-0.15	-0.1329	-0.1363	-0.2724
3029t_ad_yes_I_M_64	-0.1773	-0.1985	-0.2326	-0.1907	-0.2303	-0.2632	0.02232	-0.2486	-0.1752	0.3863	-0.2852	-0.386	-0.1582	-0.07121	-0.2658	-0.3348	-0.4601	-0.2102	-0.4035	-0.2044	-0.2616	-0.3249	-0.02129	-0.1207	-0.1155	-0.2681
375t_ad_yes_II_M_66	-0.1757	-0.2494	-0.2417	-0.1743	-0.3215	-0.2472	0.02999	-0.2763	-0.1313	0.3865	-0.2998	-0.3716	-0.1507	-0.08065	-0.2244	-0.3314	-0.4372	-0.1981	-0.462	-0.1877	-0.2778	-0.3548	-0.04447	-0.07873	-0.08752	-0.2605
487t_ad_no_IV_F_58	-0.0845	-0.2473	-0.3465	-0.227	-0.2876	-0.2639	0.03523	-0.2354	-0.142	0.4202	-0.2653	-0.4506	-0.1845	-0.09389	-0.2573	-0.333	-0.4622	-0.1622	-0.4561	-0.1823	-0.2608	-0.4191	-0.04945	-0.02405	-0.02497	-0.2803
1054t_ad_yes_I_M_76	-0.1375	-0.1651	-0.2704	-0.1973	-0.2669	-0.2033	0.08066	-0.3198	-0.1844	0.4267	-0.1761	-0.3374	-0.02775	-0.02149	-0.1924	-0.3629	-0.4178	-0.1649	-0.4736	-0.2016	-0.265	-0.4275	-0.0584	-0.1025	-0.06505	-0.3036
301t_ad_yes_III_M_62	-0.1592	-0.1843	-0.2612	-0.2413	-0.2538	-0.2161	0.04338	-0.3349	-0.0853	0.3997	-0.1884	-0.2795	-0.05116	-0.00937	-0.2177	-0.3311	-0.472	-0.2141	-0.4663	-0.1997	-0.2677	-0.4011	-0.06623	-0.1265	-0.09868	-0.2863
425t_ad_yes_III_M_65	-0.1628	-0.1665	-0.2566	-0.1419	-0.2171	-0.2465	0.05504	-0.3476	-0.2068	0.4317	-0.2134	-0.2829	-0.06044	-0.05225	-0.2172	-0.2566	-0.449	-0.1817	-0.4585	-0.1869	-0.2843	-0.3462	-0.07008	-0.07877	-0.1054	-0.3024
6029t_ad_yes_III_M_61	-0.2731	-0.1919	-0.3101	-0.2027	-0.2955	-0.2215	0.0704	-0.2626	-0.2109	0.4496	-0.2286	-0.2971	-0.05173	-0.04236	-0.2484	-0.357	-0.4543	-0.1728	-0.4785	-0.1645	-0.2508	-0.4384	0.008958	-0.07342	-0.03522	-0.277
309t_ad_yes_I_M_58	-0.1175	-0.1934	-0.2622	-0.2162	-0.2877	-0.2223	0.09458	-0.4242	-0.1647	0.3931	-0.2921	-0.3149	-0.1237	-0.05686	-0.2359	-0.3215	-0.4779	-0.1962	-0.4702	-0.1772	-0.2734	-0.4014	-0.09922	-0.04448	-0.02002	-0.2348
428t_ad_yes_III_M_47	-0.2505	-0.117	-0.3136	-0.2274	-0.3273	-0.2092	0.06606	-0.3744	-0.2009	0.4106	-0.2153	-0.3515	-0.1806	-0.06191	-0.2555	-0.351	-0.4564	-0.1739	-0.4574	-0.1692	-0.2702	-0.3825	-0.08129	-0.03847	-0.07303	-0.2719
378t_ad_yes_III_0_73	-0.1515	-0.2573	-0.245	-0.2668	-0.2841	-0.2444	0.03611	-0.357	-0.275	0.4355	-0.255	-0.3123	-0.2124	-0.0803	-0.2986	-0.2349	-0.4623	-0.2313	-0.4543	-0.1247	-0.2573	-0.298	-0.08442	-0.05107	-0.1186	-0.2859
1070t_ad_yes_I_M_62	-0.05722	-0.09324	-0.3036	-0.1878	-0.2314	-0.2257	0.03801	-0.3779	-0.1713	0.436	-0.1913	-0.3069	-0.08289	-0.01696	-0.2126	-0.3731	-0.4536	-0.2121	-0.4585	-0.155	-0.2657	-0.3535	0.07224	-0.1144	-0.1169	-0.2807
1037t_ad_yes_I_M_58	0.03147	-0.1208	-0.4057	-0.2284	-0.312	-0.2424	0.0747	-0.4246	-0.1904	0.441	-0.1491	-0.3117	-0.1618	-0.05093	-0.213	-0.3297	-0.4953	-0.1677	-0.4669	-0.1673	-0.2803	-0.351	-0.0517	-0.1508	-0.109	-0.2767
483t_ad_no_IV_F_71	-0.03297	-0.1156	-0.3221	-0.1948	-0.3191	-0.2132	0.07406	-0.4199	-0.1718	0.4493	-0.1469	-0.2034	-0.172	-0.05293	-0.1755	-0.251	-0.4399	-0.2033	-0.4432	-0.1594	-0.2555	-0.3921	-0.07809	-0.1477	-0.04585	-0.2732
1039t_ad_yes_I_M_65	-0.1854	-0.1801	-0.3989	-0.1874	-0.2951	-0.2575	0.07264	-0.4471	-0.2264	0.4322	-0.2213	-0.2927	-0.07674	-0.04418	-0.2234	-0.2822	-0.4304	-0.1843	-0.4658	-0.1803	-0.2467	-0.3391	-0.02509	-0.3352	-0.08142	-0.2631
2013t_ad_yes_I_M_64	-0.1948	-0.2894	-0.3049	-0.2479	-0.2516	-0.2186	0.03929	-0.3711	-0.2072	0.3935	-0.3143	-0.3706	-0.1046	-0.0604	-0.2623	-0.3303	-0.4745	-0.2164	-0.4732	-0.1359	-0.2676	-0.3113	-0.1047	-0.3422	-0.07468	-0.2395
327t_ad_yes_II_M_50	-0.1499	-0.2429	-0.3201	-0.2135	-0.2484	-0.2531	0.02415	-0.4579	-0.2091	0.3961	-0.3365	-0.4571	-0.1306	-0.06589	-0.2763	-0.2693	-0.4564	-0.2012	-0.4757	-0.1927	-0.2438	-0.3412	-0.1276	-0.3397	-0.09759	-0.2518
465t_ad_no_II_F_45	-0.09065	-0.2387	-0.3402	-0.2191	-0.3414	-0.2184	0.06396	-0.4017	-0.1576	0.4466	-0.2889	-0.3648	-0.1925	-0.1034	-0.2882	-0.3803	-0.4466	-0.1482	-0.4667	-0.1462	-0.2581	-0.3542	-0.04245	-0.3552	-0.08264	-0.2317
3046t_ad_no_III_F_43	-0.01892	-0.2254	-0.3327	-0.222	-0.2731	-0.2534	0.03702	-0.3819	-0.2396	0.3909	-0.305	-0.4081	-0.1969	-0.07447	-0.2572	-0.3441	-0.48	-0.1827	-0.4803	-0.1448	-0.2486	-0.3469	-0.08423	-0.177	-0.0686	-0.2503
418t_ad_yes_I_M_69	0.05687	-0.201	-0.3244	-0.2348	-0.3164	-0.2201	0.07303	-0.3301	-0.2113	0.4505	-0.3209	-0.4357	-0.09489	-0.08447	-0.2963	-0.3907	-0.4815	-0.2261	-0.4733	-0.1791	-0.2582	-0.341	-0.00698	-0.2471	-0.08919	-0.2801
302t_ad_yes_I_M_68	-0.04971	-0.2825	-0.3103	-0.2106	-0.3225	-0.2233	0.0464	-0.3933	-0.2112	0.4372	-0.1845	-0.3216	-0.05224	-0.01983	-0.2495	-0.1742	-0.4751	-0.1824	-0.4796	-0.1764	-0.2647	-0.3905	-0.07247	-0.2077	-0.08027	-0.2621
385t_ad_yes_III_M_49	0.02723	-0.283	-0.2572	-0.2032	-0.2558	-0.212	0.04654	-0.3671	-0.1617	0.4423	-0.2	-0.2888	-0.07299	-0.0021	-0.259	-0.3129	-0.443	-0.1725	-0.4781	-0.1913	-0.2593	-0.3722	-0.1146	-0.2603	-0.08638	-0.2831
453t_ad_no_I_F_60	-0.00918	-0.235	-0.2615	-0.1846	-0.3251	-0.1896	0.08671	-0.341	-0.119	0.4361	-0.261	-0.3591	-0.1543	-0.06421	-0.2475	-0.2599	-0.4568	-0.1925	-0.4611	-0.1962	-0.2633	-0.4304	-0.01436	-0.254	-0.02845	-0.2681
344t_ad_yes_II_M_64	-0.08579	-0.187	-0.2504	-0.2178	-0.2813	-0.2452	0.03805	-0.4326	-0.2131	0.4126	-0.2806	-0.3968	-0.1378	-0.04315	-0.2568	-0.2876	-0.4638	-0.182	-0.4656	-0.1761	-0.2394	-0.3839	-0.03221	-0.1601	-0.1336	-0.2498
437t_ad_no_IV_M_60	-0.1257	-0.162	-0.2828	-0.203	-0.2403	-0.2242	0.06093	-0.398	-0.1476	0.4124	-0.3034	-0.3529	-0.1358	-0.02462	-0.2601	-0.2382	-0.4647	-0.2123	-0.4662	-0.1886	-0.2662	-0.3374	-0.08772	-0.2366	-0.1385	-0.2629
1014t_ad_yes_I_M_50	-0.3999	-0.3071	-0.3189	-0.1737	-0.3456	-0.2251	0.07368	-0.08903	-0.1631	0.3929	-0.3186	-0.4002	-0.1516	-0.0774	-0.216	-0.3621	-0.4683	-0.2033	-0.4635	-0.09765	-0.2105	-0.4233	-0.08448	0.02214	-0.05555	-0.2684
2001t_ad_yes_II_M_65	-0.2567	-0.2509	-0.2183	-0.1948	-0.3093	-0.1835	0.1071	-0.1322	-0.1449	0.3654	-0.2706	-0.3754	-0.1574	-0.08188	-0.2637	-0.374	-0.4588	-0.1613	-0.4184	-0.176	-0.2524	-0.4172	-0.0904	-0.05685	-0.08086	-0.2449
3012t_ad_yes_III_M_50	-0.2462	-0.2041	-0.1953	-0.218	-0.2562	-0.2085	0.07419	-0.08452	-0.1992	0.3985	-0.2981	-0.3243	-0.1018	-0.04662	-0.2414	-0.3515	-0.4863	-0.1609	-0.4727	-0.1803	-0.2194	-0.3701	-0.02162	-0.1742	-0.07392	-0.2653
431t_ad_no_I_M_72	-0.1817	-0.2181	-0.1911	-0.1904	-0.3118	-0.1925	0.1005	-0.06803	-0.1543	0.4088	-0.2034	-0.3091	-0.07902	-0.03707	-0.2006	-0.3435	-0.4499	-0.1658	-0.4799	-0.1452	-0.2536	-0.4036	-0.08226	-0.2595	-0.07948	-0.2424
5003t_ad_yes_I_M_69	-0.4294	-0.1649	-0.2063	-0.2187	-0.3544	-0.1417	0.08386	-0.2214	-0.1219	0.4304	-0.2869	-0.2764	-0.04201	-0.05972	-0.2316	-0.2486	-0.4675	-0.1907	-0.4637	-0.162	-0.2445	-0.3956	-0.1776	-0.1559	-0.0781	-0.2623
1007t_ad_yes_IV_M_43	-0.1894	-0.08859	-0.2848	-0.2349	-0.2866	-0.254	0.04682	-0.1552	-0.1136	0.4085	-0.2914	-0.3338	-0.0212	-0.01583	-0.2289	-0.2025	-0.3537	-0.1437	-0.4549	-0.2257	-0.285	-0.4112	-0.1627	-0.2626	-0.07303	-0.2511
1078t_ad_no_III_M_32	-0.2673	-0.09478	-0.2346	-0.2083	-0.2667	-0.2282	0.05113	-0.2264	-0.0859	0.3975	-0.2433	-0.2503	-0.08566	-0.01608	-0.1889	-0.2686	-0.4285	-0.1199	-0.4717	-0.1873	-0.2904	-0.4073	-0.2468	-0.2371	-0.09905	-0.2537
3045t_ad_no_III_M_36	-0.292	-0.1508	-0.2222	-0.1692	-0.2349	-0.2155	0.1018	-0.1105	-0.04557	0.4183	-0.1383	-0.2437	-0.03116	-0.01321	-0.2439	-0.2877	-0.4502	-0.1506	-0.4653	-0.1512	-0.2745	-0.3473	-0.1374	-0.2915	-0.1256	-0.2599
1033t_ad_yes_III_M_66	-0.3059	-0.2098	-0.3323	-0.2234	-0.3188	-0.2291	0.06917	-0.2294	-0.143	0.4319	-0.2148	-0.3477	-0.05808	-0.06688	-0.1941	-0.2834	-0.4295	-0.1934	-0.4543	-0.188	-0.2666	-0.3685	-0.0753	-0.3911	-0.07081	-0.2881
457t_ad_no_I_F_67	-0.1808	-0.2313	-0.3148	-0.201	-0.3223	-0.2227	0.04701	-0.1003	-0.04736	0.4392	-0.2613	-0.3359	-0.01266	-0.01604	-0.2499	-0.2686	-0.4133	-0.1356	-0.4322	-0.223	-0.3171	-0.3918	-0.1093	-0.3102	-0.07896	-0.3034
1027t_ad_yes_I_M_63	-0.02847	-0.2305	-0.3025	-0.1793	-0.2959	-0.1975	0.0734	-0.1794	-0.09199	0.4339	-0.2068	-0.2589	-0.09394	-0.04392	-0.2266	-0.2632	-0.4625	-0.1921	-0.4867	-0.1977	-0.2471	-0.3975	-0.09941	-0.1442	-0.05662	-0.2906
1030t_ad_yes_I_M_69	0.004158	-0.1355	-0.2379	-0.1941	-0.2799	-0.2138	0.04346	-0.1252	-0.1489	0.4598	-0.1932	-0.3269	-0.05917	-0.04382	-0.224	-0.223	-0.4748	-0.1623	-0.4751	-0.1719	-0.2657	-0.3631	0.01418	-0.1814	-0.08474	-0.2803
1040t_ad_yes_I_M_63	-0.1376	-0.2257	-0.2625	-0.1708	-0.2772	-0.1832	0.07092	-0.2099	-0.05891	0.4008	-0.3046	-0.3259	-0.09052	-0.04156	-0.1922	-0.3122	-0.4304	-0.1255	-0.4701	-0.1717	-0.2645	-0.3752	-0.04962	-0.2022	-0.1352	-0.2944
414t_ad_yes_III_M_66	-0.08781	-0.1455	-0.2125	-0.194	-0.2223	-0.216	0.09308	-0.1735	-0.06428	0.4064	-0.2831	-0.3462	-0.01256	-0.02391	-0.1853	-0.3339	-0.4713	-0.1457	-0.4751	-0.1521	-0.2422	-0.3508	-0.128	-0.2091	-0.1097	-0.2951
1009t_ad_yes_II_M_80	-0.2122	-0.2298	-0.2535	-0.1751	-0.2415	-0.2106	0.04305	-0.2677	-0.126	0.4402	-0.2094	-0.2754	-0.03231	-0.00864	-0.2132	-0.2127	-0.4098	-0.1624	-0.4852	-0.1924	-0.277	-0.3634	-0.05868	-0.2803	-0.1106	-0.2949
366t_ad_yes_I_M_62	-0.09691	-0.1607	-0.3198	-0.1801	-0.267	-0.2231	0.06474	-0.2959	-0.1867	0.4204	-0.2492	-0.3356	-0.02052	-0.03558	-0.2609	-0.2696	-0.4354	-0.1872	-0.4742	-0.1754	-0.261	-0.3582	-0.1158	-0.2985	-0.05969	-0.2994
438t_ad_no_III_M_66	-0.186	-0.1577	-0.2937	-0.2066	-0.3063	-0.238	0.07154	-0.2598	-0.1791	0.4221	-0.1861	-0.2972	-0.03199	-0.04098	-0.176	-0.2538	-0.4668	-0.1286	-0.4779	-0.1813	-0.2526	-0.4304	-0.157	-0.2491	-0.1085	-0.2437
416t_ad_yes_III_M_59	-0.04177	-0.1104	-0.2558	-0.1889	-0.2642	-0.209	0.05312	-0.2941	-0.1477	0.4522	-0.2059	-0.2693	0.000134	-0.00712	-0.1796	-0.1891	-0.4667	-0.1582	-0.4592	-0.1877	-0.2551	-0.3884	-0.03945	-0.3561	-0.08616	-0.2826
481t_ad_no_II_F_61	0.00218	-0.1194	-0.2758	-0.218	-0.2927	-0.2276	0.05897	-0.2693	-0.08086	0.4429	-0.2398	-0.3465	-0.1058	-0.01372	-0.1662	-0.2664	-0.4317	-0.1662	-0.4583	-0.2087	-0.265	-0.3928	-0.09439	-0.3121	-0.06938	-0.2656
356t_ad_yes_I_M_58	0.01033	-0.1104	-0.3125	-0.2123	-0.2297	-0.1348	0.05542	-0.2616	-0.1296	0.446	-0.1828	-0.2563	-0.01349	-0.00702	-0.2874	-0.3159	-0.4692	-0.1605	-0.4644	-0.1685	-0.2405	-0.3122	-0.2007	-0.3192	-0.1201	-0.2919
1043t_ad_no_II_F_57	-0.1752	-0.07681	-0.2274	-0.1898	-0.2613	-0.157	0.07394	0.007055	-0.08461	0.4167	-0.1783	-0.1063	-0.05098	-0.00375	-0.143	-0.3153	-0.3532	-0.1422	-0.471	-0.1456	-0.2235	-0.4016	-0.06046	-0.1105	-0.03963	-0.2473
3017t_ad_yes_I_M_60	-0.2345	-0.1654	-0.2537	-0.1952	-0.2906	-0.2043	0.08979	-0.08047	-0.1267	0.4461	-0.1389	-0.1254	-0.02519	-0.00094	-0.1986	-0.2626	-0.339	-0.1645	-0.471	-0.1767	-0.2522	-0.4073	-0.1235	-0.1916	-0.08645	-0.2542
3047t_ad_no_I_F_59	-0.2751	-0.1063	-0.1298	-0.2224	-0.2316	-0.186	0.04597	-0.1678	-0.02524	0.4215	-0.103	-0.1648	-0.02976	-0.00576	-0.2153	-0.2235	-0.3812	-0.1403	-0.476	-0.217	-0.2511	-0.4085	-0.07549	-0.1461	-0.07229	-0.2386
3049t_ad_no_I_F_58	-0.267	-0.1165	-0.2535	-0.2339	-0.3154	-0.1509	0.04351	-0.181	-0.1029	0.4329	-0.1264	-0.1294	-0.1	-0.03462	-0.2541	-0.2647	-0.3621	-0.1935	-0.4472	-0.1902	-0.2947	-0.369	-0.07867	-0.0924	-0.0202	-0.2531
1079t_ad_no_II_F_72	-0.3232	-0.1934	-0.2711	-0.1849	-0.2955	-0.2442	0.09113	-0.1413	-0.09716	0.3973	-0.2226	-0.2447	-0.03959	-0.00075	-0.2025	-0.3184	-0.4454	-0.1541	-0.4693	-0.2006	-0.2727	-0.4162	-0.02972	-0.1207	-0.07113	-0.2441
374t_ad_yes_I_M_68	-0.2923	-0.1561	-0.2497	-0.1847	-0.2289	-0.2222	0.07087	-0.1738	-0.1393	0.3952	-0.1825	-0.2231	-0.07632	-0.01645	-0.1023	-0.2316	-0.4071	-0.1547	-0.4702	-0.212	-0.2688	-0.4117	-0.04075	-0.07657	-0.07026	-0.2761
3003t_ad_yes_I_M_76	-0.2464	-0.1844	-0.2124	-0.2269	-0.2985	-0.2048	0.04833	-0.1306	-0.1007	0.4276	-0.2176	-0.298	-0.07048	-0.04805	-0.2095	-0.2176	-0.4172	-0.1634	-0.4724	-0.1849	-0.2634	-0.402	-0.1715	-0.1273	-0.00342	-0.2198
422t_ad_yes_II_M_63	-0.2103	-0.1683	-0.2689	-0.2011	-0.2573	-0.2232	0.04139	-0.09664	-0.08241	0.4389	-0.218	-0.2601	0.05226	0.000914	-0.1621	-0.2123	-0.3952	-0.1706	-0.4678	-0.1769	-0.2886	-0.3293	-0.1455	-0.1132	-0.109	-0.3249
2014t_ad_yes_III_M_72	-0.1663	-0.1552	-0.2703	-0.1849	-0.1936	-0.2143	0.1022	-0.1606	-0.1323	0.4386	-0.1613	-0.2037	-0.04144	-0.00749	-0.1546	-0.1673	-0.4406	-0.1782	-0.4542	-0.1605	-0.2383	-0.3825	0.03698	-0.1682	-0.08201	-0.2967
6062t_ad_no_I_F_74	-0.2375	-0.04677	-0.2101	-0.1839	-0.2193	-0.1354	0.09791	-0.1919	-0.08727	0.4091	-0.1276	-0.2147	0.001375	0.02009	-0.1534	-0.2303	-0.4704	-0.1739	-0.4811	-0.1906	-0.259	-0.3829	0.004022	-0.2228	-0.04819	-0.2983
2042t_ad_no_III_F_66	-0.1236	-0.1117	-0.2729	-0.1866	-0.2365	-0.2245	0.06793	-0.2189	-0.07741	0.4278	-0.1723	-0.2773	-0.08703	-0.02699	-0.2506	-0.1684	-0.4451	-0.148	-0.4634	-0.2151	-0.2783	-0.4318	-0.06535	-0.1687	-0.01306	-0.2601
454t_ad_no_III_F_59	-0.1773	-0.1282	-0.3463	-0.2002	-0.2782	-0.2042	0.02492	-0.1791	-0.1379	0.4183	-0.2125	-0.2962	-0.05417	-0.02898	-0.1837	-0.2421	-0.4115	-0.1539	-0.4521	-0.1615	-0.2681	-0.3916	-0.04901	-0.2447	-0.01196	-0.29
386t_ad_yes_I_M_50	-0.2032	-0.06108	-0.1867	-0.1961	-0.2728	-0.2098	0.07371	-0.1196	-0.08341	0.4227	-0.1689	-0.2573	-0.08155	-0.02781	-0.2112	-0.2973	-0.4644	-0.1553	-0.4745	-0.1759	-0.257	-0.4147	-0.03851	-0.2604	-0.04001	-0.2388
475t_ad_no_I_F_48	-0.1629	-0.0144	-0.2424	-0.1849	-0.3053	-0.2215	0.06505	-0.1256	-0.1201	0.4163	-0.2731	-0.2779	-0.01878	-0.02846	-0.172	-0.2473	-0.3861	-0.1191	-0.4707	-0.1898	-0.267	-0.4269	-0.0074	-0.1948	-0.05438	-0.255
466t_ad_no_I_F_55	-0.2355	0.03004	-0.1984	-0.213	-0.2817	-0.06987	0.06724	-0.1514	-0.1263	0.434	-0.1371	-0.1161	-0.09038	0.02063	-0.1947	-0.3692	-0.4668	-0.14	-0.4528	-0.1656	-0.2459	-0.4436	-0.05544	-0.1764	-0.0336	-0.2372
480t_ad_no_I_F_69	-0.2444	-0.08703	-0.2998	-0.1982	-0.2914	-0.1082	0.0776	-0.1632	-0.1284	0.4239	-0.1682	-0.1731	-0.1062	-0.01084	-0.1849	-0.3327	-0.4236	-0.1355	-0.4736	-0.1835	-0.2527	-0.4187	-0.01593	-0.2152	-0.04699	-0.2748
6061t_ad_no_I_F_70	-0.3966	-0.03471	-0.09564	-0.1894	-0.267	-0.1776	0.08313	-0.1765	-0.1008	0.3953	-0.1581	-0.1721	-0.05053	-0.0054	-0.1598	-0.3875	-0.475	-0.168	-0.4696	-0.1582	-0.2408	-0.4343	-0.01711	-0.2244	-0.03686	-0.2419
338t_ad_yes_I_M_61	-0.2798	-0.04641	-0.1807	-0.1873	-0.2555	-0.1961	0.04152	-0.2289	-0.1455	0.4279	-0.1097	-0.1708	-0.01963	-0.01146	-0.2194	-0.2294	-0.3777	-0.1685	-0.4566	-0.1817	-0.2637	-0.2974	-0.02113	-0.2988	-0.08705	-0.2559
352t_ad_yes_I_M_59	-0.2472	-0.01425	-0.2708	-0.234	-0.2383	-0.1034	0.07916	-0.3002	-0.1567	0.4348	-0.1364	-0.1347	-0.08171	0.003809	-0.2478	-0.1922	-0.4386	-0.1539	-0.4616	-0.1881	-0.2667	-0.3728	0.02022	-0.2472	-0.06618	-0.2723
379t_ad_yes_I_M_62	-0.3075	-0.1062	-0.2723	-0.2228	-0.2914	-0.2242	0.04243	-0.2545	-0.1499	0.4	-0.2634	-0.2555	-0.07635	-0.02651	-0.2634	-0.1709	-0.46	-0.1714	-0.4747	-0.1664	-0.2736	-0.4142	0.003424	-0.2723	-0.05968	-0.2183
5020t_ad_yes_II_M_56	-0.3584	-0.1037	-0.3146	-0.1984	-0.2991	-0.1079	0.1044	-0.3312	-0.1498	0.4409	-0.1813	-0.1944	-0.02502	-0.01629	-0.1864	-0.1577	-0.4729	-0.1661	-0.4769	-0.1574	-0.2462	-0.4088	-0.09864	-0.3085	-0.072	-0.299
1059t_ad_no_II_M_70	-0.04775	-0.07554	-0.2268	-0.176	-0.2168	-0.2178	0.1017	-0.2592	-0.1468	0.4138	-0.1534	-0.3553	-0.038	-0.02884	-0.1828	-0.3011	-0.4935	-0.174	-0.4745	-0.1642	-0.2818	-0.3811	-0.1499	-0.06486	-0.08929	-0.2005
354t_ad_yes_I_M_66	-0.1932	-0.05751	-0.2092	-0.1909	-0.2339	-0.197	0.06748	-0.1612	-0.1519	0.4163	-0.2172	-0.3394	0.005679	-0.02303	-0.131	-0.31	-0.4796	-0.1491	-0.4707	-0.1829	-0.2336	-0.4064	-0.1382	-0.02842	-0.05272	-0.2603
2045t_ad_no_I_F_64	-0.03352	-0.2172	-0.2059	-0.2013	-0.2685	-0.2368	0.05511	-0.227	-0.1201	0.4063	-0.1762	-0.2461	-0.04079	-0.00797	-0.2119	-0.3534	-0.454	-0.2106	-0.4687	-0.199	-0.2667	-0.405	-0.00043	-0.02137	-0.0532	-0.2952
430t_ad_yes_III_M_61	-0.01048	-0.08792	-0.2612	-0.1921	-0.284	-0.2107	0.0718	-0.1526	-0.1326	0.4157	-0.2107	-0.1939	-0.04519	-0.02011	-0.2156	-0.4037	-0.4875	-0.1941	-0.4684	-0.1315	-0.2416	-0.3955	-0.1094	0.005814	-0.04922	-0.268
367t_ad_yes_III_M_77	-0.03635	-0.1605	-0.2658	-0.1768	-0.2866	-0.2258	0.06183	-0.2188	-0.1198	0.4395	-0.2612	-0.2387	0.02295	-0.00379	-0.1612	-0.3586	-0.436	-0.1812	-0.457	-0.1789	-0.2602	-0.3979	-0.1103	-0.1135	-0.14	-0.2469
490t_ad_no_I_F_64	-0.1006	-0.1552	-0.2738	-0.2051	-0.276	-0.1561	0.07038	-0.2385	-0.1872	0.4283	-0.2347	-0.2628	-0.1575	-0.04473	-0.2387	-0.4295	-0.4628	-0.1633	-0.4561	-0.1671	-0.2412	-0.3976	-0.02872	-0.0597	-0.07696	-0.2349
440t_ad_no_III_F_77	-0.00567	-0.2212	-0.2329	-0.1552	-0.2556	-0.2092	0.0368	-0.2084	0.009185	0.4214	-0.2442	-0.3901	-0.05093	-3.93e-05	-0.1678	-0.4139	-0.443	-0.195	-0.4595	-0.1782	-0.2532	-0.3956	-0.0273	-0.01509	-0.1292	-0.2929
3043t_ad_no_III_F_66	-0.04596	-0.05867	-0.2005	-0.1801	-0.242	-0.2052	0.1194	-0.1433	-0.1628	0.4183	-0.1001	-0.1542	-0.1624	-0.0435	-0.2238	-0.2998	-0.468	-0.2084	-0.4661	-0.1384	-0.1945	-0.4115	-0.1611	-0.2272	0.02692	-0.2331
1026t_ad_yes_I_M_62	-0.00548	-0.06694	-0.1834	-0.1831	-0.2133	-0.2072	0.08084	-0.0897	-0.09987	0.4434	-0.1314	-0.2017	0.003057	0.01719	-0.174	-0.2783	-0.4622	-0.2005	-0.471	-0.147	-0.2647	-0.3464	-0.127	-0.1722	-0.1186	-0.2853
413t_ad_yes_I_M_59	-0.02138	-0.0241	-0.2015	-0.1723	-0.2507	-0.2153	0.1035	-0.09823	-0.1306	0.4186	-0.1682	-0.2365	0.03782	0.0123	-0.2202	-0.3521	-0.4881	-0.1744	-0.46	-0.1574	-0.2634	-0.4071	-0.07014	-0.1775	-0.1217	-0.2903
488t_ad_no_III_F_78	-0.06316	0.03397	-0.2598	-0.1848	-0.2352	-0.2127	0.06986	-0.1617	-0.07355	0.434	-0.1565	-0.1338	0.01054	0.03548	-0.2224	-0.392	-0.4387	-0.1593	-0.4277	-0.17	-0.2741	-0.4048	-0.124	-0.177	-0.07011	-0.293
3044t_ad_no_III_F_68	-0.09576	-0.1876	-0.2591	-0.209	-0.2804	-0.1783	0.05916	-0.1518	-0.1279	0.4117	-0.1831	-0.2134	-0.07619	-0.03249	-0.1855	-0.442	-0.4451	-0.206	-0.464	-0.2004	-0.2557	-0.4229	-0.05637	-0.1906	-0.0501	-0.2555
473t_ad_no_I_F_60	-0.1579	-0.1125	-0.1911	-0.2099	-0.2576	-0.2018	0.04327	-0.1024	-0.1227	0.4116	-0.193	-0.2091	-0.05304	-0.01692	-0.209	-0.3653	-0.4607	-0.1519	-0.476	-0.1654	-0.2421	-0.4068	-0.06634	-0.1143	-0.00544	-0.2504
478t_ad_no_II_F_67	-0.07167	-0.04828	-0.1919	-0.1891	-0.2764	-0.2328	0.07785	-0.1536	-0.1042	0.4039	-0.2047	-0.2771	-0.0738	-0.00429	-0.2194	-0.3946	-0.4897	-0.1662	-0.4723	-0.1634	-0.2662	-0.4151	-0.06384	-0.1927	-0.08293	-0.2938
446t_ad_no_I_F_67	-0.04364	-0.1608	-0.2535	-0.1788	-0.2588	-0.2096	0.07639	-0.05789	-0.02509	0.4212	-0.2212	-0.2268	-0.07258	-0.02299	-0.2069	-0.4161	-0.4466	-0.1844	-0.4825	-0.1811	-0.2265	-0.422	-0.00689	-0.2694	-0.02908	-0.2873
1017t_ad_yes_II_M_72	0.1125	-0.3028	-0.4061	-0.2163	-0.3162	-0.2365	0.07607	-0.1885	-0.2424	0.4587	-0.09519	-0.2521	-0.1754	-0.05558	-0.1445	-0.2438	-0.4338	-0.1867	-0.4499	-0.1361	-0.2451	-0.2804	0.05148	-0.1554	-0.06567	-0.2308
3022t_ad_yes_I_M_67	-0.0634	-0.2655	-0.3753	-0.1834	-0.2679	-0.1736	0.05405	-0.3407	-0.2233	0.4386	-0.06968	-0.1413	-0.0694	-0.0257	-0.2069	-0.2275	-0.4237	-0.1911	-0.4707	-0.09527	-0.2378	-0.2677	-0.05554	-0.3913	-0.07128	-0.2433
410t_ad_yes_II_M_77	-0.1383	-0.2703	-0.3628	-0.2364	-0.3286	-0.2456	0.05832	-0.3435	-0.1819	0.4353	-0.0967	-0.1805	-0.1542	-0.07774	-0.2039	-0.2243	-0.3855	-0.1849	-0.4672	-0.1141	-0.1929	-0.2566	-0.1339	-0.381	-0.02195	-0.2235
462t_ad_no_II_M_61	-0.07165	-0.1644	-0.3131	-0.2102	-0.3021	-0.2226	0.08129	-0.3884	-0.2379	0.4135	-0.1629	-0.2703	-0.1403	-0.0682	-0.2774	-0.2668	-0.4245	-0.1916	-0.4662	-0.1461	-0.2872	-0.2896	-0.1768	-0.4568	-0.05447	-0.2452
4002t_ad_yes_II_M_62	0.01562	-0.3383	-0.2943	-0.2066	-0.263	-0.2674	0.06954	-0.2716	-0.1657	0.4305	-0.3003	-0.3839	-0.1257	-0.07448	-0.2454	-0.185	-0.4239	-0.2259	-0.4277	-0.1327	-0.2511	-0.2609	-0.2263	-0.295	-0.1113	-0.2734
1042t_ad_no_I_F_40	0.02726	-0.143	-0.1728	-0.2086	-0.2817	-0.1933	0.08628	-0.01943	-0.00415	0.4422	-0.1717	-0.162	-0.03385	-0.00955	-0.187	-0.2988	-0.3812	-0.1998	-0.4671	-0.1526	-0.2142	-0.3912	-0.1769	-0.1387	-0.0793	-0.251
2044t_ad_no_I_F_56	0.004319	-0.09385	-0.1572	-0.1863	-0.1892	-0.2082	0.09772	-0.01233	0.02001	0.4513	-0.03487	-0.0901	-0.00427	0.04633	-0.2317	-0.2599	-0.4638	-0.1978	-0.4582	-0.1941	-0.2552	-0.3841	-0.02836	-0.08136	-0.0562	-0.2693
2041t_ad_no_I_F_58	-0.08055	-0.07351	-0.237	-0.156	-0.2565	-0.2351	0.07805	0.06498	-0.07491	0.4386	-0.1876	-0.254	-0.1112	-0.02374	-0.1606	-0.2567	-0.3768	-0.1588	-0.4601	-0.1876	-0.2631	-0.4433	-0.03785	-0.05082	-0.05214	-0.2823
451t_ad_no_I_F_71	-0.09676	0.03324	-0.1835	-0.1899	-0.2406	-0.2075	0.08935	0.04239	-0.01889	0.416	-0.08971	-0.1526	-0.04725	0.01849	-0.1389	-0.3385	-0.3956	-0.143	-0.4588	-0.1697	-0.2519	-0.3844	-0.08361	-0.04449	-0.00382	-0.2435
1052t_ad_yes_I_0_68	-0.1086	-0.1962	-0.2532	-0.1714	-0.2525	-0.2306	0.08608	0.02135	-0.02595	0.4703	-0.02881	-0.06156	-0.01564	0.02064	-0.1151	-0.2267	-0.4031	-0.1973	-0.43	-0.1488	-0.2356	-0.3574	-0.07502	-0.1322	-0.1093	-0.2871
2008t_ad_yes_III_M_52	-0.02963	-0.1728	-0.2646	-0.1496	-0.2754	-0.12	0.1136	0.03599	-0.06435	0.4633	0.005598	-0.00097	0.04797	0.04038	-0.1486	-0.2069	-0.2572	-0.1878	-0.4491	-0.1313	-0.2348	-0.3696	-0.09517	-0.1754	-0.07294	-0.2804
6048t_ad_yes_I_M_53	-0.0244	-0.07715	-0.2045	-0.1428	-0.2158	-0.2008	0.07486	0.04861	-0.04947	0.448	-0.06595	-0.1394	0.000923	0.03314	-0.07398	-0.1785	-0.3056	-0.1488	-0.4628	-0.1878	-0.2573	-0.4154	0.01366	-0.1911	-0.0223	-0.2865
6051t_ad_yes_I_M_56	-0.01439	-0.00371	-0.1782	-0.1444	-0.2279	-0.201	0.1098	-0.01313	-0.08881	0.4519	-0.05276	-0.1224	0.04084	0.05542	-0.1622	-0.2171	-0.415	-0.1627	-0.4044	-0.1984	-0.2559	-0.4088	-0.08509	-0.2382	-0.05561	-0.2499
1028t_ad_yes_I_M_70	-0.1882	-0.1238	-0.3718	-0.2258	-0.2864	0.007628	0.1108	-0.324	-0.1227	0.469	-0.03068	-0.04844	-0.01402	0.02124	-0.1746	-0.232	-0.3986	-0.1726	-0.4603	-0.128	-0.2098	-0.3798	-0.02878	-0.2896	-0.05946	-0.2528
3011t_ad_yes_I_M_64	-0.2334	-0.111	-0.2406	-0.2006	-0.2615	-0.04473	0.09408	-0.2097	-0.08878	0.4343	-0.08906	-0.04524	-0.01574	0.03142	-0.1743	-0.2701	-0.3485	-0.1967	-0.4629	-0.1479	-0.1947	-0.3791	-0.03746	-0.2976	-0.03876	-0.2683
415t_ad_yes_II_M_53	-0.04535	-0.02053	-0.2701	-0.1851	-0.2052	-0.03023	0.09972	-0.3016	-0.1281	0.4492	-0.05412	-0.04905	-0.01561	0.02048	-0.2058	-0.2133	-0.4148	-0.177	-0.4393	-0.1165	-0.1876	-0.3429	-0.1577	-0.2836	-0.03394	-0.2633
1015t_ad_yes_I_M_51	0.05887	-0.2106	-0.2889	-0.1904	-0.2385	-0.2015	0.08704	-0.08091	-0.1354	0.4773	-0.02619	-0.09427	-0.03063	0.01792	-0.1241	-0.1624	-0.4178	-0.1885	-0.4429	-0.1329	-0.2494	-0.3644	-0.0419	-0.3269	-0.03381	-0.2564
424t_ad_yes_III_M_55	0.05944	-0.2221	-0.3099	-0.216	-0.2683	-0.1893	0.08102	-0.07999	-0.13	0.4923	-0.01738	-0.108	-0.05711	0.004421	-0.1324	-0.1796	-0.3075	-0.1558	-0.4148	-0.1416	-0.2649	-0.3197	-0.1248	-0.3159	-0.06467	-0.3115
358t_ad_yes_I_M_72	-0.0408	-0.209	-0.3453	-0.2255	-0.257	-0.1178	0.05993	-0.1115	-0.143	0.4684	-0.1368	-0.08604	-0.05734	-0.00179	-0.2199	-0.218	-0.334	-0.1891	-0.4609	-0.1476	-0.2294	-0.3276	-0.1428	-0.2815	-0.06552	-0.2799
334t_ad_yes_I_M_80	0.03796	-0.05401	-0.3057	-0.1998	-0.2803	-0.1647	0.09919	-0.05638	-0.1368	0.4698	-0.01478	-0.1112	-0.00486	0.02291	-0.1354	-0.1974	-0.432	-0.1681	-0.4567	-0.1515	-0.2435	-0.3631	-0.1118	-0.2306	-0.08507	-0.2823
459t_ad_no_I_F_69	-0.01885	-0.06669	-0.3065	-0.1945	-0.2815	-0.1567	0.07162	-0.1159	-0.08358	0.4679	-0.09173	-0.1423	-0.04468	0.003124	-0.2197	-0.1577	-0.3566	-0.163	-0.4698	-0.1869	-0.2519	-0.3914	-0.1021	-0.2279	-0.03782	-0.2815
411t_ad_yes_I_M_64	-0.1586	-0.0853	-0.2848	-0.203	-0.2779	-0.06579	0.09626	-0.09752	-0.1348	0.4679	-0.04214	-0.06677	-0.03232	0.002509	-0.2144	-0.2097	-0.3618	-0.1716	-0.4588	-0.1459	-0.2024	-0.3844	-0.1608	-0.2469	-0.06184	-0.2758
419t_ad_yes_I_M_52	-0.07617	-0.04278	-0.2105	-0.1648	-0.2535	-0.1663	0.1087	-0.1487	-0.1034	0.4663	-0.08706	-0.07877	0.01663	0.01658	-0.2068	-0.1896	-0.3714	-0.1701	-0.4482	-0.1752	-0.2453	-0.3735	-0.2121	-0.2532	-0.09419	-0.2772
1050t_ad_no_I_M_65	0.01818	-0.051	-0.3481	-0.1906	-0.204	-0.151	0.07292	-0.2561	-0.02793	0.4522	-0.0391	-0.1509	-0.07654	0.04058	-0.2377	-0.3255	-0.3986	-0.1715	-0.4515	-0.1929	-0.2533	-0.4053	-0.05646	-0.1083	-0.05792	-0.2917
1060t_ad_no_I_F_60	0.1057	-0.1216	-0.3018	-0.1901	-0.242	-0.1082	0.1083	-0.216	-0.1012	0.4725	-0.0509	-0.07403	-0.08414	0.01212	-0.1555	-0.2977	-0.4347	-0.2	-0.4641	-0.1429	-0.2643	-0.373	-0.03975	-0.1883	-0.09876	-0.2748
359t_ad_yes_I_M_64	0.07773	-0.1067	-0.2964	-0.1643	-0.2641	-0.1299	0.09154	-0.1353	-0.1013	0.4715	-0.08682	-0.1028	0.02749	0.01609	-0.1713	-0.2361	-0.4179	-0.1884	-0.4671	-0.1598	-0.2478	-0.3686	-0.06258	-0.1356	-0.05739	-0.2974
412t_ad_yes_II_M_50	0.02427	-0.07099	-0.1898	-0.1664	-0.2361	-0.1433	0.08715	-0.1539	-0.1087	0.4512	-0.1057	-0.1658	-0.02138	0.007218	-0.1566	-0.2104	-0.4368	-0.1706	-0.4668	-0.1728	-0.2346	-0.3729	0.000202	-0.291	-0.04356	-0.2838
5022t_ad_yes_I_M_59	-0.09927	-0.107	-0.2583	-0.2108	-0.1412	-0.1098	0.08451	-0.2476	-0.0855	0.4468	-0.05848	-0.1015	-0.00288	0.02504	-0.1907	-0.2547	-0.4609	-0.1796	-0.4606	-0.1756	-0.2356	-0.4008	-0.04656	-0.234	-0.04905	-0.2752
6021t_ad_yes_IV_M_56	-0.01999	-0.1336	-0.2557	-0.1892	-0.2602	-0.127	0.1112	-0.2289	-0.06729	0.44	-0.09507	-0.1428	-0.05254	0.006354	-0.1808	-0.3313	-0.4506	-0.2272	-0.4788	-0.1557	-0.2325	-0.4019	-0.02869	-0.2037	-0.01878	-0.2817
2035t_ad_yes_I_M_59	-0.1023	-0.2849	-0.4155	-0.2194	-0.2743	-0.2578	0.05467	-0.04915	-0.1086	0.47	-0.04376	-0.08951	-0.1164	0.009031	-0.2098	-0.3471	-0.4404	-0.1761	-0.4506	-0.1061	-0.2589	-0.3211	0.002492	0.007023	-0.1015	-0.2861
2026t_ad_yes_I_M_61	-0.1514	-0.2285	-0.331	-0.2041	-0.2305	-0.2248	0.03854	-0.03767	-0.08242	0.4769	-0.07084	-0.2346	-0.04683	-0.00794	-0.1735	-0.1239	-0.3521	-0.1883	-0.4518	-0.2095	-0.2529	-0.3509	-0.1885	-0.2095	-0.1284	-0.2975
3050t_ad_yes_II_M_65	-0.0595	-0.3073	-0.3224	-0.2205	-0.3139	-0.2495	0.04767	-0.1907	-0.1493	0.4598	-0.01654	-0.1936	-0.07813	-0.01487	-0.1811	-0.2236	-0.289	-0.1526	-0.4539	-0.1677	-0.2815	-0.351	-0.1478	-0.1658	-0.07333	-0.2947
360t_ad_yes_II_M_58	-0.1357	-0.2584	-0.3482	-0.2031	-0.3137	-0.2159	0.07967	-0.1193	-0.1151	0.4765	-0.1886	-0.2274	-0.1266	-0.03056	-0.2251	-0.2911	-0.3399	-0.1859	-0.4585	-0.1444	-0.28	-0.3383	-0.08914	-0.08452	-0.09497	-0.2894
2032t_ad_yes_II_M_63	-0.1012	-0.2707	-0.3183	-0.1835	-0.2777	-0.1599	0.09751	-0.1354	-0.0969	0.4584	-0.0772	-0.1782	0.05629	0.02589	-0.1551	-0.204	-0.4049	-0.1703	-0.4583	-0.1762	-0.2441	-0.3771	-0.08974	-0.1466	-0.05714	-0.3108
5023t_ad_no_I_M_54	-0.1379	-0.2562	-0.3018	-0.2242	-0.3179	-0.1921	0.06835	-0.1159	-0.1335	0.446	-0.05587	-0.1333	-0.07254	-0.02603	-0.1936	-0.2735	-0.436	-0.1652	-0.4598	-0.1708	-0.2586	-0.3804	-0.04313	-0.1735	-0.01597	-0.2742
6060t_ad_no_III_F_52	-0.1295	-0.1949	-0.3218	-0.1896	-0.2971	-0.1749	0.08431	-0.1654	-0.1335	0.448	-0.1488	-0.2099	-0.00957	-0.01496	-0.09103	-0.2886	-0.4389	-0.1611	-0.4704	-0.1514	-0.2106	-0.3952	-0.08034	-0.2263	-0.04402	-0.2672
381t_ad_yes_III_M_59	-0.2034	-0.2048	-0.3353	-0.1836	-0.272	-0.2216	0.06946	-0.04437	-0.1419	0.4442	-0.07506	-0.1541	0.01445	0.02558	-0.1486	-0.2194	-0.3523	-0.1634	-0.4258	-0.1713	-0.2726	-0.3773	-0.1301	-0.01211	-0.121	-0.2884
427t_ad_yes_I_M_66	-0.06584	-0.1855	-0.3212	-0.1885	-0.2985	-0.1449	0.1016	-0.1562	-0.1809	0.4939	-0.03851	-0.1437	-0.017	-0.01028	-0.2194	-0.225	-0.4221	-0.1727	-0.4692	-0.1212	-0.2356	-0.3269	-0.1872	-0.03819	-0.1159	-0.2748
5012t_ad_yes_I_M_57	-0.3015	0.07347	-0.2011	-0.1775	-0.2492	-0.125	0.1173	-0.02412	-0.041	0.4254	-0.08526	-0.1534	-0.01537	-0.01174	-0.1731	-0.2041	-0.476	-0.142	-0.4302	-0.143	-0.2215	-0.3447	-0.02	-0.2743	-0.03553	-0.2696
