# Supplementary material for: Comprehensive genomic and immunological characterization of Chinese non-small cell lung cancer patients
Source: Nat Commun. 2019 Apr 16;10:1772. doi: 10.1038/s41467-019-09762-1 (PMC6467893; doi:10.1038/s41467-019-09762-1)
Supplement: Supplementary file 11 — Supplementary Data 9 [file 41467_2019_9762_MOESM11_ESM.xlsx]

## Sheet: ImmSig Survival Result
OS analysis of ADC Samples						OS analysis of SQCC Samples
Signature or Group	p.km	p.km.adj	HR	HR.conf		Signature or Group	p.km	p.km.adj	HR	HR.conf
Immune High vs. Low &Mix	0.837626	0.94233	0.981133	0.25-2.91		Immune High vs. Low &Mix	0.0252837	0.204924	0.0963406	0-0.72
T_infil_score	0.806627	0.93319	1.13019	0.43-2.98		T_infil_score	0.259297	0.625172	0.550237	0.18-1.58
Smoking	0.242941	0.741188	1.8042	0.65-6.03		Smoking	0.353334	0.689842	0.273617	0.07-2.51
Age	0.309361	0.759339	1.63419	0.62-4.64		Age	0.0817683	0.335857	2.5585	0.87-8.75
Gender	0.791721	0.93319	1.09699	0.41-3.32		Gender	0.440867	0.735248	1.23227	0.16-157.69
Stage	4.68987e-06	0.00037988	2.36095	1.49-3.85		Stage	0.00495982	0.139191	2.2048	1.08-4.63
Hypertension	0.408146	0.784457	0.619901	0.07-2.59		Hypertension	0.395284	0.690628	0.610764	0.07-2.52
Diabetes	0.22002	0.741188	2.46356	0.61-7.72		Diabetes	0.577422	0.876827	1.82844	0.36-6.2
COPD	0.274514	0.741188	2.78763	0.51-10.27		COPD	0.529276	0.834628	2.73914	0.3-11.33
aDC	0.708763	0.93319	1.20597	0.45-3.22		aDC	0.335095	0.686944	0.601825	0.19-1.73
Angiogenesis	0.760124	0.93319	1.14963	0.44-3.12		Angiogenesis	0.940711	0.984014	1.03079	0.36-3.06
APM	0.0795624	0.728357	2.37064	0.89-7.13		APM	0.0298836	0.204924	0.294228	0.07-0.91
B_cells	0.289695	0.756945	0.598941	0.21-1.57		B_cells	0.94198	0.984014	1.02985	0.36-3.06
CD8_T_cells	0.391889	0.776143	0.664722	0.24-1.74		CD8_T_cells	0.087005	0.335857	0.397118	0.12-1.16
Cytotoxic_cells	0.41644	0.784457	1.48029	0.57-4		Cytotoxic_cells	0.0243484	0.204924	0.281924	0.07-0.87
DC	0.151755	0.728357	0.493785	0.16-1.31		DC	0.294296	0.626522	0.57447	0.18-1.65
Eosinophils	0.836465	0.941023	1.10892	0.42-2.94		Eosinophils	0.694801	0.932997	1.22964	0.43-3.65
iDC	0.380103	0.776143	0.656689	0.23-1.72		iDC	0.0929778	0.335857	0.40387	0.12-1.18
Macrophages	0.721998	0.93319	1.19526	0.45-3.19		Macrophages	0.61284	0.913688	0.76386	0.26-2.21
Mast_cells	0.252745	0.741188	0.574495	0.2-1.51		Mast_cells	0.395848	0.690628	1.56018	0.54-4.89
MDSC	0.484876	0.818228	1.39881	0.54-3.78		MDSC	0.273	0.625172	0.559769	0.18-1.61
Neutrophils	0.745219	0.93319	0.861508	0.32-2.25		Neutrophils	0.671032	0.932621	0.798706	0.27-2.31
NK_CD56bright_cells	0.938605	0.962368	0.962214	0.36-2.54		NK_CD56bright_cells	0.0467399	0.239542	3.07741	1-12.19
NK_CD56dim_cells	0.0825582	0.728357	2.36095	0.88-7.14		NK_CD56dim_cells	0.640687	0.932621	0.780578	0.26-2.26
NK_cells	0.444972	0.79795	0.688926	0.25-1.82		NK_cells	0.662026	0.932621	1.26052	0.44-3.74
pDC	0.0783303	0.728357	2.38068	0.9-7.17		pDC	0.0324879	0.204924	0.299491	0.08-0.92
T_cells	0.872954	0.95553	1.08323	0.41-2.85		T_cells	0.265477	0.625172	0.554595	0.18-1.6
T_helper_cells	0.274124	0.741188	1.69438	0.65-4.78		T_helper_cells	0.833085	0.983398	0.899355	0.3-2.6
Tcm_cells	0.611273	0.916909	0.786148	0.29-2.05		Tcm_cells	0.898295	0.984014	0.94177	0.32-2.72
Tem_cells	0.564615	0.896741	0.75987	0.28-1.98		Tem_cells	0.839486	0.983398	0.903474	0.3-2.61
Tfh_cells	0.0146264	0.59237	0.284815	0.08-0.8		Tfh_cells	0.448322	0.735248	1.4829	0.52-4.64
Tgd_cells	0.177118	0.728357	1.92646	0.73-5.46		Tgd_cells	0.729425	0.932997	0.834467	0.28-2.41
Th1_cells	0.754299	0.93319	1.16939	0.44-3.08		Th1_cells	0.250147	0.625172	0.543672	0.17-1.56
Th17_cells	0.175295	0.728357	1.93498	0.74-5.49		Th17_cells	0.826628	0.983398	1.11702	0.39-3.32
Th2_cells	0.775789	0.93319	0.87889	0.32-2.3		Th2_cells	0.862891	0.984014	0.918554	0.31-2.66
Treg_cells	0.392862	0.776143	0.664404	0.23-1.74		Treg_cells	0.0264336	0.204924	0.286505	0.07-0.88
TiTv	0.655846	0.93319	1.23367	0.47-3.34		TiTv	0.943704	0.984014	0.972182	0.33-2.81
Mutation load	0.817981	0.93319	0.90347	0.33-2.36		Mutation load	0.27298	0.625172	1.78647	0.62-5.59
