# Supplementary material for: Comprehensive genomic and immunological characterization of Chinese non-small cell lung cancer patients
Source: Nat Commun. 2019 Apr 16;10:1772. doi: 10.1038/s41467-019-09762-1 (PMC6467893; doi:10.1038/s41467-019-09762-1)
Supplement: Supplementary file 15 — Source Data [file 41467_2019_9762_MOESM15_ESM.xlsx]

## Sheet: Fig1a
CHOICE SQCC focal amplifications from GISTIC2.0
cytoband	q value	wide peak boundaries	genes in wide peak
11q13.3	6.071e-11	chr11:69624736-70313959	hsa-mir-548k	CTTN	FGF3	PPFIA1	FADD	ANO1	MIR548K
11q22.2	0.020419	chr11:102391239-103720632	MMP1	MMP3	MMP7	MMP8	MMP10	MMP12	MMP13	MMP20	MMP27	DYNC2H1	DCUN1D5	LOC100288077
12q15	0.12216	chr12:69080731-72003377	hsa-mir-1279	CPM	LYZ	MDM2	CNOT2	PTPRB	PTPRR	TSPAN8	YEATS4	LGR5	CCT2	FRS2	CPSF6	KCNMB4	SLC35E3	NUP107	RAB3IP	BEST3	LRRC10	MIR1279	MIR3913-2	MIR3913-1
13q34	0.0066955	chr13:108921977-115169878	ATP4B	COL4A1	COL4A2	F7	F10	GAS6	ING1	LAMP1	GRK1	SOX1	TFDP1	CUL4A	IRS2	PROZ	ARHGEF7	CDC16	TUBGCP3	TNFSF13B	RASA3	MYO16	ATP11A	MCF2L	TMCO3	DCUN1D2	ANKRD10	RAB20	CARKD	PCID2	UPF3A	CARS2	GRTP1	ADPRHL1	TEX29	SPACA7	LINC00346	CHAMP1	FAM70B	C13orf35	FLJ44054	FLJ41484	LINC00552	MCF2L-AS1	LOC100506394
14q11.2	0.057837	chr14:1-20482418	OR4K5	OR11H2	OR4K1	OR4K15	OR4N2	OR4K2	POTEG	OR11H12	OR4Q3	OR4M1	POTEM	LOC642426
14q13.3	0.0043915	chr14:36604916-39501121	FOXA1	PAX9	SSTR1	NKX2-1	NKX2-8	MBIP	SLC25A21	MIPOL1	CLEC14A	SFTA3	LOC283547	LOC100129794	MIR4503
15q11.2	0.0035052	chr15:1-22702283	hsa-mir-1268	hsa-mir-3118-6	hsa-mir-3118-4	NBEAP1	OR4N4	HERC2P3	POTEB	LOC348120	OR4M2	OR4N3P	NF1P2	CHEK2P2	LOC646214	CXADRP2	REREP3	GOLGA6L6	LOC727924	GOLGA8C	MIR4509-1	MIR4509-2	MIR4509-3
19p13.12	0.23966	chr19:13254872-21579919	hsa-mir-1270-2	hsa-mir-1270-1	hsa-mir-640	hsa-mir-3189	hsa-mir-3188	hsa-mir-1470	hsa-mir-639	hsa-mir-181d	BST2	CACNA1A	CD97	COMP	NCAN	NR2F6	GDF1	DNAJB1	IL12RB1	INSL3	JAK3	JUND	KCNN1	CYP4F3	MEF2BNB-MEF2B	RAB8A	MYO9B	NDUFB7	NOTCH3	PDE4C	PIK3R2	PRKACA	PKN1	PTGER1	RAB3A	UPF1	RFX1	RPL18A	SLC1A6	SLC5A5	TPM4	UBA52	ZNF14	ZNF708	ZNF85	ZNF90	ELL	CYP4F2	RFXANK
19q13.2	0.00021585	chr19:38308051-38924338	PSMD8	DPF1	KCNK6	SPINT2	SIPA1L3	CATSPERG	C19orf33	WDR87	YIF1B	PPP1R14A	RASGRP4	FAM98C	GGN	SPRED3	LOC644554	LOC100631378
1p12	0.11454	chr1:118496288-120906032	HMGCS2	HSD3B1	HSD3B2	NOTCH2	TBX15	WARS2	WDR3	ADAM30	PHGDH	HAO2	REG4	ZNF697	HSD3BP4	SPAG17	NBPF7	LOC644242	FAM72B
20q11.21	0.15368	chr20:31619454-31995761	BPIFA1	CDK5RAP1	BPIFB1	BPIFB6	BPIFA3	BPIFA2	BPIFB4	BPIFA4P	BPIFB3
2p15	0.0016834	chr2:62095262-64412211	MDH1	OTX1	UGP2	CCT4	B3GNT2	EHBP1	WDPCP	VPS54	PELI1	COMMD1	TMEM17	LOC100132215	DBIL5P2
2q31.2	0.22892	chr2:174062441-187692205	hsa-mir-1258	hsa-mir-3128	hsa-mir-1246	hsa-mir-10b	hsa-mir-933	ATP5G3	CHN1	CHRNA1	ATF2	FRZB	HOXD1	HOXD3	HOXD4	HOXD8	HOXD9	HOXD10	HOXD11	HOXD12	HOXD13	ITGA4	ITGAV	NEUROD1	NFE2L2	PDE1A	SP3	SSFA2	TTN	WIPF1	AGPS	PRKRA	CIR1	UBE2E3	MTX2	NCKAP1	OLA1	PDE11A	FKBP7	ZAK	DNAJC10	ZC3H15	CWC22	PLEKHA3	SCRN3	KIAA1715	CDCA7	SESTD1	ZNF804A
3q26.33	1.354e-27	chr3:179370933-182511289	SOX2	FXR1	USP13	PEX5L	DNAJC19	TTC14	CCDC39	SOX2-OT	FLJ46066
4q12	0.010484	chr4:48887397-55524093	PDGFRA	SGCB	DCUN1D4	CHIC2	DANCR	USP46	RASL11B	CWH43	FIP1L1	LNX1	OCIAD2	SPATA18	LOC152578	SCFD2	GSX2	LRRC66	RPL21P44	SNORA26	ERVMER34-1	MIR4449
6p21.1	0.010051	chr6:37787307-55620236	hsa-mir-133b	hsa-mir-586	CRISP1	BYSL	RUNX2	CCND3	CDC5L	DNAH8	SLC29A1	GCLC	GLO1	GLP1R	GSTA1	GSTA2	GSTA3	GSTA4	GUCA1A	GUCA1B	HCRTR2	HSP90AB1	IL17A	MCM3	MDFI	MEA1	MEP1A	MOCS1	MUT	NFKBIE	NFYA	PEX6	PGC	PGK2	PKHD1	POLH	PPP2R5D	PTK7	PRPH2	RHAG	SRF	TBCC	TFAP2B	CRISP2	VEGFA	PLA2G7	TFEB	SUPT3H	GCM1
7p11.2	0.019243	chr7:54624663-57509881	hsa-mir-3147	hsa-mir-4283-1	CCT6A	EGFR	GBAS	PHKG1	PSPH	SEC61G	SUMF2	CHCHD2	MRPS17	LANCL2	VOPP1	ZNF479	VSTM2A	DKFZp434L192	LOC285878	2016-09-14	ZNF713	FKBP9L	LOC389493	GUSBP10	LOC650226	SNORA15	LOC100130849	MIR4283-2	MIR4283-1	MIR3147
8p11.23	6.202e-16	chr8:38089009-38457691	FGFR1	DDHD2	WHSC1L1	PPAPDC1B	LETM2	C8orf86
8q24.21	6.413e-06	chr8:127564683-130760440	hsa-mir-1208	hsa-mir-1207	hsa-mir-1205	hsa-mir-1204	MYC	POU5F1B	PVT1	FAM84B	LOC727677	LOC728724	MIR1205	MIR1206	MIR1207	MIR1204	MIR1208	PCAT1
9p13.3	5.6263e-05	chr9:34661893-36136531	CA9	CD72	FANCG	NPR2	RMRP	CCL19	CCL21	TESK1	TLN1	TPM2	VCP	RECK	RGP1	RUSC2	CREB3	UNC13B	CCL27	KIAA1045	DNAJB5	SPAG8	SIT1	STOML2	TMEM8B	OR2S2	GBA2	FAM214B	HINT2	PIGO	C9orf100	FP588	C9orf131	LOC158376	ATP8B5P	CCDC107	FAM205A	FAM205B	C9orf128	OR13J1	HRCT1	MSMP	FAM166B	MIR4667
TCGA SQCC focal amplifications from GISTIC2.0
cytoband	q value	wide peak boundaries	genes in wide peak
11p11.2	0.13144	chr11:45937818-46992625	hsa-mir-3160-2	hsa-mir-3160-1	ARHGAP1	CHRM4	F2	LRP4	MDK	DGKZ	PEX16	KIAA0652	CKAP5	PHF21A	AMBRA1	C11orf49	ZNF408	CREB3L1	GYLTL1B	HARBI1	SNORD67
11q13.3	1.0782e-19	chr11:69075413-70260608	hsa-mir-548k	CCND1	CTTN	FGF3	FGF4	PPFIA1	FADD	FGF19	MYEOV	ANO1	ORAOV1
12p13.33	0.21149	chr12:1-3458695	CACNA1C	FKBP4	FOXM1	NINJ2	RAD52	KDM5A	SLC6A12	SLC6A13	TEAD4	TULP3	TSPAN9	ERC1	ITFG2	WNK1	ADIPOR2	WNT5B	C12orf32	NRIP2	CCDC77	CACNA2D4	FBXL14	DCP1B	B4GALNT3	HSN2	IQSEC3	LRTM2	FAM138D	LOC100288778
12q15	0.19544	chr12:63628177-71977414	hsa-mir-1279	hsa-mir-548c	CPM	GNS	IFNG	LYZ	MDM2	CNOT2	PTPRB	PTPRR	RAP1B	TSPAN8	YEATS4	HMGA2	DYRK2	LGR5	TMEM5	CCT2	FRS2	CPSF6	WIF1	IRAK3	XPOT	GRIP1	LEMD3	KCNMB4	TBK1	IL22	TMBIM4	SLC35E3	IL26	CAND1	MDM1	NUP107	SRGAP1	LLPH	HELB	C12orf56	RAB3IP	BEST3	C12orf66	RPSAP52	MSRB3	RASSF3	DPY19L2	LRRC10
14q13.3	0.00036094	chr14:36244840-37620169	PAX9	NKX2-1	NKX2-8	MBIP	BRMS1L	SLC25A21	RALGAPA1	SFTA3
14q32.31	0.030755	chr14:99495721-107349540	hsa-mir-4309	hsa-mir-323b	hsa-mir-1193	hsa-mir-1197	hsa-mir-1247	hsa-mir-543	hsa-mir-665	hsa-mir-889	hsa-mir-541	hsa-mir-300	hsa-mir-770	hsa-mir-1185-1	hsa-mir-1185-2	hsa-mir-668	hsa-mir-758	hsa-mir-656	hsa-mir-655	hsa-mir-654	hsa-mir-411	hsa-mir-487b	hsa-mir-376a-2	hsa-mir-544	hsa-mir-539	hsa-mir-496	hsa-mir-495	hsa-mir-494	hsa-mir-432	hsa-mir-493	hsa-mir-487a	hsa-mir-485	hsa-mir-376b	hsa-mir-410	hsa-mir-412	hsa-mir-409	hsa-mir-329-2	hsa-mir-329-1	hsa-mir-433	hsa-mir-431	hsa-mir-345	hsa-mir-323	hsa-mir-337	hsa-mir-342	hsa-mir-382	hsa-mir-381	hsa-mir-380	hsa-mir-379	hsa-mir-377
15q26.3	8.3772e-05	chr15:92516613-102531392	hsa-mir-1302-10	hsa-mir-3175	hsa-mir-1469	ALDH1A3	CHD2	IGF1R	MEF2A	PCSK6	SNRPA1	NR2F2	ST8SIA2	CHSY1	SYNM	OR4F4	SLCO3A1	LINS1	MCTP2	SELS	RGMA	TTC23	LRRK1	TM2D3	ARRDC4	LOC91948	TARSL2	LRRC28	ASB7	LYSMD4	PGPEP1L	LOC145820	C15orf32	SPATA8	ADAMTS17	C15orf51	LASS3	FAM169B	WASH3P	FLJ42289	OR4F6	OR4F15	FAM174B	FAM138E	LOC100144604
17p11.2	0.060808	chr17:19889644-21160029	TMEM11	USP22	DHRS7B	CYTSB	C17orf103	LGALS9B	CCDC144NL	CCDC144C
17q25.1	0.00013966	chr17:71143528-74546938	AANAT	ACOX1	CDK3	EVPL	FDXR	FOXJ1	GALK1	GRB2	GRIN2C	H3F3B	ICT1	ITGB4	LLGL2	PRPSAP1	RPL38	SUMO2	SRP68	SSTR2	GALR2	SPHK1	SLC16A5	SLC9A3R1	COG1	RECQL5	KIAA0195	ATP5H	CD300C	CD300A	GGA3	EXOC7	KCTD2	WBP2	CDC42EP4	NAT9	SAP30BP	NT5C	CDR2L	MRPS7	HN1	SDK2	TMEM104	C17orf80	GPRC5C	MIF4GD	CASKIN2	SLC25A19	UBE2O
18q11.2	0.21149	chr18:19406131-24419705	hsa-mir-320c-2	hsa-mir-1-2	GATA6	LAMA3	NPC1	RBBP8	SS18	TAF4B	RIOK3	ZNF521	CABYR	C18orf8	IMPACT	MIB1	HRH4	CTAGE1	C18orf45	CABLES1	OSBPL1A	TTC39C	PSMA8	ANKRD29	KCTD1	LOC728606
19q13.13	0.0025123	chr19:38000469-39302021	ACTN4	LGALS4	LGALS7	PSMD8	RYR1	DPF1	KCNK6	SPINT2	MAP4K1	ZFP30	SIPA1L3	EIF3K	ZNF571	CATSPERG	C19orf33	WDR87	ZNF607	YIF1B	PPP1R14A	RASGRP4	ZNF573	FAM98C	CAPN12	ZNF781	ZNF540	GGN	ZNF793	SPRED3	LGALS7B
1p34.2	0.24938	chr1:39753329-40999474	BMP8B	COL9A2	MYCL1	PPT1	RLF	PABPC4	ZMPSTE24	PPIE	CAP1	MACF1	HEYL	HPCAL4	TRIT1	OXCT2	SMAP2	DEM1	ZNF643	NT5C1A	MFSD2A	TMCO2	ZNF684	ZNF642	BMP8A	KIAA0754	SNORA55	PPIEL
1q21.2	8.0236e-06	chr1:120523956-170942817	hsa-mir-4259	hsa-mir-4258	hsa-mir-4257	hsa-mir-3119-2	hsa-mir-3119-1	hsa-mir-3118-3	hsa-mir-3118-2	hsa-mir-3118-1	hsa-mir-1255b-2	hsa-mir-921	hsa-mir-190b	hsa-mir-765	hsa-mir-557	hsa-mir-556	hsa-mir-555	hsa-mir-92b	hsa-mir-554	hsa-mir-9-1	ADAR	ALDH9A1	APCS	APOA2	ARNT	ATP1A2	ATP1A4	ATP1B1	BCL9	BGLAP	CASQ1	CD1A	CD1B	CD1C	CD1D	CD1E	CD247	CD5L	CD48	CHRNB2	CKS1B	CLK2	COPA	CRABP2	CRP	CTSK	CTSS	DPT	ECM1
20q11.21	0.00017321	chr20:29843974-30496296	hsa-mir-3193	BCL2L1	FOXS1	ID1	TPX2	REM1	HM13	COX4I2	MYLK2	DEFB118	DUSP15	NCRNA00028	TTLL9	DEFB115	DEFB116	DEFB119	DEFB121	DEFB122	DEFB123	DEFB124	PSIMCT-1
21q21.1	0.038877	chr21:1-20410277	hsa-mir-548x	hsa-mir-3118-5	hsa-mir-3156-3	hsa-mir-125b-2	hsa-mir-99a	hsa-let-7c	BAGE	CXADR	TMPRSS15	HSPA13	TPTE	NRIP1	BTG3	USP25	RBM11	NCRNA00157	C21orf15	C21orf91	SAMSN1	BAGE2	CHODL	C21orf99	LIPI	ABCC13	POTED	C21orf34	C21orf81	LOC100132288
22q11.21	0.073615	chr22:22157662-22215894	MAPK1
2p16.1	9.9933e-13	chr2:60529126-61162695	REL	BCL11A	PAPOLG
2q11.2	0.022941	chr2:96006151-100383745	hsa-mir-3127	ADRA2B	CNGA3	COX5B	DUSP2	INPP4A	AFF3	ZAP70	CIAO1	EIF5B	ACTR1B	TXNDC9	ARID5A	MGAT4A	SNRNP200	NCAPH	TMEM131	UNC50	CNNM4	CNNM3	KCNIP3	FAHD2A	ANKRD39	FAM178B	MRPL30	REV1	LIPT1	SEMA4C	TMEM127	KIAA1310	STARD7	ANKRD36B	TSGA10	LMAN2L	FER1L5	NEURL3	LYG1	MITD1	TRIM43	C2orf15	GPAT2	ITPRIPL1	FAHD2B	VWA3B	ANKRD23	LYG2	LOC285033
2q31.2	0.00015523	chr2:178083264-178126731	hsa-mir-3128	NFE2L2	HNRNPA3
3p11.1	0.10482	chr3:87029511-90425990	EPHA3	HTR1F	POU1F1	CGGBP1	CHMP2B	ZNF654	C3orf38	VGLL3
3q26.33	5.1048e-58	chr3:181102927-183901191	AP2M1	DVL3	SOX2	EIF2B5	ABCC5	MCF2L2	ATP11B	LAMP3	DCUN1D1	KLHL24	PARL	YEATS2	MCCC1	MAP6D1	B3GNT5	KLHL6	HTR3C	HTR3D	HTR3E	SOX2OT
4q12	6.4572e-11	chr4:56190345-56535069	CLOCK	NMU	TMEM165	SRD5A3	PDCL2
5p13.1	0.050727	chr5:29585614-50133343	hsa-mir-4279	hsa-mir-1274a	hsa-mir-580	hsa-mir-579	C6	C7	C9	CDH6	DAB2	FGF10	FYB	GDNF	GHR	HMGCS1	IL7R	LIFR	NPR3	OXCT1	PRKAA1	PRLR	PTGER4	RAD1	RPL37	SEPP1	SKP2	SLC1A3	TARS	ZNF131	OSMR	NUP155	PAIP1	MRPS30	SUB1	PDZD2	NNT	TTC33	AMACR	NIPBL	RAI14	FBXO4	RNASEN	SLC45A2	RXFP3	ZFR	MTMR12	WDR70	BRIX1
5p15.33	0.0017144	chr5:1-3366556	hsa-mir-4277	NDUFS6	SDHA	SLC6A3	SLC9A3	TERT	TRIP13	PDCD6	SLC12A7	TPPP	EXOC3	LOC25845	IRX4	CEP72	AHRR	MRPL36	BRD9	ZDHHC11	LPCAT1	CLPTM1L	NKD2	C5orf55	CCDC127	PLEKHG4B	C5orf38	IRX2	SLC6A19	SLC6A18	LRRC14B	SDHAP3	LOC728613
6q12	0.00050168	chr6:65392943-66113677	EYS
6q22.31	0.12405	chr6:125328354-125571037	TPD52L1	RNF217
7p11.2	8.8459e-07	chr7:54642932-55858372	EGFR	SEC61G	LANCL2	VOPP1	FKBP9L	LOC442308
7q21.2	0.0027529	chr7:90582481-93550446	hsa-mir-1285-1	hsa-mir-653	hsa-mir-489	CALCR	KRIT1	CDK6	CYP51A1	GNGT1	PEX1	CDK14	MTERF	TFPI2	FZD1	AKAP9	ANKIB1	SAMD9	CCDC132	GATAD1	C7orf64	MGC16142	SAMD9L	HEPACAM2	FAM133B	LOC401387
8p11.23	1.1934e-30	chr8:38170522-38286018	FGFR1	WHSC1L1	LETM2
8q24.21	6.7943e-10	chr8:128202879-128788635	MYC	POU5F1B	LOC727677
9p21.1	1.2413e-05	chr9:33114280-33368647	BAG1	B4GALT1	NFX1	SPINK4	CHMP5	SUGT1P1
9p24.1	0.12049	chr9:5421313-5592144	CD274	C9orf46	PDCD1LG2
[truncated: 449 more columns]

## Sheet: Fig1b
CHOICE SQCC focal deletions from GISTIC2.0
cytoband	q value	residual q value	wide peak boundaries	#Gene	genes in wide peak
8p23.1	1.0783e-32	1.5152e-31	chr8:7327830-7669240	14	DEFB105A	DEFB106A	DEFB107A	FAM90A13	FAM90A7	FAM90A8	FAM90A18	FAM90A9	FAM90A10	DEFB107B	DEFB106B	DEFB105B	FAM90A14	FAM90A19
15q11.2	2.0781e-28	2.0781e-28	chr15:1-22413460	15	hsa-mir-3118-6	hsa-mir-3118-4	NBEAP1	OR4N4	HERC2P3	POTEB	LOC348120	OR4M2	NF1P2	CHEK2P2	LOC646214	CXADRP2	GOLGA6L6	LOC727924	GOLGA8C
14q11.2	8.4673e-13	6.9385e-12	chr14:1-20482418	12	OR4K5	OR11H2	OR4K1	OR4K15	OR4N2	OR4K2	POTEG	OR11H12	OR4Q3	OR4M1	POTEM	LOC642426
9p21.3	5.2646e-13	2.4267e-11	chr9:21440453-25676385	12	hsa-mir-31	CDKN2A	CDKN2B	ELAVL2	MTAP	C9orf53	DMRTA1	IFNE	MIR31	FLJ35282	MIR31HG	CDKN2B-AS1
2q35	3.1363e-09	3.1363e-09	chr2:219082120-219575566	17	hsa-mir-26b	AAMP	BCS1L	SLC11A1	VIL1	ZNF142	RQCD1	PNKD	STK36	USP37	CTDSP1	TMBIM1	RNF25	PLCD4	GPBAR1	C2orf62	MIR26B
5q13.2	5.5945e-09	8.0535e-09	chr5:65892176-68856049	13	CCNB1	CDK7	CD180	PIK3R1	RAD17	TAF9	SLC30A5	CENPH	MRPS36	MARVELD2	CCDC125	MAST4	OCLN
3p21.31	3.3536e-07	3.4387e-07	chr3:49158547-49394607	9	hsa-mir-4271	USP4	LAMB2P1	CCDC71	KLHDC8B	CCDC36	C3orf62	LOC646498	MIR4271
4q35.2	2.9631e-08	7.7606e-06	chr4:187148672-191154276	20	F11	FAT1	FRG1	HSP90AA4P	MTNR1A	DUX4	DUX2	ZFP42	TRIML2	LOC285441	LOC339975	TRIML1	LOC401164	DUX4L4	FRG2	DUX4L6	DUX4L5	DUX4L3	DUX4L2	LOC100288255
1p36.21	2.4407e-06	7.9538e-05	chr1:12851546-13328194	12	PRAMEF2	PRAMEF5	HNRNPCL1	PRAMEF10	PRAMEF8	PRAMEF4	PRAMEF11	PRAMEF6	LOC440563	PRAMEF7	LOC649330	PRAMEF22
1p35.3	2.7021e-05	0.00011095	chr1:28526790-28995238	15	RCC1	TAF12	SNHG3	RNU11	MED18	TRNAU1AP	PHACTR4	SESN2	SNHG12	ATPIF1	RAB42	SNORA44	SNORA61	SNORA16A	SNORD99
4p14	0.00035386	0.00035386	chr4:39063852-40337344	13	RHOH	UBE2K	RFC1	RPL9	UGDH	LIAS	PDS5A	N4BP2	WDR19	KLB	C4orf34	LOC344967	LOC401127
6q13	0.00033642	0.00035386	chr6:73677410-75794040	12	EEF1A1	MTO1	SLC17A5	DDX43	KHDC1	MB21D1	CD109	C6orf221	DPPA5	C6orf147	OOEP	KHDC1L
6p25.3	0.00067471	0.0006906	chr6:1-391737	1	DUSP22
10q21.3	0.00072936	0.0006906	chr10:65224989-70883906	23	hsa-mir-1254	ANXA2P3	DNA2	HNRNPH3	SRGN	SLC25A16	DDX21	SIRT1	HERC4	KIAA1279	CTNNA3	RUFY2	CCAR1	DNAJC12	PBLD	DDX50	TET1	MYPN	STOX1	ATOH7	REEP3	LRRTM3	SNORD98
11q23.3	0.0024769	0.0024769	chr11:114392437-135006516	204	hsa-mir-3167	hsa-mir-100	ACRV1	APLP2	APOA1	APOA4	APOC3	ARCN1	FXYD2	CXCR5	CBL	CD3D	CD3E	CD3G	CHEK1	DDX6	DPAGT1	ETS1	FLI1	SLC37A4	GRIK4	H2AFX	HMBS	HSPA8	IL10RA	STT3A	KCNJ1	KCNJ5	VWA5A	MCAM	MLL	NFRKB	NRGN	OPCML	PAFAH1B2	PVRL1	RPS25	SC5DL	SCN2B	SCN4B	ST3GAL4	SORL1	SRPR	ST14	TAGLN
18q23	0.0041346	0.0041346	chr18:72342919-78077248	22	GALR1	MBP	NFATC1	ZNF236	CTDP1	ZNF516	TSHZ1	TXNL4A	MBP	KCNG2	SALL3	RBFA	PQLC1	PARD6G	ZADH2	C18orf62	LOC284276	LOC339298	ATP9B	HSBP1L1	LOC100130522	LOC100131655
4q31.3	0.00033642	0.005892	chr4:147560045-152591807	16	hsa-mir-548g	LRBA	EDNRA	NR3C2	RPS3A	SNORD73A	MAB21L2	TMEM184C	ARHGAP10	TTC29	PRMT10	SH3D19	DCLK2	PRSS48	FAM160A1	MIR4799
13q14.11	0.0076628	0.0072176	chr13:40755946-42016698	17	hsa-mir-3168	hsa-mir-621	ELF1	FOXO1	MTRF1	SLC25A15	MRPS31	WBP4	NAA16	KBTBD7	KBTBD6	SUGT1P3	LINC00548	TTL	MIR621	MIR320D1	LOC100616668
1p13.2	0.00099688	0.010282	chr1:104615645-120839003	154	hsa-mir-942	hsa-mir-320b-1	hsa-mir-4256	hsa-mir-197	ADORA3	ALX3	AMPD1	AMPD2	RHOC	ATP1A1	ATP5F1	CAPZA1	CASQ2	CD2	CD53	CD58	CHI3L2	CSF1	CELSR2	GNAI3	GNAT2	GSTM1	GSTM2	GSTM3	GSTM4	GSTM5	HMGCS2	HSD3B1	HSD3B2	IGSF3	KCNA2	KCNA3	KCNA10	KCNC4	KCND3	MOV10	NGF	NHLH2	NOTCH2	NRAS	OVGP1	PSMA5	PTGFRN	RAP1A	SORT1
10q23.31	0.008976	0.016611	chr10:89419476-90973328	18	ACTA2	FAS	PTEN	LIPF	CH25H	RNLS	STAMBPL1	ATAD1	ANKRD22	LIPJ	CFL1P1	LIPM	LIPK	LIPN	KLLN	FAS-AS1	MIR4679-1	MIR4679-2
10q26.3	0.006589	0.022511	chr10:135061015-135534747	23	ADAM8	CYP2E1	ECHS1	TUBGCP2	DUX4	DUX2	CALY	MTG1	SYCE1	PRAP1	ZNF511	PAOX	C10orf125	SPRNP1	FRG2B	SPRN	LOC619207	DUX4L7	DUX4L6	DUX4L5	DUX4L3	DUX4L2	MIR3944
7q36.3	0.045057	0.045057	chr7:152161209-159138663	34	hsa-mir-595	hsa-mir-153-2	DPP6	EN2	MNX1	HTR5A	INSIG1	PTPRN2	SHH	VIPR2	XRCC2	UBE3C	DNAJB6	PAXIP1	NCAPG2	WDR60	ACTR3B	ESYT2	LMBR1	LINC00244	NOM1	C7orf13	RNF32	LOC154822	RBM33	LOC202781	CNPY1	LOC285889	MIR153-2	LOC645249	MIR595	LOC100128264	LOC100132707	LOC100506585
9p23	2.8695e-06	0.045057	chr9:6532464-13105701	5	PTPRD	TYRP1	KDM4C	C9orf123	LURAP1L
9p11.2	0.045057	0.058045	chr9:41321107-45727027	18	FAM75A7	LOC286297	FOXD4L4	FAM75A6	MGC21881	ZNF658B	ANKRD20A3	ANKRD20A2	AQP7P3	LOC642929	LOC643648	LOC653501	KGFLP2	FAM75A5	CNTNAP3B	FOXD4L2	FAM27C	FAM95B1
14q13.1	0.0032741	0.058045	chr14:32546495-36007556	17	hsa-mir-3172	CFL2	NFKBIA	PSMA6	SRP54	AKAP6	KIAA0391	BAZ1A	PPP2R3C	EAPP	SNX6	NPAS3	INSM2	EGLN3	SPTSSA	IGBP1P1	FAM177A1
8p23.3	0.00022881	0.061419	chr8:1-6264111	16	hsa-mir-596	CLN8	MYOM2	DLGAP2	ARHGEF10	KBTBD11	FBXO25	CSMD1	C8orf42	ERICH1	ZNF596	LOC286083	OR4F21	RPL23AP53	MIR596	LOC100287015
10p15.3	0.16748	0.15548	chr10:1-2342511	14	ADARB2	IDI1	ZMYND11	WDR37	DIP2C	LARP4B	GTPBP4	IDI2-AS1	IDI2	LOC282980	TUBB8	LINC00200	C10orf108	ADARB2-AS1
11p15.5	0.17847	0.15548	chr11:637305-1074873	19	AP2A2	CD151	MUC6	POLR2L	RPLP2	TALDO1	TSPAN4	DEAF1	CEND1	PIDD	PNPLA2	EPS8L2	CHID1	SLC25A22	NS3BP	EFCAB4A	TMEM80	PDDC1	SNORA52
12q24.31	0.17847	0.15548	chr12:120151439-124420953	86	hsa-mir-4304	ACADS	BCL7A	COX6A1	EIF2B1	GTF2H3	HPD	MSI1	P2RX4	P2RX7	PLA2G1B	PSMD9	PXN	RPLP0	CLIP1	HNF1A	CDK2AP1	DENR	OASL	DYNLL1	SRSF9	HCAR3	HIP1R	CABP1	KNTC1	MLEC	RNF10	MPHOSPH9	CAMKK2	TMED2	GCN1L1	RAB35	SNRNP35	MLXIP	SETD1B	SIRT4	ABCB9	ATP6V0A2	HCAR1	ARL6IP4	POP5	ANAPC5	TRIAP1	RHOF	SBNO1
7p11.2	0.20264	0.1922	chr7:55247443-56491395	14	CCT6A	GBAS	PHKG1	PSPH	SUMF2	CHCHD2	MRPS17	LANCL2	VOPP1	2016-09-14	ZNF713	FKBP9L	LOC389493	SNORA15
17p11.2	0.058045	0.1922	chr17:15848231-16453629	14	hsa-mir-1288	UBB	PIGL	NCOR1	SNORD49A	TRPV2	TTC19	C17orf76-AS1	ZSWIM7	CENPV	FAM211A	SNORD49B	SNORD65	MIR1288
19p13.3	0.016611	0.1922	chr19:362057-917340	27	hsa-mir-3187	AZU1	HCN2	BSG	CDC34	CFD	ELANE	GZMM	PALM	POLRMT	PRTN3	PTBP1	MADCAM1	MED16	FSTL3	SHC2	FGF22	RNF126	LPPR3	R3HDM4	TPGS1	C19orf21	C2CD4C	ODF3L2	PRSS57	MIR3187	MIR4745
22q11.21	0.20264	0.1922	chr22:17442827-18270414	14	hsa-mir-3198	ATP6V1E1	BID	IL17RA	BCL2L13	CECR6	CECR5	CECR3	CECR2	CECR1	SLC25A18	CECR7	CECR5-AS1	MIR3198-1
5q31.1	0.13694	0.2255	chr5:110559947-136953187	145	hsa-mir-886	hsa-mir-1289-2	hsa-mir-1244-2	APC	ALDH7A1	CAMLG	CDO1	AP3S1	CSF2	CSNK1G3	DMXL1	FBN2	GDF9	HINT1	HSD17B4	HSPA4	IL3	IL4	IL5	IL9	IL13	IRF1	KCNN2	LECT2	LMNB1	LOX	SMAD5	MCC	NEUROG1	PGGT1B	PITX1	PPIC	PPP2CA	SKP1	SLC12A2	SLC22A4	SLC22A5	SNX2	SPOCK1	SRP19	TCF7	TGFBI	UBE2B	VDAC1	REEP5
17p13.3	0.094742	0.2255	chr17:635847-1397869	14	hsa-mir-3183	ABR	CRK	MYO1C	YWHAE	TIMM22	GEMIN4	GLOD4	RNMTL1	NXN	TUSC5	BHLHA9	DBIL5P	MIR3183
19q13.42	0.2255	0.2255	chr19:53868968-54224328	35	hsa-mir-520d	ZNF331	ZNF765	ZNF813	LOC147804	LOC284379	ZNF761	DPRX	MIR512-1	MIR512-2	MIR498	MIR520E	MIR515-1	MIR519E	MIR520F	MIR515-2	MIR519C	MIR520A	MIR526B	MIR519B	MIR525	MIR523	MIR518F	MIR520B	MIR518B	MIR526A1	MIR520C	MIR518C	MIR524	MIR517A	MIR519D	MIR521-2	MIR520D	MIR1323	MIR1283-1
19p13.3	0.04216	0.2255	chr19:1026298-3490817	82	hsa-mir-4321	hsa-mir-1909	AES	AMH	ATP5D	CIRBP	CSNK1G2	EFNA2	GAMT	GNA11	GNA15	GNG7	MKNK2	GPX4	GADD45B	NFIC	OAZ1	POLR2E	RPS15	SGTA	STK11	TCF3	THOP1	TLE2	SF3A2	S1PR4	AP3D1	APC2	ABCA7	UQCR11	SBNO2	HMHA1	TIMM13	DAZAP1	SLC39A3	LSM7	MBD3	PCSK4	C19orf24	PLEKHJ1	BTBD2	NCLN	SPPL2B	REXO1	ZNF77
TCGA SQCC focal deletions from GISTIC2.0
cytoband	q value	residual q value	wide peak boundaries	Comment	#Gene	genes in wide peak
9p21.3	8.6279e-68	1.3326e-64	chr9:21555227-22448737		5	CDKN2A	CDKN2B	MTAP	C9orf53	CDKN2BAS
8p23.2	8.0781e-31	8.0781e-31	chr8:2093182-6268239		1	CSMD1
2q22.1	7.0179e-25	1.2061e-21	chr2:139532192-143637838		1	LRP1B
10q23.31	3.6273e-18	1.0115e-17	chr10:89617158-89898582		2	PTEN	KILLIN
5q11.2	3.4864e-13	2.2137e-11	chr5:58998410-59787985		1	hsa-mir-582
4q22.1	1.1313e-07	1.0791e-06	chr4:91750945-93240505		1	TMSL3|7117|2of2
3p13	2.7684e-10	9.322e-06	chr3:70016017-71729299		2	hsa-mir-1284	FOXP1
11p15.5	1.0506e-05	1.1043e-05	chr11:1-5277235		144	hsa-mir-4298	hsa-mir-675	hsa-mir-483	hsa-mir-210	AP2A2	RHOG	ART1	ASCL2	CARS	CD81	CD151	CDKN1C	CTSD	DRD4	DUSP8	HBB	HBBP1	HBD	HBG1	HRAS	IGF2	INS	IRF7	KCNQ1	LSP1	MUC2	MUC6	NAP1L4	NUP98	SLC22A18	SLC22A18AS	POLR2L	PSMD13	RNH1	MRPL23	RPLP2	RRM1	SCT	TRIM21	STIM1	TALDO1	TH	TSPAN4	TNNI2
2q37.3	7.7325e-09	4.3184e-05	chr2:206856293-243199373		293	hsa-mir-4269	hsa-mir-4268	hsa-mir-2355	hsa-mir-3133	hsa-mir-3132	hsa-mir-3131	hsa-mir-3130-4	hsa-mir-3130-3	hsa-mir-3130-2	hsa-mir-3130-1	hsa-mir-1471	hsa-mir-1244-1	hsa-mir-548f-2	hsa-mir-1302-4	hsa-mir-562	hsa-mir-375	hsa-mir-149	hsa-mir-153-1	hsa-mir-26b	AAMP	ACADL	AGXT	ALPI	ALPP	ALPPL2	ATIC	KIF1A	BARD1	BCS1L	BOK	CHRND	CHRNG	COL4A3	COL4A4	COL6A3	CPS1	CREB1	CRYBA2	CRYGA	CRYGB	CRYGC	CRYGD	CYP27A1	DES
4q35.2	2.4128e-08	0.00012703	chr4:183061010-191154276		46	hsa-mir-1305	SLC25A4	CASP3	DCTD	F11	ACSL1	FAT1	FRG1	ING2	IRF2	KLKB1	MTNR1A	TLR3	SORBS2	DUX4|22947|2of3	FAM149A	PDLIM3	CLDN22	UFSP2	CDKN2AIP	ODZ3	LRP2BP	TUBB4Q	STOX2	KIAA1430	C4orf41	MLF1IP	WWC2	SNX25	ZFP42	ENPP6	C4orf38	RWDD4A	CCDC111	TRIML2	CCDC110	CYP4V2	TRIML1	ANKRD37	HELT	FAM92A3	C4orf47	FRG2	SLED1
22q11.21	0.00021377	0.00021551	chr22:1-22114035		97	hsa-mir-3198	hsa-mir-1306	hsa-mir-1286	hsa-mir-301b	hsa-mir-649	hsa-mir-648	hsa-mir-130b	hsa-mir-185	ARVCF	ATP6V1E1	BID	COMT	CRKL	GGT3P	GSC2	SERPIND1	PI4KA	2016-09-05	PRODH	RANBP1	SLC7A4	SLC25A1	TBX1	CLDN5	HIRA	UBE2L3	UFD1L	ZNF74	DGCR6	LZTR1	CLTCL1	DGCR14	CDC45	P2RX6	SNAP29	DGCR2	TXNRD2	USP18	HIC2	TSSK2	SDF2L1	PPIL2	IL17RA	POTEH
1p13.1	3.0075e-05	0.00031014	chr1:97280314-149898950		241	hsa-mir-4256	hsa-mir-3118-3	hsa-mir-3118-2	hsa-mir-3118-1	hsa-mir-942	hsa-mir-320b-1	hsa-mir-553	hsa-mir-137	hsa-mir-197	ADORA3	AGL	ALX3	AMPD1	AMPD2	AMY1A|276|3of3	AMY2A	AMY2B	RHOC	ATP1A1	ATP5F1	BCL9	CAPZA1	CASQ2	CD2	CD53	CD58	CHI3L2	COL11A1	CSF1	DBT	DPYD	S1PR1	CELSR2	EXTL2	FCGR1A	FCGR1B	FMO5	GJA5	GJA8	GNAI3	GNAT2	GSTM1	GSTM2	GSTM3
11q25	0.00037405	0.00037061	chr11:126871640-135006516		32	APLP2	ETS1	FLI1	KCNJ1	KCNJ5	NFRKB	OPCML	ST14	BARX2	ARHGAP32	ADAMTS8	IGSF9B	NCAPD3	ACAD8	B3GAT1	ZBTB44	THYN1	NTM	PRDM10	TP53AIP1	JAM3	GLB1L2	VPS26B	GLB1L3	TMEM45B	ADAMTS15	C11orf45	SPATA19	LOC283174	SNX19	NCRNA00167	LOC100128239
21q21.1	0.00036712	0.00037061	chr21:1-22117102		28	hsa-mir-548x	hsa-mir-3118-5	hsa-mir-3156-3	hsa-mir-125b-2	hsa-mir-99a	hsa-let-7c	BAGE	CXADR	TMPRSS15	HSPA13	TPTE	NRIP1	BTG3	USP25	RBM11	NCRNA00157	C21orf15	C21orf91	SAMSN1	BAGE2	CHODL	C21orf99	LIPI	ABCC13	POTED	C21orf34	C21orf81	LOC100132288
19p13.3	0.0006558	0.00066732	chr19:1-1302964		51	hsa-mir-1302-11	hsa-mir-3187	ATP5D	AZU1	HCN2	BSG	CDC34	CIRBP	CNN2	CFD	ARID3A	EFNA2	ELANE	GPX4	GZMM	PALM	POLR2E	POLRMT	PRTN3	PTBP1	STK11	MADCAM1	PPAP2C	MED16	FSTL3	ABCA7	SBNO2	HMHA1	SHC2	FGF22	THEG	MIER2	C19orf24	RNF126	WDR18	LPPR3	OR4F17	KISS1R	MIDN	C19orf22	C19orf6	C19orf20	GRIN3B	C19orf21
3p25.3	0.00040221	0.001075	chr3:11593014-11833472		1	VGLL4
19q13.33	0.0011468	0.0011012	chr19:50665504-50923766		6	KCNC3	POLD1	NR1H2	NAPSA	MYH14	NAPSB
17q11.2	0.0028562	0.0028997	chr17:29326736-29649167		3	EVI2A	EVI2B	OMG
3p12.2	1.3195e-07	0.003186	chr3:69171159-93777876		34	hsa-mir-4273	hsa-mir-1324	hsa-mir-1284	EPHA3	GBE1	GPR27	HTR1F	MITF	CNTN3	POU1F1	PROS1	ROBO1	ROBO2	CGGBP1	PDZRN3	FRMD4B	RYBP	CHMP2B	FOXP1	FLJ10213	SHQ1	ZNF654	PROK2	PPP4R2	ARL13B	CADM2	C3orf38	EIF4E3	VGLL3	STX19	FAM86D	GXYLT2	ZNF717	FRG2C
4q32.2	1.247e-05	0.003186	chr4:164439857-165880957		3	ANP32C	2016-03-01	C4orf39
16q23.1	0.0043647	0.0045399	chr16:78064108-79627770		1	WWOX
1p36.12	0.0004474	0.0050202	chr1:1-32015774		458	hsa-mir-4252	hsa-mir-4251	hsa-mir-4253	hsa-mir-1273d	hsa-mir-3115	hsa-mir-1976	hsa-mir-1256	hsa-mir-1302-2	hsa-mir-1290	hsa-mir-551a	hsa-mir-429	hsa-mir-200a	hsa-mir-200b	hsa-mir-34a	ALPL	RERE	C1QA	C1QB	C1QC	CA6	CAPZB	CASP9	RUNX3	TNFRSF8	CDA	CDK11B	CDC42	CD52	RCC1	CLCN6	CLCNKA	CLCNKB	CNR2	CORT	DDOST	DFFA	DFFB	DVL1	E2F2	ECE1	MEGF6	EPHA2	ENO1	EPB41
9p24.1	0.00023895	0.0065513	chr9:7799607-12693402		1	PTPRD
9p13.1	1.8551e-05	0.0079981	chr9:37858862-71152237		42	hsa-mir-1299	ALDH1B1	PGM5	SHB	ZNF658	CNTNAP3	MCART1	C9orf122	CBWD5	FOXD4L3	IGFBPL1	AQP7P1	KGFLP1	FAM75A6	MGC21881	FAM74A1	FAM74A4	LOC440896	ANKRD20A3|441425|3of3	AQP7P3	LOC442421	CBWD3|445571|2of2	FAM27A	LOC572558	PGM5P2	FAM75A2|642265|2of2	LOC642929	CBWD6	FOXD4L6	FOXD4L5	LOC653501|653501|2of2	KGFLP2	FAM75A3	FAM75A5|727905|3of3	FAM74A3	ANKRD20A4	?|728788	FOXD4L2|100036519|2of2	FAM27C	FAM95B1|100133036|2of2	FAM27B	LOC100133920
15q11.2	0.0085426	0.0085426	chr15:1-43479925		227	hsa-mir-3118-6	hsa-mir-1233-2	hsa-mir-4310	hsa-mir-3118-4	hsa-mir-1268	hsa-mir-1233-1	hsa-mir-627	hsa-mir-626	hsa-mir-211	ACTC1	APBA2	BCL8	BUB1B	CAPN3	CHRM5	CHRNA7	GABRA5	GABRB3	GABRG3	GANC	GCHFR	IPW	ITPKA	IVD	LTK	MEIS2	TRPM1	NDN	OCA2	PLCB2	RAD51	RYR3	SCG5	SNRPN	SPINT1	SRP14	THBS1	TJP1	TYRO3	UBE3A	MKRN3	PAR5	JMJD7-PLA2G4B	SNAP23
6q27	0.01155	0.011551	chr6:146876026-171115067		129	hsa-mir-1273c	hsa-mir-1913	hsa-mir-1202	ACAT2	CCR6	ESR1	GPR31	IGF2R	KIF25	LPA	MAS1	MAP3K4	MLLT4	OPRM1	PARK2	PCMT1	PDCD2	PLG	PSMB1	RPS6KA2	SLC22A1	SLC22A3	SLC22A2	SOD2	T	TBP	TCP1	TCP10	TCTE3	DYNLT1	THBS2	EZR	VIP	RNASET2	SYNJ2	LATS1	QKI	WTAP	AKAP12	UST	PDE10A	KATNA1	FGFR1OP	RBM16
18q23	0.012327	0.012147	chr18:73001486-78077248		18	GALR1	MBP	NFATC1	ZNF236	CTDP1	ZNF516	TXNL4A	ADNP2	KCNG2	SALL3	C18orf22	PQLC1	PARD6G	C18orf62	LOC284276	ATP9B	HSBP1L1	LOC100130522
16p13.3	0.013918	0.014676	chr16:1-1161809		56	hsa-mir-3176	hsa-mir-662	ARHGDIG	HBA1	HBA2	HBM	HBQ1	HBZ	MPG	NME4	SOLH	SSTR5	NPRL3	AXIN1	RGS11	RHBDL1	PIGQ	RAB11FIP3	MSLN	STUB1	MRPL28	DECR2	SOX8	POLR3K	GNG13	LUC7L	RAB40C	TMEM8A	CHTF18	RHBDF1	NARFL	NCRNA00235	PDIA2	LMF1	FAM173A	METRN	SNRNP25	ITFG3	WDR24	HAGHL	C16orf13	FAM195A	RHOT2	RPUSD1
7q11.22	0.013981	0.015266	chr7:66780207-70601215		1	AUTS2
13q12.11	0.018068	0.017875	chr13:1-31037947		74	hsa-mir-2276	PARP4	ATP12A	CDK8	CDX2	FGF9	FLT1	FLT3	GJA3	GJB2	GPR12	GTF3A	PDX1	MIPEP	PABPC3	UBL3	RNF6	RPL21	SGCG	SLC7A1	TUBA3C	ZMYM2	IFT88	MTMR6	ZMYM5	NUPL1	SAP18	GJB6	WASF3	MTUS2	SACS	LATS2	SNORD102	POLR1D	CRYL1	POMP	ATP8A2	IL17D	MPHOSPH8	PSPC1	TNFRSF19	CENPJ	RNF17	XPO4
14q21.1	0.048378	0.048036	chr14:1-55260846		259	hsa-mir-4307	hsa-mir-3172	hsa-mir-3171	hsa-mir-1201	hsa-mir-208b	hsa-mir-624	hsa-mir-208a	ANG	APEX1	ARF6	ARHGAP5	BCL2L2	BMP4	CDKN3	CEBPE	CFL2	CMA1	LTB4R	CTSG	DAD1	COCH	FKBP3	FOXG1	GMFB	GZMH	GZMB	FOXA1	HNRNPC	MGAT2	CTAGE5	MMP14	MYH6	MYH7	NEDD8	NFATC4	NFKBIA	NOVA1	PNP	NRL	OXA1L	PAX9	PCK2	PNN	POLE2
5q31.1	0.04446	0.080234	chr5:113695143-148047466		280	hsa-mir-1244-2	hsa-mir-1289-2	hsa-mir-874	hsa-mir-886	ALDH7A1	CAMLG	CD14	CDC25C	CDO1	AP3S1	CSF2	CSNK1G3	CTNNA1	DMXL1	DIAPH1	DPYSL3	HBEGF	EGR1	ETF1	FBN2	FGF1	GDF9	GFRA3	NR3C1	HARS	HINT1	HSD17B4	HSPA4	HSPA9	HTR4	IK	IL3	IL4	IL5	IL9	IL13	IRF1	KCNN2	LECT2	LMNB1	LOX	SMAD5	NDUFA2	NEUROG1
7q36.1	0.084589	0.10653	chr7:108523544-159138663		325	hsa-mir-1975	hsa-mir-548f-4	hsa-mir-671	hsa-mir-595	hsa-mir-593	hsa-mir-592	hsa-mir-490	hsa-mir-335	hsa-mir-153-2	hsa-mir-183	hsa-mir-182	hsa-mir-129-1	hsa-mir-29b-1	hsa-mir-96	hsa-mir-29a	ABP1	AKR1B1	ARF5	OPN1SW	BPGM	BRAF	CALD1	CALU	CAPZA2	CASP2	CAV1	CAV2	CDK5	CFTR	CHRM2	CLCN1	CPA1	CPA2	DPP6	EN2	EPHA1	EPHB6	EZH2	FLNC	GBX1	GPR37	GRM8	MNX1	HTR5A
5q35.3	0.0099366	0.11577	chr5:154390559-180915260		190	hsa-mir-4281	hsa-mir-3142	hsa-mir-103-1-as	hsa-mir-1229	hsa-mir-1271	hsa-mir-585	hsa-mir-340	hsa-mir-146a	hsa-mir-218-2	hsa-mir-103-1	ADRA1B	BNIP1	CANX	CCNG1	CLTB	NKX2-5	DBN1	DOCK2	DRD1	DUSP1	EBF1	F12	FABP6	FGFR4	FOXI1	FLT4	GABRA1	GABRA6	GABRB2	GABRG2	GABRP	GRK6	GRM6	HK3	HMMR	HNRNPAB	HNRNPH1	HRH2	IL12B	ITK	KCNMB1	LCP2	LTC4S	MGAT1
3p14.2	0.00014594	0.11765	chr3:59034763-61547330		1	FHIT
10p15.3	0.15879	0.16049	chr10:1-3818193		14	ADARB2	IDI1	PFKP	PITRM1	ZMYND11	WDR37	DIP2C	LARP4B	GTPBP4	C10orf110	IDI2	TUBB8	NCRNA00200	C10orf108
4q25	0.014159	0.17109	chr4:96759449-164089085		242	hsa-mir-3140	hsa-mir-3139	hsa-mir-2054	hsa-mir-1973	hsa-mir-548g	hsa-mir-1255a	hsa-mir-1243	hsa-mir-297	hsa-mir-577	hsa-mir-576	hsa-mir-367	hsa-mir-302d	hsa-mir-302c	hsa-mir-302b	hsa-mir-302a	ADH1A	ADH1B	ADH1C	ADH4	ADH5	ADH6	ADH7	ANK2	ANXA2P1	ANXA5	CAMK2D	CASP6	CCNA2	LRBA	CLGN	CENPE	CTSO	EDNRA	EGF	EIF4E	ELF2	ENPEP	ETFDH	FABP2	FGA	FGB	FGF2	FGG	GAB1
5p12	0.0028997	0.19529	chr5:44806004-110103631		238	hsa-mir-4280	hsa-mir-2277	hsa-mir-548p	hsa-mir-548f-3	hsa-mir-449c	hsa-mir-449b	hsa-mir-583	hsa-mir-582	hsa-mir-581	hsa-mir-449a	hsa-mir-9-2	TRIM23	ARSB	BHMT	BTF3	CAST	CCNB1	CCNH	CDK7	CETN3	CHD1	CKMT2	ERCC8	COX7C	CRHBP	HAPLN1	VCAN	DHFR	EFNA5	F2R	F2RL1	F2RL2	FER	FOXD1	GLRX	GTF2H2	GZMA	GZMK	HEXB	HMGCR	HTR1A	IL6ST	ISL1	ITGA1
3q13.31	0.2036	0.19769	chr3:81537865-137755613		286	hsa-mir-544b	hsa-mir-1280	hsa-mir-548i-1	hsa-mir-568	hsa-mir-567	hsa-mir-198	ACPP	ADCY5	ADPRH	ALCAM	ATP6V1A	CASR	CBLB	CD80	CD86	CD47	COL8A1	CPOX	CSTA	DRD3	EPHA3	EPHB1	GAP43	GATA2	GBE1	GOLGB1	GP9	GPR15	GSK3B	GTF2E1	HCLS1	HGD	HTR1F	ITGB5	KPNA1	LSAMP|4045|2of2	MCM2	CD200	MYLK	NCK1	NDUFB4	PCCB	PLXNA1	POU1F1
10q26.3	0.11822	0.2172	chr10:87353899-135534747		389	hsa-mir-378c	hsa-mir-4297	hsa-mir-4296	hsa-mir-4295	hsa-mir-3158-2	hsa-mir-3158-1	hsa-mir-3157	hsa-mir-2110	hsa-mir-1307	hsa-mir-1287	hsa-mir-548e	hsa-mir-936	hsa-mir-609	hsa-mir-608	hsa-mir-607	hsa-mir-202	hsa-mir-146b	hsa-mir-346	hsa-mir-107	ACADSB	ACTA2	ADAM8	ADD3	ADRA2A	ADRB1	FAS	ARL3	BMPR1A	BNIP3	CASP7	ENTPD1	CHUK	ABCC2	COL17A1	COX15	CPN1	CTBP2	CYP2C19	CYP2C8	CYP2C9	CYP2C18	CYP2E1	CYP17A1	CYP26A1
4p16.3	0.24642	0.24276	chr4:1-191154276		800	hsa-mir-4274	hsa-mir-4275	hsa-mir-4276	hsa-mir-548t	hsa-mir-3140	hsa-mir-3139	hsa-mir-3138	hsa-mir-2054	hsa-mir-1979	hsa-mir-1973	hsa-mir-1255b-1	hsa-mir-548i-2	hsa-mir-1269	hsa-mir-548g	hsa-mir-1255a	hsa-mir-1243	hsa-mir-1305	hsa-mir-297	hsa-mir-943	hsa-mir-578	hsa-mir-577	hsa-mir-576	hsa-mir-575	hsa-mir-574	hsa-mir-573	hsa-mir-572	hsa-mir-571	hsa-mir-367	hsa-mir-302d	hsa-mir-302c	hsa-mir-302b	hsa-mir-302a	hsa-mir-218-1	hsa-mir-95	ADD1	ADH1A	ADH1B	ADH1C	ADH4	ADH5	ADH6	ADH7	ADRA2C	AFM
[truncated: 756 more columns]

## Sheet: Fig1c
CHOICE ADC focal amplifications from GISTIC2.0
cytoband	q value	wide peak boundaries	genes in wide peak
5p15.33	1.0865e-05	chr5:602284-863848	TPPP	CEP72	ZDHHC11
11q13.3	8.8026e-05	chr11:68474908-70477197	hsa-mir-548k	hsa-mir-3164	CCND1	CPT1A	CTTN	FGF3	FGF4	IGHMBP2	PPFIA1	FADD	MTL5	FGF19	SHANK2	MYEOV	ANO1	MRGPRD	MRGPRF	MRPL21	TPCN2	ORAOV1	MIR548K
15q11.2	0.0004395	chr15:1-22368476	hsa-mir-3118-6	hsa-mir-3118-4	NBEAP1	HERC2P3	POTEB	LOC348120	NF1P2	CHEK2P2	LOC646214	CXADRP2	GOLGA6L6	LOC727924	GOLGA8C
14q13.3	0.0004395	chr14:36007961-36985602	MBIP	BRMS1L	RALGAPA1	SFTA3
14q11.2	0.0004395	chr14:1-20403765	OR4K5	OR11H2	OR4N2	OR4K2	POTEG	OR11H12	OR4Q3	OR4M1	POTEM	LOC642426
8p23.1	0.0014295	chr8:7286416-7783857	DEFB4A	SPAG11B	DEFB103B	DEFB104A	DEFB105A	DEFB106A	DEFB107A	DEFB103A	FAM90A13	FAM90A7	FAM90A8	FAM90A18	FAM90A9	FAM90A10	DEFB107B	DEFB104B	DEFB106B	DEFB105B	FAM90A14	SPAG11A	FAM90A19
1q21.3	0.0024597	chr1:152586287-153409469	IVL	LOR	SMCP	S100A8	S100A9	S100A12	SPRR1A	SPRR1B	SPRR2A	SPRR2B	SPRR2C	SPRR2D	SPRR2E	SPRR2F	SPRR2G	SPRR3	LCE2B	PGLYRP4	PGLYRP3	LELP1	SPRR4	LCE4A	S100A7A	LCE1A	LCE1B	LCE1C	LCE1D	LCE1E	LCE1F	LCE2A	LCE2C	LCE2D	LCE3A	LCE3B	KPRP	LCE6A	PRR9	C1orf68
12q15	0.0024597	chr12:69198217-70760060	hsa-mir-1279	CPM	LYZ	MDM2	CNOT2	YEATS4	CCT2	FRS2	CPSF6	RAB3IP	BEST3	LRRC10	MIR1279	MIR3913-2	MIR3913-1
8q24.22	0.0080991	chr8:131094984-139600476	hsa-mir-30d	ADCY8	KCNQ3	ST3GAL1	SLA	TG	WISP1	HHLA1	NDRG1	KHDRBS3	EFR3A	LRRC6	ASAP1-IT1	ASAP1	FAM135B	PHF20L1	ZFAT	HPYR1	TMEM71	LOC286094	MIR30B	MIR30D	ZFAT-AS1	OC90	LOC100507117
11q25	0.0033088	chr11:132154196-135006516	OPCML	IGSF9B	NCAPD3	ACAD8	B3GAT1	THYN1	NTM	JAM3	GLB1L2	VPS26B	GLB1L3	SPATA19	LOC283174	LOC283177	LOC100128239	MIR4697
20q13.33	0.00039255	chr20:61476476-62119363	hsa-mir-4326	hsa-mir-124-3	CHRNA4	KCNQ2	TCFL5	DIDO1	YTHDF1	C20orf11	ARFGAP1	COL20A1	SLC17A9	LOC63930	BIRC7	BHLHE23	NKAIN4	MIR124-3	HAR1A	HAR1B	DPH3P1	LINC00029	LOC100144597	FLJ16779	MIR4326	MIR3196
19q12	0.017544	chr19:24344995-33087905	CCNE1	UQCRFS1	URI1	PDCD5	ZNF536	POP4	ZNF507	TSHZ3	PLEKHF1	C19orf12	DKFZp566F0947	DPY19L3	LOC148145	LOC148189	LOC284395	VSTM2B	LOC400684	LOC100101266	LOC100505835	THEG5
8p11.23	0.020316	chr8:35092975-39308562	ADRB3	EIF4EBP1	FGFR1	STAR	TACC1	ADAM9	ASH2L	BAG4	ERLIN2	PROSC	DDHD2	GPR124	LSM1	WHSC1L1	BRF2	PLEKHA2	ZNF703	RAB11FIP1	TM2D2	PPAPDC1B	GOT1L1	UNC5D	LETM2	KCNU1	HTRA4	ADAM32	ADAM5P	RNF5P1	C8orf86	LOC728024
12q13.13	0.024458	chr12:52787735-53161937	KRT1	KRT2	KRT5	KRT6A	KRT6B	KRT82	KRT75	KRT71	KRT74	KRT72	KRT6C	KRT73	KRT77
7p15.2	0.065881	chr7:27135713-27565057	hsa-mir-196b	EVX1	HOXA2	HOXA3	HOXA4	HOXA5	HOXA6	HOXA7	HOXA9	HOXA10	HOXA11	HOXA13	HOXA11-AS1	MIR196B	LOC100133311	HOTTIP	HOTAIRM1	HOXA10-HOXA9
17q24.2	0.07281	chr17:63524683-72744750	hsa-mir-635	hsa-mir-548d-2	hsa-mir-634	APOH	CACNG1	BPTF	KCNJ2	KCNJ16	KPNA2	PRKAR1A	PRKCA	MAP2K6	PSMD12	RPL38	SOX9	SSTR2	AXIN2	SLC16A6	COG1	HELZ	ABCA10	ABCA9	ABCA8	CD300C	CD300A	ARSG	ABCA6	ABCA5	CDC42EP4	NOL11	PITPNC1	CACNG5	CACNG4	AMZ2	SDK2	FAM20A	C17orf80	WIPI1	GPRC5C	DNAI2	FAM104A	MGC16275	TTYH2	CD300LB	KIF19	CD300LF	C17orf77
6p25.3	0.040478	chr6:215124-382989	DUSP22
7q21.2	0.097006	chr7:88388753-93514707	hsa-mir-489	hsa-mir-1285-1	CALCR	KRIT1	CDK6	CYP51A1	PEX1	CDK14	MTERF	FZD1	CLDN12	AKAP9	STEAP1	ANKIB1	SAMD9	CCDC132	GATAD1	C7orf63	RBM48	MGC16142	GTPBP10	SAMD9L	C7orf62	ZNF804B	HEPACAM2	FAM133B	STEAP2	LRRD1	DPY19L2P4	MIR489	MIR653	LOC728066	MIR4652
20q13.33	0.0011489	chr20:57766075-60549852	hsa-mir-1257	hsa-mir-646	CDH4	EDN3	PPP1R3D	SYCP2	CDH26	FAM217B	PHACTR3	ZNF831	C20orf197	LOC284757	MIR1257	LOC100506384	MIR4533
12p11.23	0.12519	chr12:24719898-27175453	hsa-mir-4302	BCAT1	ITPR2	KRAS	LRMP	SSPN	RASSF8	FGFR1OP2	TM7SF3	CASC1	ASUN	BHLHE41	LINC00477	LYRM5	IFLTD1	C12orf77	MIR4302	LOC100506451
17q12	0.12165	chr17:31254928-33288547	ACCN1	CCL1	CCL2	CCL7	CCL8	CCL11	CCL13	CCT6B	TMEM98	TMEM132E	SPACA3	C17orf102	AA06
16p13.11	0.14118	chr16:14805546-15153877	hsa-mir-1972-1	hsa-mir-3180-1	NPIP	PDXDC1	NOMO1	NTAN1	ABCC6P2	MIR3180-3	MIR3180-1	MIR3179-2	MIR3180-2	MIR3179-1	MIR3179-3
1p36.33	0.14118	chr1:1-861119	hsa-mir-1302-2	OR4F3	OR4F5	LINC00115	OR4F16	FAM41C	FAM138F	LOC643837	FAM138A	WASH7P	LOC729737	OR4F29	LOC100130417	LOC100132062	LOC100132287	LOC100133331	DDX11L1	LOC100288069
2q37.3	0.12869	chr2:239335626-241388834	hsa-mir-4269	GPC1	NDUFA10	HDAC4	ASB1	MGC16025	TWIST2	OTOS	MYEOV2	OR6B3	LOC150935	LOC151171	OR6B2	FLJ43879	PRR21	MIR4269	MIR2467	MIR4440	MIR4786	MIR4441
4q12	0.15991	chr4:48887397-65144175	IGFBP7	KDR	KIT	PDGFRA	POLR2B	PPAT	REST	SGCB	SPINK2	SRP72	CLOCK	CEP135	PAICS	NMU	DCUN1D4	LPHN3	CHIC2	EXOC1	TMEM165	DANCR	KIAA1211	USP46	RASL11B	SRD5A3	CWH43	FIP1L1	NOA1	HOPX	LNX1	OCIAD2	SPATA18	ARL9	AASDH	PDCL2	LOC152578	SCFD2	GSX2	LOC255130	LRRC66	RPL21P44	LOC644145	SNORA26	ERVMER34-1	LOC100506462	LOC100506564	MIR4449
2q33.3	0.10954	chr2:205410516-209224567	hsa-mir-1302-4	hsa-mir-2355	hsa-mir-3130-4	CREB1	CRYGA	CRYGB	CRYGC	CRYGD	EEF1B2	GPR1	IDH1	NDUFS1	FZD5	KLF7	ADAM23	NRP2	FASTKD2	SNORD51	INO80D	ZDBF2	PARD3B	CPO	MDH1B	METTL21A	CCNYL1	PIKFYVE	LOC200726	PLEKHM3	C2orf80	DYTN	SNORA41	LOC100329109	MIR3130-1	MIR3130-2	MIR2355	LOC100507443	MIR4775
12q14.1	0.058818	chr12:58013693-58191158	CDK4	CYP27B1	B4GALNT1	METTL1	TSPAN31	TSFM	OS9	METTL21B	SLC26A10	2016-03-09	AGAP2	LOC100130776
20p11.21	0.19051	chr20:22541192-25228704	ENTPD6	CST1	CST2	CST3	CST4	CST5	FOXA2	SSTR4	THBD	CST7	CST8	CD93	NXT1	VSX1	C20orf3	NAPB	GZF1	SYNDIG1	ACSS1	GGTLC1	CSTL1	CST9L	CST9	LINC00261	CST11	CSTT	LOC200261	LOC284798	FLJ33581
5q35.1	0.20351	chr5:168690605-170288894	hsa-mir-585	DOCK2	FOXI1	GABRP	KCNMB1	LCP2	SLIT3	KCNIP1	CCDC99	C5orf58	LOC257358	MIR585	FAM196B	MIR378E
6p21.1	0.11436	chr6:39760773-41176290	MOCS1	NFYA	APOBEC2	DAAM2	TREM2	LRFN2	TREML2	LOC221442	C6orf130	TSPO2	UNC5CL	TREML1	FLJ41649	TDRG1
3q26.33	0.21477	chr3:181670152-183547171	MCF2L2	ATP11B	LAMP3	DCUN1D1	KLHL24	YEATS2	MCCC1	MAP6D1	B3GNT5	KLHL6	FLJ46066	LOC100505687
TCGA ADC focal amplifications from GISTIC2.0
cytoband	q value	wide peak boundaries	genes in wide peak
14q13.3	2.27e-26	chr14:36854137-37023019	NKX2-1	SFTA3
8q24.21	1.7e-17	chr8:129157821-129195260	hsa-mir-1208	MIR1208
5p15.33	8.89e-16	chr5:1288616-1300024	TERT
12q15	2.78e-16	chr12:69212011-69485451	CPM	MDM2
1q21.3	7.21e-10	chr1:120523956-152743148	MCL1	ARNT	BCL9	CTSK	CTSS	ECM1	ENSA	FCGR1A	FCGR1B	FLG	FMO5	GJA5	GJA8	NOTCH2	PDZK1	PI4KB	PRKAB2	PSMB4	PSMD4	RFX5	RORC	S100A10	S100A11	VPS72	TCHH	TUFT1	HIST2H2AA3	HIST2H2AC	HIST2H2BE	HIST2H4A	PIP5K1A	ANXA9	ITGA10	PEX11B	SELENBP1	PRPF3	SEC22B	CHD1L	PDE4DIP	SETDB1	SV2A	RBM8A	SF3B4	PIAS3	SEMA6C	POLR3C	TXNIP
12p12.1	1.33e-05	chr12:25402469-26433911	KRAS	SSPN	RASSF8	BHLHE41	IFLTD1	LOC100506451	hsa-mir-4302	MIR4302
20q13.33	1.58e-07	chr20:62090554-63025520	EEF1A2	NPBWR2	KCNQ2	MYT1	OPRL1	PTK6	SRMS	TCEA2	TPD52L2	TNFRSF6B	ARFRP1	RGS19	PRPF6	GMEB2	STMN3	RTEL1	SOX18	LIME1	UCKL1	PCMTD2	SLC2A4RG	ZNF512B	C20orf195	PPDPF	DNAJC5	ZGPAT	PRIC285	ZBTB46	SAMD10	ABHD16B	LINC00266-1	C20orf201	LINC00176	UCKL1-AS1	LOC100505815	RTEL1-TNFRSF6B	hsa-mir-647	MIR941-1	MIR941-4	MIR941-2	MIR941-3	MIR1914	MIR647
7p11.2	1.52e-05	chr7:54535672-55737616	EGFR	SEC61G	LANCL2	VOPP1	VSTM2A	LOC285878
Xq28	0.00031917	chrX:153306080-155270560	ATP6AP1	CLIC2	CTAG1B	TEX28	DKC1	DNASE1L1	EMD	F8	FLNA	G6PD	OPN1MW	GDI1	IL9R	MECP2	MPP1	MTCP1	OPN1LW	RPL10	VAMP7	TAZ	VBP1	F8A1	UBL4A	LAGE3	SLC10A3	TKTL1	IKBKG	FAM50A	SPRY3	SNORA70	CTAG2	TMLHE	PLXNA3	FAM3A	FUNDC2	BRCC3	H2AFB3	RAB39B	GAB3	CTAG1A	LINC00204B	H2AFB2	H2AFB1	F8A2	F8A3	SNORA36A	SNORA56
7q31.2	0.00059128	chr7:116283302-116449049	MET
3q26.2	0.00068905	chr3:168804384-170787300	MECOM	CLDN11	PRKCI	SKIL	SLC2A2	TERC	SEC62	TNIK	GPR160	MYNN	EIF5A2	SLC7A14	LRRC31	PHC3	ARPM1	LRRC34	RPL22L1	LRRIQ4	SAMD7	LOC100128164
19q13.11	0.0024887	chr19:29099880-38092168	APLP1	ATP4A	CAPNS1	CCNE1	CD22	CEBPA	CEBPG	TBCB	COX6B1	COX7A1	ETV2	GPI	FFAR1	FFAR3	FFAR2	HPN	LRP3	MAG	NPHS1	PEPD	FXYD1	FXYD3	POLR2I	SCN1B	TYROBP	UQCRFS1	USF2	ZNF146	URI1	PDCD5	KIAA0355	ZNF536	MLL4	UBA2	TMEM147	POP4	HCST	UPK1A	SLC7A9	ZNF507	HAUS5	ZNF345	CLIP3	LSM14A	GAPDHS	ZBTB32	ZNF571
11q13.3	0.0026573	chr11:68745684-69587582	CCND1	FGF19	MYEOV	MRGPRD	MRGPRF	TPCN2	ORAOV1	hsa-mir-3164
6p21.1	0.011819	chr6:37381636-42861797	BYSL	CCND3	DNAH8	GLO1	GLP1R	GUCA1A	GUCA1B	MDFI	MOCS1	NFYA	PGC	PRPH2	TBCC	TFEB	KCNK5	NCR2	MED20	FRS3	APOBEC2	FTSJD2	UBR2	DAAM2	KIAA0240	USP49	PRICKLE4	TREM2	TREM1	MRPS10	SAYSD1	TRERF1	LRFN2	ZFAND3	TREML2	KCNK16	KCNK17	BTBD9	FOXP4	TAF8	CCDC167	TREML2P1	LOC221442	C6orf130	KIF6	TSPO2	UNC5CL	MDGA1	TREML4
12q14.1	6.62e-09	chr12:58038861-58369932	CDK4	CYP27B1	METTL1	TSPAN31	TSFM	CTDSP2	AVIL	OS9	METTL21B	XRCC6BP1	March9	AGAP2	LOC100130776	LOC100506844	hsa-mir-26a-2	MIR26A2
17q12	0.005914	chr17:37804811-38011853	ERBB2	GRB7	PNMT	TCAP	STARD3	IKZF3	MIEN1	PGAP3	MIR4728
5p13.2	5.05e-05	chr5:33498056-50133375	C6	C7	C9	DAB2	FGF10	FYB	GDNF	GHR	HMGCS1	IL7R	LIFR	OXCT1	PRKAA1	PRLR	PTGER4	RAD1	RPL37	SEPP1	SKP2	SLC1A3	ZNF131	OSMR	NUP155	PAIP1	MRPS30	NNT	TTC33	AMACR	NIPBL	RAI14	FBXO4	SLC45A2	RXFP3	WDR70	BRIX1	CCL28	C5orf28	AGXT2	C5orf42	PARP8	SPEF2	ADAMTS12	CARD6	LMBRD2	C1QTNF3	EMB	HEATR7B2
17q25.3	0.039508	chr17:47675684-81195210	AANAT	ACOX1	ACTG1	BIRC5	APOH	ARHGDIA	CA4	CACNG1	CD7	CD79B	CDK3	CHAD	CLTC	COL1A1	COX11	CSH1	CSH2	CSHL1	CSNK1D	SLC25A10	CYB561	ACE	DDX5	DLX3	DLX4	ERN1	EVPL	BPTF	FASN	FDXR	FOXJ1	GAA	GALK1	GCGR	GH1	GH2	UTS2R	GPS1	GRB2	GRIN2C	H3F3B	HLF	ICAM2	ICT1	FOXK2	ITGA3	ITGB4
8p11.21	7.46e-05	chr8:39869009-40368804	C8orf4	IDO2
20p11.21	0.087505	chr20:21919726-24012524	CST1	CST2	CST3	CST4	CST5	FOXA2	SSTR4	THBD	CST8	CD93	NXT1	NAPB	GZF1	GGTLC1	CSTL1	CST9L	CST9	LINC00261	CST11	CSTT	LOC200261	LOC284788	LOC100270679
8p11.21	6.42e-05	chr8:41181422-42823083	ANK1	CHRNB3	IKBKB	PLAT	POLB	SLC20A2	VDAC3	KAT6A	CHRNA6	AP3M2	DKK4	GOLGA7	THAP1	RNF170	GINS4	HOOK3	C8orf40	AGPAT6	NKX6-3	MIR486	MIR4469	hsa-mir-486
1p22.3	0.099142	chr1:85979933-86006008	DDAH1
20q13.2	8.38e-06	chr20:51999924-53234727	CYP24A1	PFDN4	ZNF217	BCAS1	DOK5	TSHZ2	SUMO1P1	MIR4756
18q11.2	0.11639	chr18:20332270-21711032	LAMA3	NPC1	RBBP8	RIOK3	C18orf8	TMEM241	CABLES1	TTC39C	ANKRD29	MIR4741
8q11.1	0.012177	chr8:42729980-70207915	ASPH	CA8	CEBPD	CRH	CYP7A1	FNTA	NPBWR1	LYN	MCM4	MOS	MYBL1	OPRK1	PDE7A	PENK	PLAG1	PRKDC	RAB2A	RP1	RPS20	SDCBP	SNAI2	TCEA1	TTPA	UBE2V2	NSMAF	RGS20	GGH	CYP7B1	MTFR1	ST18	TOX	RB1CC1	LYPLA1	ARFGEF1	COPS5	RRS1	KIAA0146	SGK3	C8orf71	PTTG3P	SNORD54	BHLHE22	MRPL15	ATP6V1H	SNTG1	IMPAD1	ARMC1
3p11.1	0.16985	chr3:88467818-89017633	[EPHA3]
7p21.1	0.1786	chr7:1-28267875	ACTB	AHR	CLK2P	DGKB	DFNA5	ETV1	EVX1	GNA12	GPER	HNRNPA2B1	HOXA1	HOXA2	HOXA3	HOXA4	HOXA5	HOXA6	HOXA7	HOXA9	HOXA10	HOXA11	HOXA13	ICA1	IL6	ITGB8	LFNG	MEOX2	NUDT1	NDUFA4	NPY	PDGFA	PMS2	PRKAR1B	RAC1	RPA3	FSCN1	SP4	TWIST1	ZNF12	AIMP2	MAFK	MAD1L1	EIF3B	DNAH11	TAX1BP1	SKAP2	CYTH3	NFE2L3
[truncated: 411 more columns]

## Sheet: Fig1d
CHOICE ADC focal deletions from GISTIC2.0
cytoband	q value	wide peak boundaries	genes in wide peak
15q11.2	7.5498e-61	chr15:1-22278030	hsa-mir-3118-6	hsa-mir-3118-4	NBEAP1	HERC2P3	POTEB	LOC348120	NF1P2	CHEK2P2	LOC646214	CXADRP2	GOLGA6L6	GOLGA8C
14q11.2	4.5673e-21	chr14:20215587-20482418	OR4K5	OR4K1	OR4K15	OR4N2	OR4K2	OR4M1
8p23.1	7.6087e-12	chr8:7194637-7669240	SPAG11B	DEFB103B	DEFB104A	DEFB105A	DEFB106A	DEFB107A	DEFB103A	FAM90A13	FAM90A7	FAM90A8	FAM90A18	FAM90A9	FAM90A10	DEFB107B	DEFB104B	DEFB106B	DEFB105B	FAM90A14	FAM90A19	ZNF705G	DEFB4B
6q13	8.8591e-10	chr6:73677410-75947389	COL12A1	EEF1A1	MTO1	SLC17A5	DDX43	KHDC1	MB21D1	CD109	C6orf221	DPPA5	C6orf147	OOEP	KHDC1L
9p21.3	1.5966e-10	chr9:20502263-25676385	hsa-mir-31	hsa-mir-491	CDKN2A	CDKN2B	ELAVL2	IFNA1	IFNA2	IFNA4	IFNA5	IFNA6	IFNA7	IFNA8	IFNA10	IFNA13	IFNA14	IFNA16	IFNA17	IFNA21	IFNA22P	IFNB1	IFNW1	MTAP	C9orf53	KIAA1797	KLHL9	DMRTA1	IFNE	PTPLAD2	MIR31	FLJ35282	MIR31HG	MIR491	CDKN2B-AS1
19q13.42	1.4684e-07	chr19:53898397-54189721	hsa-mir-515-2	ZNF331	ZNF813	LOC147804	LOC284379	ZNF761	DPRX	MIR512-1	MIR512-2	MIR498	MIR520E	MIR515-1	MIR519E	MIR520F	MIR515-2	MIR1323
3p21.31	1.6663e-07	chr3:49158547-49586737	hsa-mir-4271	AMT	RHOA	DAG1	GPX1	TCTA	USP4	LAMB2P1	CCDC71	NICN1	KLHDC8B	CCDC36	C3orf62	LOC646498	MIR4271
5q13.2	2.8104e-07	chr5:67485704-68926978	CCNB1	CDK7	PIK3R1	RAD17	TAF9	SLC30A5	CENPH	MRPS36	MARVELD2	CCDC125	GTF2H2C	GTF2H2D	OCLN
9p12	2.8104e-07	chr9:40771402-45727027	FAM75A7	LOC286297	FOXD4L4	FAM75A6	MGC21881	ZNF658B	ANKRD20A3	ANKRD20A2	AQP7P3	FAM75A4	LOC642929	LOC643648	LOC653501	KGFLP2	FAM75A5	CNTNAP3B	FOXD4L2	FAM27C	FAM95B1
1p22.1	6.6575e-07	chr1:91380857-93615297	BRDT	GFI1	SNORD21	RPL5	TGFBR3	EVI5	CDC7	GLMN	MTF2	KIAA1107	SNORA66	RPAP2	HFM1	EPHX4	BTBD8	HSP90B3P	C1orf146	FAM69A
10q21.3	3.7685e-05	chr10:65224989-70748475	hsa-mir-1254	ANXA2P3	DNA2	HNRNPH3	SLC25A16	DDX21	SIRT1	HERC4	CTNNA3	RUFY2	CCAR1	DNAJC12	PBLD	DDX50	TET1	MYPN	STOX1	ATOH7	REEP3	LRRTM3	SNORD98
4p14	5.2236e-05	chr4:39824483-40425270	RHOH	PDS5A	CHRNA9	N4BP2	LOC344967
15q15.1	1.7802e-08	chr15:41186628-41983781	ITPKA	LTK	TYRO3	CHP	OIP5	RTF1	RPAP1	NDUFAF1	NUSAP1	DLL4	INO80	CHAC1	EXD1	OIP5-AS1
1p35.3	1.443e-05	chr1:28526790-29138652	RCC1	TAF12	SNHG3	GMEB1	RNU11	YTHDF2	MED18	TRNAU1AP	PHACTR4	SESN2	SNHG12	ATPIF1	RAB42	SNORA44	SNORA61	SNORA16A	SNORD99
9q33.3	0.0015367	chr9:127420715-128509615	hsa-mir-181b-2	GOLGA1	HSPA5	PPP6C	RABEPK	RPL35	GAPVD1	MAPKAP1	ARPC5L	OLFML2A	SCAI	WDR38	MIR181A2	MIR181B2
13q14.11	0.0036424	chr13:40768646-42016698	hsa-mir-3168	hsa-mir-621	ELF1	FOXO1	MTRF1	SLC25A15	MRPS31	WBP4	NAA16	KBTBD7	KBTBD6	SUGT1P3	TTL	MIR621	MIR320D1	LOC100616668
12q24.31	0.0046322	chr12:120648242-123409070	ACADS	BCL7A	COX6A1	HPD	MSI1	P2RX4	P2RX7	PLA2G1B	PSMD9	CLIP1	HNF1A	DENR	OASL	DYNLL1	SRSF9	HCAR3	HIP1R	CABP1	KNTC1	MLEC	RNF10	CAMKK2	MLXIP	SETD1B	SIRT4	HCAR1	POP5	ANAPC5	TRIAP1	RHOF	ZCCHC8	DIABLO	C12orf43	VPS33A	RSRC2	B3GNT4	VPS37B	RNF34	COQ5	CCDC62	KDM2B	UNC119B	ORAI1	SPPL3	TMEM120B	WDR66	LRRC43
6p25.3	0.0058732	chr6:1-391737	DUSP22
11p11.2	0.008587	chr11:47600562-48266654	hsa-mir-3161	PTPRJ	NUP160	FNBP4	MTCH2	AGBL2	C1QTNF4	OR4B1	FAM180B
2q33.1	0.012828	chr2:202671152-204571196	BMPR2	SUMO1	FZD7	ABI2	NOP58	WDR12	CYP20A1	RAPH1	CDK15	NBEAL1	ALS2CR8	ICA1L	FAM117B	SNORD11	SNORD70	SNORD11B
19p13.2	0.0011154	chr19:6739707-7541754	EMR1	INSR	VAV1	SH2D3A	ARHGEF18	ZNF557	MBD3L2	MBD3L5	EMR4P	FLJ25758	MBD3L4	MBD3L3	LOC100128573
7p14.3	0.017256	chr7:4897369-56563914	hsa-mir-1200	hsa-mir-548n	hsa-mir-550-2	hsa-mir-550-1	hsa-mir-196b	hsa-mir-148a	hsa-mir-1183	hsa-mir-3146	hsa-mir-1302-6	hsa-mir-589	ACTB	ADCY1	ADCYAP1R1	AEBP1	AHR	AMPH	AOAH	AQP1	BLVRA	CAMK2B	CCT6A	2016-09-07	CHN2	CLK2P	CRHR2	DGKB	DDC	DFNA5	EGFR	ETV1	EVX1	GARS	GBAS	GCK	GHRHR	GLI3	GRB10	HNRNPA2B1	HOXA1	HOXA2	HOXA3	HOXA4	HOXA5	HOXA6	HOXA7	HOXA9	HOXA10
8p12	0.022806	chr8:29578776-37820512	hsa-mir-3148	GSR	GTF2E2	NRG1	PPP2CB	WRN	UBXN8	DCTN6	RBPMS	ERLIN2	PROSC	LEPROTL1	GPR124	PURG	TMEM66	BRF2	TEX15	DUSP26	RNF122	ZNF703	TTI2	RAB11FIP1	MAK16	FUT10	GOT1L1	UNC5D	KCNU1	LOC286135	MBOAT4	LOC728024	LOC100128750	MIR3148	LOC100507341	MIR548O2
2p22.3	0.028544	chr2:31456880-33152192	hsa-mir-558	SPAST	SRD5A2	XDH	MEMO1	TTC27	SLC30A6	BIRC6	NLRC4	YIPF4	DPY30	LINC00486	MIR558	MIR4765
16q22.1	0.03134	chr16:69389464-69984803	hsa-mir-140	hsa-mir-1538	NQO1	NFAT5	WWP2	NOB1	CYB5B	MIR140	MIR1538
20p13	0.028544	chr20:2821343-3063200	GNRH2	OXT	PTPRA	VPS16	MRPS26
17q23.1	0.033759	chr17:56497529-58029721	hsa-mir-21	hsa-mir-301a	CLTC	TRIM37	2016-09-04	RAD51C	RPS6KB1	MTMR4	PPM1E	TUBD1	PTRH2	SMG8	PRR11	TEX14	DHX40	VMP1	C17orf47	GDPD1	SKA2	YPEL2	MIR21	MIR301A	MIR454	MIR4729
20q13.12	0.046351	chr20:44462470-44637545	PLTP	CTSA	ACOT8	ZNF335	PCIF1	ZSWIM1	SPATA25	NEURL2	ZSWIM3
17p11.2	0.0021222	chr17:15848231-16453629	hsa-mir-1288	UBB	PIGL	NCOR1	SNORD49A	TRPV2	TTC19	C17orf76-AS1	ZSWIM7	CENPV	FAM211A	SNORD49B	SNORD65	MIR1288
3q29	0.066353	chr3:195590236-196673212	PAK2	PCYT1A	TFRC	NCBP2	UBXN7	PIGX	CEP19	TM4SF19	ZDHHC19	LOC152217	RNF168	OSTalpha	FBXO45	SENP5	TCTEX1D2	C3orf43	SDHAP1	WDR53	LRRC33	LOC401109	TM4SF19-TCTEX1D2
19p13.11	0.014318	chr19:17581300-18181370	INSL3	JAK3	KCNN1	RPL18A	SLC5A5	B3GNT3	UNC13A	FCHO1	PGLS	SNORA68	ARRDC2	MAP1S	GLT25D1	CCDC124	FAM129C
7q22.1	0.092211	chr7:100486344-101256603	ACHE	AP1S1	SERPINE1	VGF	PLOD3	MUC12	ZNHIT1	CLDN15	FIS1	RABL5	TRIM56	EMID2	MUC17	MOGAT3	NAT16	MIR4653
8q13.1	0.092211	chr8:67341263-68864601	MYBL1	ARFGEF1	COPS5	SGK3	PTTG3P	C8orf44	CPA6	CSPP1	VCPIP1	ADHFE1	C8orf45	C8orf46	PPP1R42	SNHG6	SNORD87	TCF24	C8orf44-SGK3
12p13.31	0.008587	chr12:7456928-8234805	APOBEC1	C3AR1	SLC2A3	CD163	GDF3	FOXJ2	NANOG	SLC2A14	CLEC4C	CD163L1	DPPA3	NANOGNB
14q24.3	0.014318	chr14:73127751-74706173	ENTPD5	ALDH6A1	PSEN1	DPF3	NUMB	PNMA1	ACOT2	DCAF4	COQ6	ZFYVE1	ZNF410	RBM25	C14orf169	C14orf45	DNAL1	PAPLN	C14orf43	LIN52	ACOT4	PTGR2	FAM161B	HEATR4	ACOT1	ACOT6	MIR4505
10p14	0.12351	chr10:11059893-12875131	hsa-mir-548q	CDC123	USP6NL	CELF2	NUDT5	UPF2	SEC61A2	DHTKD1	CAMK1D	ECHDC3	LOC219731	C10orf47	LOC439950	MIR4480
16p11.2	0.12351	chr16:28109298-28722783	CLN3	SULT1A2	SULT1A1	EIF3C	XPO6	NUPR1	APOBR	CCDC101	IL27	SBK1	EIF3CL
17p13.3	0.012828	chr17:635847-900355	GEMIN4	GLOD4	RNMTL1	NXN	DBIL5P
22q13.2	0.1191	chr22:40428336-41625512	hsa-mir-1281	ADSL	EP300	MCHR1	ST13	RBX1	SLC25A17	TNRC6B	SGSM3	MKL1	XPNPEP3	DNAJB7	MIR1281	MIR4766
20q13.33	0.14076	chr20:62605466-63025520	NPBWR2	MYT1	OPRL1	TCEA2	RGS19	PRPF6	SOX18	PCMTD2	LINC00266-1	C20orf201	LINC00176
11q22.3	0.16488	chr11:107373453-109292844	ACAT1	ATM	DDX10	NPAT	SLN	CUL5	EXPH5	SLC35F2	RAB39A	ELMOD1	KDELC2	C11orf65	LOC643923
12p11.21	0.0025239	chr12:31226779-34175214	BICD1	PKP2	DNM1L	YARS2	C12orf35	FAM60A	FLJ13224	FGD4	DENND5B	AMN1	METTL20	SYT10	H3F3C
4q21.23	0.25813	chr4:83581040-85590691	hsa-mir-575	CDS1	NKX6-1	HPSE	SEC31A	COQ2	MRPS18C	COPS4	PLAC8	THAP9	FAM175A	AGPAT9	HELQ	LIN54	MIR575	LOC100499177
7q22.1	0.092211	chr7:1-159138663	hsa-mir-595	hsa-mir-153-2	hsa-mir-671	hsa-mir-1975	hsa-mir-548f-4	hsa-mir-490	hsa-mir-29b-1	hsa-mir-335	hsa-mir-183	hsa-mir-129-1	hsa-mir-593	hsa-mir-592	hsa-mir-548o	hsa-mir-4285	hsa-mir-106b	hsa-mir-591	hsa-mir-489	hsa-mir-1285-1	hsa-mir-590	hsa-mir-4284	hsa-mir-4283-2	hsa-mir-3147	hsa-mir-4283-1	hsa-mir-1200	hsa-mir-548n	hsa-mir-550-2	hsa-mir-550-1	hsa-mir-196b	hsa-mir-148a	hsa-mir-1183	hsa-mir-3146	hsa-mir-1302-6	hsa-mir-589	hsa-mir-339	ABP1	ACHE	ACTB	ADCY1	ADCYAP1R1	AEBP1	AHR	AKR1B1	AMPH	AOAH	AQP1	ARF5	ASL
TCGA ADC focal deletions from GISTIC2.0
Cytoband	q value	Wide peak boundaries	All genes in wide peak
9p21.3	2.1933e-73	chr9:21865498-21997722	CDKN2A	C9orf53
13q12.11	3.5257e-13	chr13:19586755-19748348	PHF2P1
9p24.1	6.8145e-18	chr9:8310705-12693402	PTPRD
22q13.32	6.5775e-06	chr22:47571204-51304566	ACR	ARSA	CHKB	CPT1B	TYMP	MAPK11	MAPK12	SBF1	PPP6R2	ZBED4	SCO2	RABL2B	MLC1	MAPK8IP2	PLXNB2	BRD1	FAM19A5	NCAPH2	MOV10L1	MIOX	PANX2	ALG12	CRELD2	ADM2	TRABD	SELO	HDAC10	SHANK3	TUBGCP6	LOC90834	LMF2	KLHDC7B	LOC284933	RPL23AP82	LOC339685	C22orf34	CHKB-CPT1B	FLJ46257	IL17REL	FAM116B	PIM3	ODF3B	SYCE3	LOC100128946	LOC100144603	hsa-mir-3201	MIR3201
4q35.2	3.596e-05	chr4:176920228-191154276	AGA	SLC25A4	CASP3	DCTD	F11	ACSL1	FAT1	FRG1	HSP90AA4P	ING2	IRF2	KLKB1	MTNR1A	TLR3	VEGFC	SORBS2	DUX4	FAM149A	DUX2	PDLIM3	CLDN22	NEIL3	UFSP2	CDKN2AIP	ODZ3	LRP2BP	STOX2	KIAA1430	SPCS3	TRAPPC11	MLF1IP	WWC2	SNX25	MGC45800	WDR17	ZFP42	SPATA4	ENPP6	ASB5	C4orf38	RWDD4	CCDC111	TRIML2	CCDC110	CYP4V2	LOC285441	LOC285501
1p12	1.8212e-05	chr1:92947252-149898950	ABCA4	ADORA3	AGL	ALX3	AMPD1	AMPD2	AMY1A	AMY1B	AMY1C	AMY2A	AMY2B	RHOC	ATP1A1	ATP5F1	BCL9	CAPZA1	CASQ2	CD2	CD53	CD58	CHI3L2	CNN3	COL11A1	CSF1	DBT	DPYD	DR1	S1PR1	CELSR2	EXTL2	F3	FCGR1A	FCGR1B	FMO5	GJA5	GJA8	GCLM	GNAI3	GNAT2	GSTM1	GSTM2	GSTM3	GSTM4	GSTM5	HMGCS2	HSD3B1	HSD3B2
11q25	0.00049364	chr11:105969102-135006516	ACAT1	ACRV1	APLP2	APOA1	APOA4	APOC3	ARCN1	ATM	FXYD2	CXCR5	CBL	CD3D	CD3E	CD3G	CHEK1	CRYAB	DDX6	DDX10	DLAT	DPAGT1	DRD2	ETS1	FDX1	FLI1	SLC37A4	GRIK4	GUCY1A2	H2AFX	HMBS	HSPA8	HSPB2	HTR3A	IL10RA	IL18	STT3A	KCNJ1	KCNJ5	VWA5A	MCAM	MLL	NCAM1	NFRKB	NNMT	NPAT	NRGN	OPCML	PAFAH1B2
15q11.2	1.8212e-05	chr15:1-32929863	APBA2	NBEAP1	CHRNA7	GABRA5	GABRB3	GABRG3	IPW	TRPM1	NDN	OCA2	SNRPN	TJP1	UBE3A	MKRN3	PAR5	HERC2	SNURF	ARHGAP11A	FAN1	CYFIP1	FAM189A1	C15orf2	DKFZP434L187	KLF13	MAGEL2	MTMR10	NDNL2	ATP10A	NIPA2	CHRFAM7A	ULK4P3	ULK4P1	ARHGAP11B	SNORD107	TUBGCP5	NIPA1	PAR1	OTUD7A	LOC283683	OR4N4	LOC283710	HERC2P3	GOLGA6L1	GOLGA8G	GOLGA8IP	SNORD108	SNORD109A
12p12.3	0.001168	chr12:2778972-20169548	A2M	A2MP1	APOBEC1	ARHGDIB	ART4	C1R	C1S	C3AR1	CCND2	CD4	CD9	CD27	CD69	CDKN1B	CHD4	CREBL2	ATN1	PHC1	EMP1	ENO2	EPS8	ETV6	FGF6	FKBP4	FOXM1	GAPDH	GNB3	GPR19	GRIN2B	GUCY2C	KCNA1	KCNA5	KCNA6	KLRB1	KLRC1	KLRC2	KLRC3	KLRD1	LAG3	LRP6	LTBR	M6PR	MGP	MGST1	NDUFA9	NOP2	NTF3
6q22.31	6.0422e-05	chr6:123955968-125232805	NKAIN2
10p15.3	0.0017657	chr10:1-2048902	ADARB2	IDI1	ZMYND11	WDR37	DIP2C	LARP4B	GTPBP4	IDI2-AS1	IDI2	TUBB8	LINC00200	C10orf108	ADARB2-AS1
6q26	0.0011095	chr6:161538251-171115067	CCR6	GPR31	KIF25	MLLT4	PARK2	PDCD2	PSMB1	RPS6KA2	T	TBP	TCP10	TCTE3	THBS2	RNASET2	QKI	PDE10A	FGFR1OP	C6orf123	DLL1	BRP44L	UNC93A	PHF10	C6orf70	AGPAT4	SMOC2	FRMD1	AGPAT4-IT1	C6orf208	TTLL2	FAM120B	LINC00473	SFT2D1	PACRG	LOC154449	DACT2	C6orf118	WDR27	LOC285796	PRR18	C6orf120	DKFZp451B082	TCP10L2	LINC00242	LOC441177	MLLT4-AS1	HGC6.3	LOC100289495
19q13.33	0.0059385	chr19:48401496-48533611	ELSPBP1	SNAR-A1	SNAR-A2	SNAR-A12	BSPH1	SNAR-A3	SNAR-A5	SNAR-A7	SNAR-A11	SNAR-A9	SNAR-A4	SNAR-A6	SNAR-A8	SNAR-A13	SNAR-A10	SNAR-C2	SNAR-C4	SNAR-C5	SNAR-C1	SNAR-C3	SNAR-A14
19p13.3	0.0063178	chr19:807593-1563471	ATP5D	AZU1	CIRBP	CNN2	CFD	ARID3A	EFNA2	ELANE	GAMT	GPX4	POLR2E	PRTN3	RPS15	STK11	MED16	APC2	ABCA7	SBNO2	HMHA1	DAZAP1	PCSK4	C19orf24	WDR18	LPPR3	KISS1R	MUM1	MIDN	R3HDM4	C19orf6	REEP6	GRIN3B	PLK5	CIRBP-AS1	C19orf25	C19orf26	ADAMTSL5	NDUFS7	hsa-mir-3187	MIR3187
8p21.3	0.00016694	chr8:15092726-37561346	NAT1	NAT2	ADRA1A	ASAH1	ATP6V1B2	BMP1	POLR3D	BNIP3L	CHRNA2	CLU	DPYSL2	DUSP4	EGR3	EPB49	EPHX2	EXTL3	PTK2B	FGL1	GFRA2	GNRH1	GSR	GTF2E2	NRG1	LOXL2	LPL	MSR1	NEFM	NEFL	NKX3-1	PCM1	PDGFRL	PNOC	PPP2CB	PPP2R2A	PPP3CC	SFTPC	SLC7A2	SLC18A1	STC1	WRN	FZD3	TUSC3	UBXN8	ADAM7	TNFRSF10D	TNFRSF10C	TNFRSF10B
12q24.33	0.0067043	chr12:74674746-133851895	ACACB	ACADS	ALDH2	APAF1	ARL1	ASCL1	ATP2A2	ATP2B1	BCL7A	BTG1	SCARB1	CMKLR1	COX6A1	CRY1	CSRP2	DAO	DCN	EPYC	DTX1	DUSP6	EIF2B1	ELK3	STX2	GOLGA3	GTF2H3	HAL	HPD	IGF1	KCNC2	LTA4H	LUM	KITLG	MMP17	MSI1	MVK	MYBPC1	MYF5	MYF6	MYL2	PPP1R12A	NAP1L1	NFYB	NOS1	NTS	OAS1	OAS2	OAS3
18q21.32	0.0011307	chr18:47089955-78077248	BCL2	CDH7	CYB5A	DCC	FECH	KDSR	GALR1	GRP	LMAN1	SMAD4	MBD1	MBP	MC4R	ME2	MYO5B	NARS	NFATC1	SERPINB2	ATP8B1	SERPINB5	SERPINB8	SERPINB10	SERPINB13	PMAIP1	MAPK4	RAB27B	SERPINB3	SERPINB4	TCF4	ZNF236	SERPINB7	TNFRSF11A	MBD2	CTDP1	SOCS6	TXNL1	ONECUT2	VPS4B	ZNF516	TSHZ1	ACAA2	CD226	MALT1	TXNL4A	POLI	ADNP2	PHLPP1
9p13.1	4.7192e-05	chr9:36169188-99793095	hsa-let-7d	ALDH1A1	ALDH1B1	ANXA1	APBA1	AUH	KLF9	CCIN	CKS2	CLTA	CTSL1	CTSL1P8	DAPK1	ECM2	S1PR3	FANCC	FBP1	FXN	GAS1	GCNT1	GNAQ	HNRNPK	HSD17B3	IARS	NFIL3	NINJ1	NTRK2	ROR2	OMD	OGN	PAX5	PCSK5	PGM5	PHF2	PRKACG	PTCH1	RORB	SHB	SYK	TLE1	TLE4	ZFAND5	PIP5K1B	CDC14B	FBP2	GRHPR	FAM189A2
5q31.1	0.00083091	chr5:64314072-145972092	APC	TRIM23	ARSB	ALDH7A1	BHMT	BTF3	CAMK4	CAMLG	CAST	CCNB1	CCNH	CD14	CDC25C	CDK7	CDO1	CETN3	CHD1	CKMT2	AP3S1	COX7C	CRHBP	HAPLN1	CSF2	CSNK1G3	VCAN	CTNNA1	DMXL1	DHFR	DIAPH1	HBEGF	EFNA5	EGR1	ETF1	F2R	F2RL1	F2RL2	FBN2	FER	FGF1	FOXD1	GDF9	GFRA3	GLRX	NR3C1	GTF2H2	HARS	HEXB
10q26.3	0.020219	chr10:127463972-135534747	ADAM8	BNIP3	CYP2E1	DOCK1	ECHS1	INPP5A	MGMT	MKI67	PTPRE	UROS	ADAM12	UTF1	GLRX3	DPYSL4	TUBGCP2	DUX4	DUX2	VENTX	CALY	TTC40	DHX32	PPP2R2D	BCCIP	LRRC27	GPR123	NKX6-2	KNDC1	MTG1	FANK1	SYCE1	PRAP1	ZNF511	C10orf90	CTAGE7P	CLRN3	C10orf91	PWWP2B	PAOX	EBF3	TCERG1L	C10orf125	JAKMIP3	STK32C	LOC387723	FOXI2	FLJ46300	LOC399829
3p11.1	0.024995	chr3:24144707-97168582	ACAA1	ACVR2B	ACY1	ALAS1	AMT	APEH	ARF4	RHOA	C3orf51	CACNA1D	SLC25A20	CAMP	CCK	ENTPD3	CDC25A	CISH	CCR1	CCR3	CCR4	CCR5	CCR8	CCBP2	COL7A1	CTNNB1	CX3CR1	CYP8B1	DAG1	DNASE1L3	DOCK3	DUSP7	CELSR3	EPHA3	FHIT	FLNB	GBE1	GLB1	GNAI2	GNAT1	GOLGA4	XCR1	GPR27	GPX1	GRM2	HTR1F	HYAL1	IMPDH2	ITGA9
21q11.2	0.0018975	chr21:1-26218513	hsa-let-7c	BAGE	CXADR	NCAM2	TMPRSS15	HSPA13	TPTE	NRIP1	BTG3	USP25	RBM11	CHODL-AS1	C21orf15	LINC00308	C21orf91	SAMSN1	BAGE5	BAGE4	BAGE3	BAGE2	CHODL	ANKRD30BP2	LIPI	ABCC13	C21orf91-OT1	D21S2088E	POTED	LINC00317	LINC00320	LOC388813	LINC00478	ANKRD20A11P	TEKT4P2	C21orf37	hsa-mir-548x	hsa-mir-125b-2	hsa-mir-3118-5	hsa-mir-3156-3	MIRLET7C	MIR125B2	MIR99A	MIR3156-3	MIR3687	MIR3648
Xp22.31	0.037037	chrX:8766413-9757524	GPR143	TBL1X	FAM9B
8p23.2	0.017395	chr8:1-8256585	ANGPT2	DEFA1	DEFA3	DEFA4	DEFA5	DEFA6	DEFB1	DEFB4A	CLN8	MYOM2	DLGAP2	ARHGEF10	KBTBD11	SPAG11B	FBXO25	AGPAT5	DEFB103B	CSMD1	MCPH1	DEFB104A	SGK223	C8orf42	ERICH1	ZNF596	DEFT1P	DEFB105A	DEFB106A	DEFB107A	FLJ10661	LOC286083	LOC349196	XKR5	DEFB103A	OR4F21	FAM90A13	FAM90A5	FAM90A7	FAM90A8	FAM90A18	FAM90A9	FAM90A10	DEFA10P	DEFB107B	DEFB104B	DEFB106B	DEFB105B	DEFB109P1B
1p36.13	0.023615	chr1:6759472-31345223	ALPL	RERE	C1QA	C1QB	C1QC	CA6	CAPZB	CASP9	RUNX3	TNFRSF8	CDA	CDC42	CD52	RCC1	CLCN6	CLCNKA	CLCNKB	CNR2	CORT	DDOST	DFFA	E2F2	ECE1	EPHA2	ENO1	EPB41	EPHA8	EPHB2	EXTL1	EYA3	FGR	MTOR	FUCA1	IFI6	GALE	SFN	GPR3	HMGN2	HMGCL	HSPG2	HTR1D	HTR6	ID3	TNFRSF9	STMN1	MATN1	MFAP2
14q32.33	0.064665	chr14:60755985-107349540	SERPINA3	ACTN1	ACYP1	AKT1	ARG2	BDKRB1	BDKRB2	ZFP36L1	CALM1	SERPINA6	ENTPD5	FOXN3	CHGA	CKB	CRIP1	CRIP2	DIO2	DIO3	DLST	DYNC1H1	EIF2S1	EIF5	ELK2AP	EML1	ERH	ESR2	ESRRB	FNTB	FOS	FUT8	GALC	GPX2	GSTZ1	GTF2A1	BRF1	HIF1A	HSPA2	HSP90AA1	IFI27	ITPK1	JAG2	KLC1	LTBP2	MARK3	MAX	ATXN3	MAP3K9
5q11.2	0.0019282	chr5:44813655-134185314	APC	TRIM23	ARSB	ALDH7A1	BHMT	BTF3	CAMK4	CAMLG	CAST	CCNB1	CCNH	CDK7	CDO1	CETN3	CHD1	CKMT2	ERCC8	AP3S1	COX7C	CRHBP	HAPLN1	CSF2	CSNK1G3	VCAN	DMXL1	DHFR	EFNA5	F2R	F2RL1	F2RL2	FBN2	FER	FOXD1	GDF9	GLRX	GTF2H2	GZMA	GZMK	HEXB	HINT1	HMGCR	HSD17B4	HSPA4	HTR1A	IL3	IL4	IL5
16q23.1	0.093626	chr16:68479657-90354753	AARS	AP1G1	AFG3L1P	APRT	ZFHX3	C16orf3	CA5A	CALB2	CBFA2T3	CDH1	CDH3	CDH13	CDH15	COX4I1	CTRB1	CYBA	DHODH	NQO1	DPEP1	FANCA	FOXF1	FOXL1	FOXC2	GALNS	GAS8	GCSH	GLG1	HAS3	HP	HPR	HSBP1	HSD17B2	IRF8	KARS	MAF	MC1R	CHST6	MVD	CHMP1A	PLCG2	PSMD7	RPL13	ST3GAL2	SNTB2	SPG7	TAT	TERF2
8p11.21	0.023237	chr8:42883855-47753079	FNTA	SGK196	HGSNAT	POTEA
4p15.31	0.1358	chr4:1-52714468	ADD1	ADRA2C	APBB2	RHOH	ATP5I	NKX3-2	BST1	CCKAR	CD38	CNGA1	CRMP1	CTBP1	DGKQ	DHX15	DRD5	EVC	FGFR3	GABRA2	GABRA4	GABRB1	GABRG1	GAK	GRK4	HTT	HGFAC	UBE2K	HMX1	IDUA	RBPJ	LETM1	LRPAP1	MSX1	MYL5	PCDH7	PDE6B	PPP2R2C	QDPR	RFC1	RGS12	RNF4	RPL9	S100P	SH3BP2	SOD3	TEC	TLR1	TXK
6q11.1	0.083513	chr6:52773709-105177050	BAI3	BCKDHB	BMP5	DST	CCNC	CGA	CNR1	COL9A1	COL12A1	COL19A1	COX7A2	EEF1A1	EPHA7	GABRR1	GABRR2	GCLC	GRIK2	GSTA4	HCRTR2	HTR1B	HTR1E	IMPG1	ME1	MYO6	NT5E	PGM3	POU3F2	PRIM2	RNY4	SIM1	ELOVL4	MAP3K7	TPBG	TTK	PTP4A1	GCM1	RNGTT	TBX18	HMGN3	FHL5	BAG2	SNAP91	CASP8AP2	SYNCRIP	SLC35A1	FUT9	PNRC1
3q28	0.14286	chr3:173999806-198022430	ACTL6A	AHSG	APOD	BCL6	BDH1	AP2M1	CLCN2	CPN2	CRYGS	DGKG	DLG1	DVL3	EHHADH	EIF4A2	EIF4G1	EPHB3	ETV5	FGF12	GP5	HRG	HES1	IL1RAP	KNG1	LPP	MFI2	MUC4	NDUFB5	OPA1	PAK2	PCYT1A	PIK3CA	POLR2H	PPP1R2	MASP1	PSMD2	RFC4	SNORA63	RPL35A	TRA2B	ST6GAL1	SOX2	SST	TFRC	THPO	FXR1	TP63	CHRD
17p11.2	0.088157	chr17:17136414-25270516	ALDH3A1	ALDH3A2	DRG2	FOXO3B	FLII	KCNJ12	LLGL1	MFAP4	MAPK7	MAP2K3	PRPSAP2	SHMT1	SREBF1	TOP3A	RNF112	COPS3	TMEM11	ULK2	PEMT	FBXW10	RAI1	GRAP	AKAP10	EPN2	USP22	DHRS7B	B9D1	FAM18B1	MYO15A	RASD1	ALKBH5	MED9	SLC47A1	NT5M	C17orf39	FAM106A	LRRC48	ATPAF2	SPECC1	SMCR7	SLC5A10	SMCR5	SMCR8	SMCR9	TOM1L2	SLC47A2	TRIM16L
2q22.1	0.080477	chr2:139655617-143637838	LRP1B
21q21.3	0.020342	chr21:1-40181765	hsa-let-7c	APP	ATP5J	ATP5O	BACH1	BAGE	TMEM50B	RUNX1	CBR1	CBR3	CXADR	RCAN1	DYRK1A	ERG	GABPA	GART	GRIK1	HLCS	IFNAR1	IFNAR2	IFNGR2	IL10RB	KCNE1	KCNJ6	KCNJ15	NCAM2	TMPRSS15	ITSN1	SIM2	SLC5A3	SOD1	SON	HSPA13	TIAM1	TPTE	TTC3	NRIP1	CHAF1B	SYNJ1	CLDN8	ADAMTS1	URB1	CRYZL1	DOPEY2	KCNE2	RWDD2B	OLIG2
15q15.2	0.00041043	chr15:1-62930242	ACTC1	ADAM10	ANXA2	APBA2	AQP9	B2M	NBEAP1	BNIP2	BUB1B	CAPN3	CHRM5	CHRNA7	CKMT1B	CYP19A1	DUT	EPB42	FBN1	FGF7	GABPB1	GABRA5	GABRB3	GABRG3	GALK2	GANC	GATM	GCHFR	PDIA3	GTF2A2	HDC	ONECUT1	IPW	ITPKA	IVD	LIPC	LTK	MAP1A	MEIS2	MFAP1	TRPM1	MYO1E	MYO5A	NDN	NEDD4	OCA2	PLCB2	MAPK6	RAB27A
2q37.3	0.074874	chr2:188414913-243199373	AAMP	ACADL	AGXT	ALPI	ALPP	ALPPL2	AOX1	ATIC	KIF1A	BARD1	BCS1L	BMPR2	BOK	CASP8	CASP10	CD28	CHRND	CHRNG	CLK1	COL3A1	COL4A3	COL4A4	COL5A2	COL6A3	CPS1	CREB1	CRYBA2	CRYGA	CRYGB	CRYGC	CRYGD	CTLA4	CYP27A1	DES	DTYMK	EEF1B2	EPHA4	ERBB4	ACSL3	FN1	GBX2	MSTN	GLS	GPC1	GPR1	GPR35	HDLBP
17p13.3	0.031243	chr17:1-11147539	ABR	ACADVL	ALOX12	ALOX12B	ALOX12P2	ALOX15	ALOX15B	ARRB2	ASGR1	ASGR2	ASPA	ATP1B2	ATP2A3	C1QBP	CD68	CHD3	CHRNB1	CHRNE	CLDN7	CRK	CTNS	DLG4	DPH1	DVL2	EFNB3	EIF4A1	EIF5A	ENO3	FGF11	GP1BA	GPS2	GUCY2D	HIC1	ITGAE	MNT	MYH1	MYH2	MYH3	MYH4	MYH8	MYH10	MYO1C	NUP88	OR1D2	OR3A1	OR3A2	P2RX1
18q21.1	0.00073306	chr18:18689748-78077248	AQP4	ATP5A1	BCL2	CDH2	CDH7	CYB5A	DCC	DSC1	DSC2	DSC3	DSG1	DSG2	DSG3	DTNA	FECH	KDSR	GALR1	GALNT1	GATA6	GRP	LAMA3	LMAN1	SMAD2	SMAD4	SMAD7	MBD1	MBP	MC4R	ME2	MEP1B	MYO5B	NARS	NFATC1	NPC1	SERPINB2	ATP8B1	SERPINB5	SERPINB8	SERPINB10	SERPINB13	PIK3C3	PMAIP1	MAPK4	RAB27B	RBBP8	RIT2	RPL17
5p12	0.019862	chr5:1-180915260	ADCY2	ADRA1B	ADRB2	ANXA6	APC	TRIM23	ARSB	ATOX1	ALDH7A1	BHMT	BNIP1	BTF3	C6	C7	C9	CAMK4	CAMK2A	CAMLG	CANX	CAST	CCNB1	CCNG1	CCNH	CD14	CD74	CDC25C	CDH6	CDH9	CDH10	CDH12	CDH18	CDK7	CDO1	CDX1	CETN3	CHD1	CKMT2	ERCC8	AP3S1	CLTB	COX7C	CRHBP	HAPLN1	CSF1R	CSF2	CSNK1A1	CSNK1G3
[truncated: 1,101 more columns]

## Sheet: Fig2c-d
Fig2c ADC				Fig2d SQCC
Gene	TCGA_Mutation_Freq	CHOICE_Mutation_Freq		Gene	TCGA_Mutation_Freq	CHOICE_Mutation_Freq
TP53	0.540909	0.391		TP53	0.86	0.73
EGFR	0.157576	0.383		CDKN2A	0.15	0.19
KRAS	0.324242	0.109		FAT1	0.14	0.17
STK11	0.157576	0.125		NFE2L2	0.14	0.13
SMARCA4	0.0954545	0.148		KEAP1	0.11	0.17
KEAP1	0.166667	0.07		RB1	0.07	0.14
NF1	0.115152	0.063		PTEN	0.12	0.12
ATM	0.0893939	0.063		NOTCH1	0.08	0.11
RBM10	0.0621212	0.078		NF1	0.11	0.08
PIK3CA	0.0590909	0.063		FBXW7	0.05	0.13
ARID1A	0.0727273	0.055		CREBBP	0.07	0.07
APC	0.0484848	0.063		PIK3CA	0.11	0.06
MGA	0.0636364	0.055		SGK223	0.04	0.02
CDKN2A	0.0393939	0.07		ARID1A	0.07	0.06
SETD2	0.0590909	0.055		CUL3	0.05	0.07
RB1	0.0575758	0.047		KDM6A	0.05	0.07
DOT1L	0.0318182	0.055		RASA1	0.06	0.04
BRAF	0.0818182	0.008		TTC13	0.02	0.04
ARHGEF12	0.0393939	0.047		ARHGAP35	0.06	0.04
PTPRU	0.0363636	0.039		IBTK	0.04	0.05
ARID2	0.0515152	0.039		NSD1	0.06	0.02
FANCM	0.0666667	0.023		ABL2	0.04	0.03
ATF7IP	0.0439394	0.039		CD209	0.02	0.04
SMAD4	0.0409091	0.031		LPIN1	0.02	0.04
CTNNB1	0.0378788	0.039		PASK	0.0393	0.0134
PPP3CA	0.0257576	0.023		WWC3	0.04	0.01
MET	0.0424242	0.016		HRAS	0.02	0.04
KARS	0.0181818	0.039		ERBB2IP	0.02	0.02
ERBB2	0.0257576	0.016		IRF6	0.03	0.02
CUL3	0.0227273	0.016		NRAS	0.0124	0.0067
KLHL5	0.0273	0.0078		FRRS1	0.0145	0
U2AF1	0.0258	0		GORASP2	0.0145	0
NFE2L2	0.0197	0		ZNF3	0.0124	0
RIT1	0.0182	0		GK5	0.0103	0
RAF1	0.0121	0

## Sheet: Fig3
Cells type	ADC	SQCC	non-smoker	smoker	type
B_CELLS	0.412214	0.342105	0.489362	0.369048	Adaptive immunity cells
CD8_T_CELLS	0.0687023	0.0701754	0.0638298	0.0714286	Adaptive immunity cells
T_CELLS	0.274809	0.184211	0.276596	0.27381	Adaptive immunity cells
T_HELPER_CELLS	0.21374	0.254386	0.148936	0.25	Adaptive immunity cells
TCM_CELLS	0.0610687	0.0877193	0.0851064	0.047619	Adaptive immunity cells
TEM_CELLS	0.0534351	0.0438596	0.0425532	0.0595238	Adaptive immunity cells
TH1_CELLS	0.183206	0.0701754	0.12766	0.214286	Adaptive immunity cells
TH17_CELLS	0.00763359	0	0.0212766	0	Adaptive immunity cells
TH2_CELLS	0.206107	0.210526	0.0638298	0.285714	Adaptive immunity cells
aDC	0.0458015	0	0.0638298	0.0357143	Innate immunity cells
DC	0.0992366	0.0175439	0.170213	0.0595238	Innate immunity cells
iDC	0.267176	0.0964912	0.425532	0.178571	Innate immunity cells
MACROPHAGES	0.267176	0.122807	0.212766	0.297619	Innate immunity cells
MAST_CELLS	0.122137	0.0701754	0.212766	0.0714286	Innate immunity cells
MDSC	0.229008	0.122807	0.191489	0.25	Innate immunity cells
NEUTROPHILS	0.0229008	0.0701754	0	0.0357143	Innate immunity cells
NK_CD56BRIGHT_CELLS	0.0229008	0.0175439	0.0425532	0.0119048	Innate immunity cells
NK_CD56DIM_CELLS	0.0229008	0.0350877	0	0.0357143	Innate immunity cells
ANGIOGENESIS	0.0534351	0.0964912	0.0851064	0.0357143	other
APM	0.450382	0.201754	0.446809	0.452381	other
CYTOTOXIC_CELLS	0.0992366	0.0964912	0.106383	0.0952381	other

## Sheet: Fig4a
Sample ID	immune_label	mutation_load (log10)	KRAS	EGFR	TP53	CD8	PD1	PDL1	IFNG	aDC	Angiogenesis	Mast_cells	Eosinophils	Neutrophils	B_cells	CD8_T_cells	DC	iDC	APM	Cytotoxic_cells	T_cells	Macrophages	MDSC	Th1_cells	NK_CD56dim_cells	Treg_cells	NK_cells	pDC	T_helper_cells	Tcm_cells	Th2_cells	NK_CD56bright_cells	Th17_cells	Tem_cells	Tfh_cells
1007t_ad_yes_IV_M_43	mix	0.669038	WT	MUT	WT	0.2417	0.2859	0.3702	0.0091	-0.1894	-0.08859	-0.2848	-0.2349	-0.2866	-0.254	0.04682	-0.1552	-0.1136	0.4085	-0.2914	-0.3338	-0.0212	-0.01583	-0.2289	-0.2025	-0.3537	-0.1437	-0.4549	-0.2257	-0.285	-0.4112	-0.1627	-0.2626	-0.07303	-0.2511
1008t_ad_yes_I_M_39	mix	1.0569	WT	WT	MUT	0.4058	0.4023	6.85	0.1343	-0.09085	-0.2668	-0.299	-0.1988	-0.2454	-0.2449	0.05043	-0.2698	-0.07464	0.4309	-0.2873	-0.3387	-0.1388	-0.03354	-0.1831	-0.3515	-0.4328	-0.2057	-0.4732	-0.1566	-0.2501	-0.3465	-0.1227	-0.1572	-0.05293	-0.2935
1009t_ad_yes_II_M_80	mix	0.73504	MUT	WT	WT	0.5618	0.4038	0.704	0.1932	-0.2122	-0.2298	-0.2535	-0.1751	-0.2415	-0.2106	0.04305	-0.2677	-0.126	0.4402	-0.2094	-0.2754	-0.03231	-0.00864	-0.2132	-0.2127	-0.4098	-0.1624	-0.4852	-0.1924	-0.277	-0.3634	-0.05868	-0.2803	-0.1106	-0.2949
1014t_ad_yes_I_M_50	cold	0.361728	WT	MUT	WT	0.283	0.0556	0.3481	0.0084	-0.3999	-0.3071	-0.3189	-0.1737	-0.3456	-0.2251	0.07368	-0.08903	-0.1631	0.3929	-0.3186	-0.4002	-0.1516	-0.0774	-0.216	-0.3621	-0.4683	-0.2033	-0.4635	-0.09765	-0.2105	-0.4233	-0.08448	0.02214	-0.05555	-0.2684
1015t_ad_yes_I_M_51	hot	1.18667	MUT	WT	WT	4.23	2.82	4.2	2.11	0.05887	-0.2106	-0.2889	-0.1904	-0.2385	-0.2015	0.08704	-0.08091	-0.1354	0.4773	-0.02619	-0.09427	-0.03063	0.01792	-0.1241	-0.1624	-0.4178	-0.1885	-0.4429	-0.1329	-0.2494	-0.3644	-0.0419	-0.3269	-0.03381	-0.2564
1017t_ad_yes_II_M_72	cold	1.34889	MUT	WT	MUT	1.57	2.59	3.45	0.4952	0.1125	-0.3028	-0.4061	-0.2163	-0.3162	-0.2365	0.07607	-0.1885	-0.2424	0.4587	-0.09519	-0.2521	-0.1754	-0.05558	-0.1445	-0.2438	-0.4338	-0.1867	-0.4499	-0.1361	-0.2451	-0.2804	0.05148	-0.1554	-0.06567	-0.2308
1021t_ad_yes_II_M_59	cold	0.755875	WT	WT	MUT	0.3721	0.1054	0.1155	0.0249	-0.2966	-0.2986	-0.2692	-0.226	-0.3784	-0.2578	0.06606	-0.4474	-0.1976	0.3442	-0.2759	-0.4429	-0.2532	-0.1073	-0.304	-0.1887	-0.4571	-0.1942	-0.4552	-0.1354	-0.2397	-0.2283	-0.166	-0.4218	-0.1044	-0.1884
1026t_ad_yes_I_M_62	mix	0.960613	MUT	WT	MUT	1.18	0.624	1.77	0.2863	-0.00548	-0.06694	-0.1834	-0.1831	-0.2133	-0.2072	0.08084	-0.0897	-0.09987	0.4434	-0.1314	-0.2017	0.003057	0.01719	-0.174	-0.2783	-0.4622	-0.2005	-0.471	-0.147	-0.2647	-0.3464	-0.127	-0.1722	-0.1186	-0.2853
1027t_ad_yes_I_M_63	mix	0.409426	WT	MUT	MUT	0.916	0.3766	0.8551	0.1086	-0.02847	-0.2305	-0.3025	-0.1793	-0.2959	-0.1975	0.0734	-0.1794	-0.09199	0.4339	-0.2068	-0.2589	-0.09394	-0.04392	-0.2266	-0.2632	-0.4625	-0.1921	-0.4867	-0.1977	-0.2471	-0.3975	-0.09941	-0.1442	-0.05662	-0.2906
1028t_ad_yes_I_M_70	hot	0.716003	MUT	WT	MUT	1.98	1.9	1.32	0.5999	-0.1882	-0.1238	-0.3718	-0.2258	-0.2864	0.007628	0.1108	-0.324	-0.1227	0.469	-0.03068	-0.04844	-0.01402	0.02124	-0.1746	-0.232	-0.3986	-0.1726	-0.4603	-0.128	-0.2098	-0.3798	-0.02878	-0.2896	-0.05946	-0.2528
1030t_ad_yes_I_M_69	mix	1.09447	WT	WT	WT	0.8997	0.4286	0.8251	0.2852	0.004158	-0.1355	-0.2379	-0.1941	-0.2799	-0.2138	0.04346	-0.1252	-0.1489	0.4598	-0.1932	-0.3269	-0.05917	-0.04382	-0.224	-0.223	-0.4748	-0.1623	-0.4751	-0.1719	-0.2657	-0.3631	0.01418	-0.1814	-0.08474	-0.2803
1033t_ad_yes_III_M_66	mix	-0.0299787	WT	WT	WT	0.5658	0.2565	4.49	0.1937	-0.3059	-0.2098	-0.3323	-0.2234	-0.3188	-0.2291	0.06917	-0.2294	-0.143	0.4319	-0.2148	-0.3477	-0.05808	-0.06688	-0.1941	-0.2834	-0.4295	-0.1934	-0.4543	-0.188	-0.2666	-0.3685	-0.0753	-0.3911	-0.07081	-0.2881
1037t_ad_yes_I_M_58	cold	1.03222	WT	WT	MUT	0.8401	0.1286	0.2846	0.0777	0.03147	-0.1208	-0.4057	-0.2284	-0.312	-0.2424	0.0747	-0.4246	-0.1904	0.441	-0.1491	-0.3117	-0.1618	-0.05093	-0.213	-0.3297	-0.4953	-0.1677	-0.4669	-0.1673	-0.2803	-0.351	-0.0517	-0.1508	-0.109	-0.2767
1039t_ad_yes_I_M_65	mix	0.99708	WT	WT	MUT	1.16	0.4212	0.4677	0.1686	-0.1854	-0.1801	-0.3989	-0.1874	-0.2951	-0.2575	0.07264	-0.4471	-0.2264	0.4322	-0.2213	-0.2927	-0.07674	-0.04418	-0.2234	-0.2822	-0.4304	-0.1843	-0.4658	-0.1803	-0.2467	-0.3391	-0.02509	-0.3352	-0.08142	-0.2631
1040t_ad_yes_I_M_63	mix	0.342423	WT	MUT	WT	0.3582	0.3423	0.7234	0.0282	-0.1376	-0.2257	-0.2625	-0.1708	-0.2772	-0.1832	0.07092	-0.2099	-0.05891	0.4008	-0.3046	-0.3259	-0.09052	-0.04156	-0.1922	-0.3122	-0.4304	-0.1255	-0.4701	-0.1717	-0.2645	-0.3752	-0.04962	-0.2022	-0.1352	-0.2944
1042t_ad_no_I_F_40	hot	0.477121	WT	MUT	WT	0.5913	0.4946	0.9113	0.1352	0.02726	-0.143	-0.1728	-0.2086	-0.2817	-0.1933	0.08628	-0.01943	-0.00415	0.4422	-0.1717	-0.162	-0.03385	-0.00955	-0.187	-0.2988	-0.3812	-0.1998	-0.4671	-0.1526	-0.2142	-0.3912	-0.1769	-0.1387	-0.0793	-0.251
1043t_ad_no_II_F_57	hot	0.819544	WT	MUT	WT	0.9539	0.5784	0.6335	0.0386	-0.1752	-0.07681	-0.2274	-0.1898	-0.2613	-0.157	0.07394	0.007055	-0.08461	0.4167	-0.1783	-0.1063	-0.05098	-0.00375	-0.143	-0.3153	-0.3532	-0.1422	-0.471	-0.1456	-0.2235	-0.4016	-0.06046	-0.1105	-0.03963	-0.2473
1050t_ad_no_I_M_65	hot	0.732394	MUT	WT	WT	0.8776	0.7255	1.2	0.0956	0.01818	-0.051	-0.3481	-0.1906	-0.204	-0.151	0.07292	-0.2561	-0.02793	0.4522	-0.0391	-0.1509	-0.07654	0.04058	-0.2377	-0.3255	-0.3986	-0.1715	-0.4515	-0.1929	-0.2533	-0.4053	-0.05646	-0.1083	-0.05792	-0.2917
1052t_ad_yes_I_0_68	hot	1.23376	MUT	WT	WT	4.66	2.4	9.75	1.49	-0.1086	-0.1962	-0.2532	-0.1714	-0.2525	-0.2306	0.08608	0.02135	-0.02595	0.4703	-0.02881	-0.06156	-0.01564	0.02064	-0.1151	-0.2267	-0.4031	-0.1973	-0.43	-0.1488	-0.2356	-0.3574	-0.07502	-0.1322	-0.1093	-0.2871
1054t_ad_yes_I_M_76	mix	0.960613	WT	WT	WT	0.8164	0.7683	0.2074	0.2786	-0.1375	-0.1651	-0.2704	-0.1973	-0.2669	-0.2033	0.08066	-0.3198	-0.1844	0.4267	-0.1761	-0.3374	-0.02775	-0.02149	-0.1924	-0.3629	-0.4178	-0.1649	-0.4736	-0.2016	-0.265	-0.4275	-0.0584	-0.1025	-0.06505	-0.3036
1059t_ad_no_II_M_70	mix	0.522835	WT	MUT	MUT	0.3425	0.137	0.97	0.0511	-0.04775	-0.07554	-0.2268	-0.176	-0.2168	-0.2178	0.1017	-0.2592	-0.1468	0.4138	-0.1534	-0.3553	-0.038	-0.02884	-0.1828	-0.3011	-0.4935	-0.174	-0.4745	-0.1642	-0.2818	-0.3811	-0.1499	-0.06486	-0.08929	-0.2005
1060t_ad_no_I_F_60	hot	0.195069	WT	WT	WT	2.78	1.02	0.924	0.4923	0.1057	-0.1216	-0.3018	-0.1901	-0.242	-0.1082	0.1083	-0.216	-0.1012	0.4725	-0.0509	-0.07403	-0.08414	0.01212	-0.1555	-0.2977	-0.4347	-0.2	-0.4641	-0.1429	-0.2643	-0.373	-0.03975	-0.1883	-0.09876	-0.2748
1061t_ad_no_I_F_70	cold	0.718751	WT	MUT	WT	0.1247	0.0619	0.2143	0.0345	-0.256	-0.2742	-0.3124	-0.217	-0.2995	-0.2317	0.0631	-0.3485	-0.1525	0.3824	-0.2978	-0.4124	-0.2074	-0.07056	-0.249	-0.3907	-0.4781	-0.2142	-0.4521	-0.195	-0.2321	-0.3824	9.92e-06	-0.2103	-0.0218	-0.2318
1069t_ad_yes_III_M_50	mix	1.30471	WT	WT	MUT	0.7723	0.536	1.75	0.2388	-0.2006	-0.1624	-0.3192	-0.1766	-0.161	-0.2351	0.0261	-0.3492	-0.1633	0.4739	-0.1716	-0.2486	-0.1223	-0.0295	-0.1867	-0.1212	-0.2998	-0.1827	-0.4537	-0.1981	-0.2758	-0.3526	-0.1586	-0.0111	-0.1313	-0.2484
1070t_ad_yes_I_M_62	mix	1.03463	WT	WT	MUT	0.4501	0.3559	0.7583	0.0371	-0.05722	-0.09324	-0.3036	-0.1878	-0.2314	-0.2257	0.03801	-0.3779	-0.1713	0.436	-0.1913	-0.3069	-0.08289	-0.01696	-0.2126	-0.3731	-0.4536	-0.2121	-0.4585	-0.155	-0.2657	-0.3535	0.07224	-0.1144	-0.1169	-0.2807
1072t_ad_yes_IV_M_57	cold	0.522835	MUT	WT	WT	0.1422	0.0833	0.1199	0.0075	-0.3127	-0.1402	-0.1815	-0.1817	-0.2404	-0.2503	0.05512	-0.449	-0.2333	0.3666	-0.2976	-0.3382	-0.149	-0.07781	-0.2391	-0.1724	-0.4637	-0.1907	-0.4545	-0.176	-0.2439	-0.4245	0.000601	-0.2709	-0.06176	-0.2753
1078t_ad_no_III_M_32	mix	0.361728	WT	WT	WT	0.6249	0.2473	0.7528	0.0286	-0.2673	-0.09478	-0.2346	-0.2083	-0.2667	-0.2282	0.05113	-0.2264	-0.0859	0.3975	-0.2433	-0.2503	-0.08566	-0.01608	-0.1889	-0.2686	-0.4285	-0.1199	-0.4717	-0.1873	-0.2904	-0.4073	-0.2468	-0.2371	-0.09905	-0.2537
1079t_ad_no_II_F_72	mix	0.662758	WT	MUT	WT	0.5608	0.5378	0.2572	0.0614	-0.3232	-0.1934	-0.2711	-0.1849	-0.2955	-0.2442	0.09113	-0.1413	-0.09716	0.3973	-0.2226	-0.2447	-0.03959	-0.00075	-0.2025	-0.3184	-0.4454	-0.1541	-0.4693	-0.2006	-0.2727	-0.4162	-0.02972	-0.1207	-0.07113	-0.2441
2001t_ad_yes_II_M_65	cold	0.598462	WT	MUT	WT	0.3126	0.258	0.1049	0	-0.2567	-0.2509	-0.2183	-0.1948	-0.3093	-0.1835	0.1071	-0.1322	-0.1449	0.3654	-0.2706	-0.3754	-0.1574	-0.08188	-0.2637	-0.374	-0.4588	-0.1613	-0.4184	-0.176	-0.2524	-0.4172	-0.0904	-0.05685	-0.08086	-0.2449
2002t_ad_yes_II_M_59	cold	NA	WT	WT	WT	0.2095	0.5137	0.175	0.0348	-0.1439	-0.2399	-0.3009	-0.2095	-0.2612	-0.2135	0.07621	-0.2533	-0.1466	0.4028	-0.1984	-0.3305	-0.1981	-0.04792	-0.1981	-0.3213	-0.4456	-0.2322	-0.4179	-0.1589	-0.2576	-0.3814	-0.06139	-0.1314	-0.0988	-0.249
2008t_ad_yes_III_M_52	hot	0.221936	WT	WT	WT	3.96	2.21	3.57	0.7653	-0.02963	-0.1728	-0.2646	-0.1496	-0.2754	-0.12	0.1136	0.03599	-0.06435	0.4633	0.005598	-0.00097	0.04797	0.04038	-0.1486	-0.2069	-0.2572	-0.1878	-0.4491	-0.1313	-0.2348	-0.3696	-0.09517	-0.1754	-0.07294	-0.2804
2013t_ad_yes_I_M_64	cold	1.16047	WT	WT	MUT	0.4039	0.1533	0.3795	0.0164	-0.1948	-0.2894	-0.3049	-0.2479	-0.2516	-0.2186	0.03929	-0.3711	-0.2072	0.3935	-0.3143	-0.3706	-0.1046	-0.0604	-0.2623	-0.3303	-0.4745	-0.2164	-0.4732	-0.1359	-0.2676	-0.3113	-0.1047	-0.3422	-0.07468	-0.2395
2014t_ad_yes_III_M_72	mix	0.718751	WT	WT	WT	1.49	1.09	1.08	0.204	-0.1663	-0.1552	-0.2703	-0.1849	-0.1936	-0.2143	0.1022	-0.1606	-0.1323	0.4386	-0.1613	-0.2037	-0.04144	-0.00749	-0.1546	-0.1673	-0.4406	-0.1782	-0.4542	-0.1605	-0.2383	-0.3825	0.03698	-0.1682	-0.08201	-0.2967
2026t_ad_yes_I_M_61	mix	1.24477	MUT	WT	WT	1.95	0.8934	4.89	0.9025	-0.1514	-0.2285	-0.331	-0.2041	-0.2305	-0.2248	0.03854	-0.03767	-0.08242	0.4769	-0.07084	-0.2346	-0.04683	-0.00794	-0.1735	-0.1239	-0.3521	-0.1883	-0.4518	-0.2095	-0.2529	-0.3509	-0.1885	-0.2095	-0.1284	-0.2975
2032t_ad_yes_II_M_63	hot	0.952647	MUT	WT	MUT	1.52	1.11	5.37	0.2867	-0.1012	-0.2707	-0.3183	-0.1835	-0.2777	-0.1599	0.09751	-0.1354	-0.0969	0.4584	-0.0772	-0.1782	0.05629	0.02589	-0.1551	-0.204	-0.4049	-0.1703	-0.4583	-0.1762	-0.2441	-0.3771	-0.08974	-0.1466	-0.05714	-0.3108
2035t_ad_yes_I_M_59	cold	0.113943	WT	WT	WT	7.18	3.69	2.74	0.4022	-0.1023	-0.2849	-0.4155	-0.2194	-0.2743	-0.2578	0.05467	-0.04915	-0.1086	0.47	-0.04376	-0.08951	-0.1164	0.009031	-0.2098	-0.3471	-0.4404	-0.1761	-0.4506	-0.1061	-0.2589	-0.3211	0.002492	0.007023	-0.1015	-0.2861
2041t_ad_no_I_F_58	mix	0.587374	WT	MUT	WT	0.5492	0.6139	0.8555	0.0742	-0.08055	-0.07351	-0.237	-0.156	-0.2565	-0.2351	0.07805	0.06498	-0.07491	0.4386	-0.1876	-0.254	-0.1112	-0.02374	-0.1606	-0.2567	-0.3768	-0.1588	-0.4601	-0.1876	-0.2631	-0.4433	-0.03785	-0.05082	-0.05214	-0.2823
2042t_ad_no_III_F_66	mix	0.579784	WT	MUT	WT	0.8449	0.5279	0.4644	0.0321	-0.1236	-0.1117	-0.2729	-0.1866	-0.2365	-0.2245	0.06793	-0.2189	-0.07741	0.4278	-0.1723	-0.2773	-0.08703	-0.02699	-0.2506	-0.1684	-0.4451	-0.148	-0.4634	-0.2151	-0.2783	-0.4318	-0.06535	-0.1687	-0.01306	-0.2601
2044t_ad_no_I_F_56	hot	0.271144	WT	WT	WT	2.9	1.93	1.21	0.4535	0.004319	-0.09385	-0.1572	-0.1863	-0.1892	-0.2082	0.09772	-0.01233	0.02001	0.4513	-0.03487	-0.0901	-0.00427	0.04633	-0.2317	-0.2599	-0.4638	-0.1978	-0.4582	-0.1941	-0.2552	-0.3841	-0.02836	-0.08136	-0.0562	-0.2693
2045t_ad_no_I_F_64	mix	0.49596	WT	MUT	WT	0.9335	0.33	0.3645	0.0544	-0.03352	-0.2172	-0.2059	-0.2013	-0.2685	-0.2368	0.05511	-0.227	-0.1201	0.4063	-0.1762	-0.2461	-0.04079	-0.00797	-0.2119	-0.3534	-0.454	-0.2106	-0.4687	-0.199	-0.2667	-0.405	-0.00043	-0.02137	-0.0532	-0.2952
3003t_ad_yes_I_M_76	mix	1.12385	WT	WT	WT	0.4772	0.2627	1.8	0.1013	-0.2464	-0.1844	-0.2124	-0.2269	-0.2985	-0.2048	0.04833	-0.1306	-0.1007	0.4276	-0.2176	-0.298	-0.07048	-0.04805	-0.2095	-0.2176	-0.4172	-0.1634	-0.4724	-0.1849	-0.2634	-0.402	-0.1715	-0.1273	-0.00342	-0.2198
3004t_ad_yes_II_M_63	cold	1.13767	WT	WT	WT	0.4092	0.1706	0.6662	0.0552	-0.2496	-0.2824	-0.3644	-0.2092	-0.2102	-0.2637	0.04327	-0.4077	-0.2157	0.3993	-0.3157	-0.4046	-0.1373	-0.09232	-0.2463	-0.3809	-0.4785	-0.2272	-0.4041	-0.1121	-0.2042	-0.2781	-0.0297	-0.1619	-0.09371	-0.3184
3011t_ad_yes_I_M_64	hot	0.90309	MUT	WT	MUT	1.97	1.3	1.79	0.2708	-0.2334	-0.111	-0.2406	-0.2006	-0.2615	-0.04473	0.09408	-0.2097	-0.08878	0.4343	-0.08906	-0.04524	-0.01574	0.03142	-0.1743	-0.2701	-0.3485	-0.1967	-0.4629	-0.1479	-0.1947	-0.3791	-0.03746	-0.2976	-0.03876	-0.2683
3012t_ad_yes_III_M_50	mix	0.612784	WT	WT	MUT	0.5231	0.2174	0.4604	0.0577	-0.2462	-0.2041	-0.1953	-0.218	-0.2562	-0.2085	0.07419	-0.08452	-0.1992	0.3985	-0.2981	-0.3243	-0.1018	-0.04662	-0.2414	-0.3515	-0.4863	-0.1609	-0.4727	-0.1803	-0.2194	-0.3701	-0.02162	-0.1742	-0.07392	-0.2653
3017t_ad_yes_I_M_60	hot	1.31112	MUT	WT	MUT	2.14	1.07	4.23	0.2408	-0.2345	-0.1654	-0.2537	-0.1952	-0.2906	-0.2043	0.08979	-0.08047	-0.1267	0.4461	-0.1389	-0.1254	-0.02519	-0.00094	-0.1986	-0.2626	-0.339	-0.1645	-0.471	-0.1767	-0.2522	-0.4073	-0.1235	-0.1916	-0.08645	-0.2542
301t_ad_yes_III_M_62	mix	0.768416	WT	MUT	MUT	0.6047	0.2003	0.2339	0.0772	-0.1592	-0.1843	-0.2612	-0.2413	-0.2538	-0.2161	0.04338	-0.3349	-0.0853	0.3997	-0.1884	-0.2795	-0.05116	-0.00937	-0.2177	-0.3311	-0.472	-0.2141	-0.4663	-0.1997	-0.2677	-0.4011	-0.06623	-0.1265	-0.09868	-0.2863
3022t_ad_yes_I_M_67	cold	1.39041	WT	MUT	MUT	1.84	1.52	1.73	0.6361	-0.0634	-0.2655	-0.3753	-0.1834	-0.2679	-0.1736	0.05405	-0.3407	-0.2233	0.4386	-0.06968	-0.1413	-0.0694	-0.0257	-0.2069	-0.2275	-0.4237	-0.1911	-0.4707	-0.09527	-0.2378	-0.2677	-0.05554	-0.3913	-0.07128	-0.2433
3029t_ad_yes_I_M_64	cold	0.875061	MUT	WT	WT	0.3914	0.3161	0.3069	0.0302	-0.1773	-0.1985	-0.2326	-0.1907	-0.2303	-0.2632	0.02232	-0.2486	-0.1752	0.3863	-0.2852	-0.386	-0.1582	-0.07121	-0.2658	-0.3348	-0.4601	-0.2102	-0.4035	-0.2044	-0.2616	-0.3249	-0.02129	-0.1207	-0.1155	-0.2681
302t_ad_yes_I_M_68	cold	0.0542299	WT	WT	WT	0.7324	0.2811	6.76	0.245	-0.04971	-0.2825	-0.3103	-0.2106	-0.3225	-0.2233	0.0464	-0.3933	-0.2112	0.4372	-0.1845	-0.3216	-0.05224	-0.01983	-0.2495	-0.1742	-0.4751	-0.1824	-0.4796	-0.1764	-0.2647	-0.3905	-0.07247	-0.2077	-0.08027	-0.2621
3035t_ad_yes_I_M_78	cold	0.76095	WT	WT	WT	0.4838	0.1275	0.1254	0.0171	-0.2101	-0.2784	-0.2833	-0.2223	-0.3655	-0.2301	0.06511	-0.3184	-0.1684	0.4091	-0.2423	-0.3888	-0.1575	-0.09404	-0.2183	-0.3483	-0.4543	-0.1962	-0.4779	-0.1781	-0.2767	-0.4316	-0.1178	-0.1718	-0.08371	-0.2386
3040t_ad_no_IV_F_52	mix	0.271144	WT	WT	WT	0.5436	0.3485	3.22	0.0632	-0.1335	-0.2863	-0.1773	-0.1964	-0.2517	-0.2075	0.05553	-0.3966	-0.02151	0.3996	-0.262	-0.3021	-0.1338	-0.00493	-0.1678	-0.3623	-0.4515	-0.1484	-0.4833	-0.1526	-0.2073	-0.3655	-0.1719	-0.2725	-0.0416	-0.2748
3043t_ad_no_III_F_66	hot	0.43664	WT	MUT	WT	0.8747	0.592	0.8737	0.0894	-0.04596	-0.05867	-0.2005	-0.1801	-0.242	-0.2052	0.1194	-0.1433	-0.1628	0.4183	-0.1001	-0.1542	-0.1624	-0.0435	-0.2238	-0.2998	-0.468	-0.2084	-0.4661	-0.1384	-0.1945	-0.4115	-0.1611	-0.2272	0.02692	-0.2331
3044t_ad_no_III_F_68	mix	0.653213	WT	MUT	MUT	0.8297	0.3174	0.7181	0.0479	-0.09576	-0.1876	-0.2591	-0.209	-0.2804	-0.1783	0.05916	-0.1518	-0.1279	0.4117	-0.1831	-0.2134	-0.07619	-0.03249	-0.1855	-0.442	-0.4451	-0.206	-0.464	-0.2004	-0.2557	-0.4229	-0.05637	-0.1906	-0.0501	-0.2555
3045t_ad_no_III_M_36	mix	0.230449	WT	WT	WT	0.3125	0.3817	1.12	0.1966	-0.292	-0.1508	-0.2222	-0.1692	-0.2349	-0.2155	0.1018	-0.1105	-0.04557	0.4183	-0.1383	-0.2437	-0.03116	-0.01321	-0.2439	-0.2877	-0.4502	-0.1506	-0.4653	-0.1512	-0.2745	-0.3473	-0.1374	-0.2915	-0.1256	-0.2599
3046t_ad_no_III_F_43	cold	0.522835	WT	MUT	WT	0.2552	0.0742	0.2736	0.009	-0.01892	-0.2254	-0.3327	-0.222	-0.2731	-0.2534	0.03702	-0.3819	-0.2396	0.3909	-0.305	-0.4081	-0.1969	-0.07447	-0.2572	-0.3441	-0.48	-0.1827	-0.4803	-0.1448	-0.2486	-0.3469	-0.08423	-0.177	-0.0686	-0.2503
3047t_ad_no_I_F_59	mix	0.491362	WT	WT	WT	1.27	0.6485	0.6105	0.0814	-0.2751	-0.1063	-0.1298	-0.2224	-0.2316	-0.186	0.04597	-0.1678	-0.02524	0.4215	-0.103	-0.1648	-0.02976	-0.00576	-0.2153	-0.2235	-0.3812	-0.1403	-0.476	-0.217	-0.2511	-0.4085	-0.07549	-0.1461	-0.07229	-0.2386
3048t_ad_no_I_M_71	cold	0.598462	WT	MUT	MUT	0.0779	0.0898	0.8431	0.0233	-0.1602	-0.2535	-0.2524	-0.2031	-0.276	-0.2708	0.01231	-0.28	-0.2456	0.3998	-0.311	-0.4071	-0.1724	-0.07281	-0.2855	-0.3076	-0.4084	-0.1494	-0.4692	-0.1723	-0.2673	-0.3984	-0.15	-0.1329	-0.1363	-0.2724
3049t_ad_no_I_F_58	mix	0.409426	WT	MUT	WT	0.9753	0.8381	0.3536	0.2216	-0.267	-0.1165	-0.2535	-0.2339	-0.3154	-0.1509	0.04351	-0.181	-0.1029	0.4329	-0.1264	-0.1294	-0.1	-0.03462	-0.2541	-0.2647	-0.3621	-0.1935	-0.4472	-0.1902	-0.2947	-0.369	-0.07867	-0.0924	-0.0202	-0.2531
3050t_ad_yes_II_M_65	mix	0.43664	WT	WT	WT	2.38	1.18	4.85	0.6429	-0.0595	-0.3073	-0.3224	-0.2205	-0.3139	-0.2495	0.04767	-0.1907	-0.1493	0.4598	-0.01654	-0.1936	-0.07813	-0.01487	-0.1811	-0.2236	-0.289	-0.1526	-0.4539	-0.1677	-0.2815	-0.351	-0.1478	-0.1658	-0.07333	-0.2947
3056t_ad_no_III_F_58	mix	0.539954	WT	MUT	WT	1.78	1.93	1.32	0.3504	-0.1685	-0.1812	-0.3096	-0.2242	-0.2391	-0.2229	0.06265	-0.3961	-0.05936	0.4529	-0.05048	-0.1381	-0.1116	-0.01166	-0.2178	-0.2576	-0.324	-0.2162	-0.4588	-0.2195	-0.2542	-0.4069	-0.2562	-0.1735	-0.06825	-0.2527
309t_ad_yes_I_M_58	cold	0.989761	MUT	WT	WT	0.3296	0.1344	0.1675	0.0187	-0.1175	-0.1934	-0.2622	-0.2162	-0.2877	-0.2223	0.09458	-0.4242	-0.1647	0.3931	-0.2921	-0.3149	-0.1237	-0.05686	-0.2359	-0.3215	-0.4779	-0.1962	-0.4702	-0.1772	-0.2734	-0.4014	-0.09922	-0.04448	-0.02002	-0.2348
327t_ad_yes_II_M_50	cold	1.35468	WT	WT	MUT	0.0738	0.1135	0.3307	0.0392	-0.1499	-0.2429	-0.3201	-0.2135	-0.2484	-0.2531	0.02415	-0.4579	-0.2091	0.3961	-0.3365	-0.4571	-0.1306	-0.06589	-0.2763	-0.2693	-0.4564	-0.2012	-0.4757	-0.1927	-0.2438	-0.3412	-0.1276	-0.3397	-0.09759	-0.2518
332t_ad_yes_II_0_65	cold	0.925982	MUT	WT	WT	0.4405	0.1284	0.1372	0.0776	-0.3877	-0.2006	-0.2503	-0.2074	-0.3336	-0.2667	0.08649	-0.4202	-0.234	0.3448	-0.2846	-0.3853	-0.1474	-0.07777	-0.285	-0.3142	-0.4779	-0.2009	-0.4442	-0.1669	-0.2498	-0.3159	-0.07907	-0.0717	-0.08096	-0.2412
334t_ad_yes_I_M_80	hot	0.477121	WT	WT	WT	2.08	1.05	2.12	0.9958	0.03796	-0.05401	-0.3057	-0.1998	-0.2803	-0.1647	0.09919	-0.05638	-0.1368	0.4698	-0.01478	-0.1112	-0.00486	0.02291	-0.1354	-0.1974	-0.432	-0.1681	-0.4567	-0.1515	-0.2435	-0.3631	-0.1118	-0.2306	-0.08507	-0.2823
338t_ad_yes_I_M_61	mix	NA	WT	WT	WT	1	0.9281	0.9921	0.1835	-0.2798	-0.04641	-0.1807	-0.1873	-0.2555	-0.1961	0.04152	-0.2289	-0.1455	0.4279	-0.1097	-0.1708	-0.01963	-0.01146	-0.2194	-0.2294	-0.3777	-0.1685	-0.4566	-0.1817	-0.2637	-0.2974	-0.02113	-0.2988	-0.08705	-0.2559
344t_ad_yes_II_M_64	cold	0.924279	MUT	WT	WT	0.1579	0.0719	0.1549	0.1025	-0.08579	-0.187	-0.2504	-0.2178	-0.2813	-0.2452	0.03805	-0.4326	-0.2131	0.4126	-0.2806	-0.3968	-0.1378	-0.04315	-0.2568	-0.2876	-0.4638	-0.182	-0.4656	-0.1761	-0.2394	-0.3839	-0.03221	-0.1601	-0.1336	-0.2498
352t_ad_yes_I_M_59	mix	0.721563	WT	WT	WT	1.41	1.62	0.6422	0.3726	-0.2472	-0.01425	-0.2708	-0.234	-0.2383	-0.1034	0.07916	-0.3002	-0.1567	0.4348	-0.1364	-0.1347	-0.08171	0.003809	-0.2478	-0.1922	-0.4386	-0.1539	-0.4616	-0.1881	-0.2667	-0.3728	0.02022	-0.2472	-0.06618	-0.2723
354t_ad_yes_I_M_66	mix	0.70757	WT	MUT	WT	0.7255	0.2124	1.54	0.052	-0.1932	-0.05751	-0.2092	-0.1909	-0.2339	-0.197	0.06748	-0.1612	-0.1519	0.4163	-0.2172	-0.3394	0.005679	-0.02303	-0.131	-0.31	-0.4796	-0.1491	-0.4707	-0.1829	-0.2336	-0.4064	-0.1382	-0.02842	-0.05272	-0.2603
356t_ad_yes_I_M_58	mix	0.880814	WT	WT	MUT	0.8474	0.4999	1.01	0.1478	0.01033	-0.1104	-0.3125	-0.2123	-0.2297	-0.1348	0.05542	-0.2616	-0.1296	0.446	-0.1828	-0.2563	-0.01349	-0.00702	-0.2874	-0.3159	-0.4692	-0.1605	-0.4644	-0.1685	-0.2405	-0.3122	-0.2007	-0.3192	-0.1201	-0.2919
358t_ad_yes_I_M_72	hot	1.47319	WT	WT	MUT	2.23	1.43	1.02	0.7005	-0.0408	-0.209	-0.3453	-0.2255	-0.257	-0.1178	0.05993	-0.1115	-0.143	0.4684	-0.1368	-0.08604	-0.05734	-0.00179	-0.2199	-0.218	-0.334	-0.1891	-0.4609	-0.1476	-0.2294	-0.3276	-0.1428	-0.2815	-0.06552	-0.2799
359t_ad_yes_I_M_64	hot	0.665862	WT	MUT	MUT	1.98	1.29	1.45	0.3412	0.07773	-0.1067	-0.2964	-0.1643	-0.2641	-0.1299	0.09154	-0.1353	-0.1013	0.4715	-0.08682	-0.1028	0.02749	0.01609	-0.1713	-0.2361	-0.4179	-0.1884	-0.4671	-0.1598	-0.2478	-0.3686	-0.06258	-0.1356	-0.05739	-0.2974
360t_ad_yes_II_M_58	mix	1.12385	MUT	WT	MUT	1.15	0.7615	1.62	0.2453	-0.1357	-0.2584	-0.3482	-0.2031	-0.3137	-0.2159	0.07967	-0.1193	-0.1151	0.4765	-0.1886	-0.2274	-0.1266	-0.03056	-0.2251	-0.2911	-0.3399	-0.1859	-0.4585	-0.1444	-0.28	-0.3383	-0.08914	-0.08452	-0.09497	-0.2894
366t_ad_yes_I_M_62	mix	1.91944	WT	WT	MUT	0.7995	0.4203	0.6429	0.1422	-0.09691	-0.1607	-0.3198	-0.1801	-0.267	-0.2231	0.06474	-0.2959	-0.1867	0.4204	-0.2492	-0.3356	-0.02052	-0.03558	-0.2609	-0.2696	-0.4354	-0.1872	-0.4742	-0.1754	-0.261	-0.3582	-0.1158	-0.2985	-0.05969	-0.2994
367t_ad_yes_III_M_77	mix	0.732394	WT	MUT	WT	1.09	0.3744	0.9675	0.1646	-0.03635	-0.1605	-0.2658	-0.1768	-0.2866	-0.2258	0.06183	-0.2188	-0.1198	0.4395	-0.2612	-0.2387	0.02295	-0.00379	-0.1612	-0.3586	-0.436	-0.1812	-0.457	-0.1789	-0.2602	-0.3979	-0.1103	-0.1135	-0.14	-0.2469
374t_ad_yes_I_M_68	mix	0.971601	MUT	WT	MUT	0.8171	0.4035	1.43	0.0798	-0.2923	-0.1561	-0.2497	-0.1847	-0.2289	-0.2222	0.07087	-0.1738	-0.1393	0.3952	-0.1825	-0.2231	-0.07632	-0.01645	-0.1023	-0.2316	-0.4071	-0.1547	-0.4702	-0.212	-0.2688	-0.4117	-0.04075	-0.07657	-0.07026	-0.2761
375t_ad_yes_II_M_66	cold	0.726972	WT	WT	WT	0.1784	0.1294	0.1398	0	-0.1757	-0.2494	-0.2417	-0.1743	-0.3215	-0.2472	0.02999	-0.2763	-0.1313	0.3865	-0.2998	-0.3716	-0.1507	-0.08065	-0.2244	-0.3314	-0.4372	-0.1981	-0.462	-0.1877	-0.2778	-0.3548	-0.04447	-0.07873	-0.08752	-0.2605
378t_ad_yes_III_0_73	cold	0.817367	WT	WT	MUT	0.4116	0.4474	0.2904	0.3876	-0.1515	-0.2573	-0.245	-0.2668	-0.2841	-0.2444	0.03611	-0.357	-0.275	0.4355	-0.255	-0.3123	-0.2124	-0.0803	-0.2986	-0.2349	-0.4623	-0.2313	-0.4543	-0.1247	-0.2573	-0.298	-0.08442	-0.05107	-0.1186	-0.2859
379t_ad_yes_I_M_62	cold	0.678245	WT	MUT	MUT	0.9098	0.3898	0.4878	0.0871	-0.3075	-0.1062	-0.2723	-0.2228	-0.2914	-0.2242	0.04243	-0.2545	-0.1499	0.4	-0.2634	-0.2555	-0.07635	-0.02651	-0.2634	-0.1709	-0.46	-0.1714	-0.4747	-0.1664	-0.2736	-0.4142	0.003424	-0.2723	-0.05968	-0.2183
381t_ad_yes_III_M_59	hot	1.09096	MUT	WT	WT	2.93	1.61	5.44	0.5658	-0.2034	-0.2048	-0.3353	-0.1836	-0.272	-0.2216	0.06946	-0.04437	-0.1419	0.4442	-0.07506	-0.1541	0.01445	0.02558	-0.1486	-0.2194	-0.3523	-0.1634	-0.4258	-0.1713	-0.2726	-0.3773	-0.1301	-0.01211	-0.121	-0.2884
385t_ad_yes_III_M_49	mix	0.486714	WT	WT	WT	0.7377	0.7978	1.34	0.2546	0.02723	-0.283	-0.2572	-0.2032	-0.2558	-0.212	0.04654	-0.3671	-0.1617	0.4423	-0.2	-0.2888	-0.07299	-0.0021	-0.259	-0.3129	-0.443	-0.1725	-0.4781	-0.1913	-0.2593	-0.3722	-0.1146	-0.2603	-0.08638	-0.2831
386t_ad_yes_I_M_50	mix	0.335859	WT	MUT	MUT	0.9779	0.5051	0.5036	0.0312	-0.2032	-0.06108	-0.1867	-0.1961	-0.2728	-0.2098	0.07371	-0.1196	-0.08341	0.4227	-0.1689	-0.2573	-0.08155	-0.02781	-0.2112	-0.2973	-0.4644	-0.1553	-0.4745	-0.1759	-0.257	-0.4147	-0.03851	-0.2604	-0.04001	-0.2388
4002t_ad_yes_II_M_62	cold	0.947777	WT	WT	MUT	0.3157	0.3429	3.96	0.0713	0.01562	-0.3383	-0.2943	-0.2066	-0.263	-0.2674	0.06954	-0.2716	-0.1657	0.4305	-0.3003	-0.3839	-0.1257	-0.07448	-0.2454	-0.185	-0.4239	-0.2259	-0.4277	-0.1327	-0.2511	-0.2609	-0.2263	-0.295	-0.1113	-0.2734
410t_ad_yes_II_M_77	cold	0.544068	WT	WT	MUT	2.33	1.14	1.02	0.7149	-0.1383	-0.2703	-0.3628	-0.2364	-0.3286	-0.2456	0.05832	-0.3435	-0.1819	0.4353	-0.0967	-0.1805	-0.1542	-0.07774	-0.2039	-0.2243	-0.3855	-0.1849	-0.4672	-0.1141	-0.1929	-0.2566	-0.1339	-0.381	-0.02195	-0.2235
411t_ad_yes_I_M_64	hot	0.710371	MUT	WT	MUT	2.35	1.43	1.86	0.7259	-0.1586	-0.0853	-0.2848	-0.203	-0.2779	-0.06579	0.09626	-0.09752	-0.1348	0.4679	-0.04214	-0.06677	-0.03232	0.002509	-0.2144	-0.2097	-0.3618	-0.1716	-0.4588	-0.1459	-0.2024	-0.3844	-0.1608	-0.2469	-0.06184	-0.2758
412t_ad_yes_II_M_50	mix	0.899437	MUT	WT	MUT	1.55	0.7552	1.2	0.1556	0.02427	-0.07099	-0.1898	-0.1664	-0.2361	-0.1433	0.08715	-0.1539	-0.1087	0.4512	-0.1057	-0.1658	-0.02138	0.007218	-0.1566	-0.2104	-0.4368	-0.1706	-0.4668	-0.1728	-0.2346	-0.3729	0.000202	-0.291	-0.04356	-0.2838
413t_ad_yes_I_M_59	mix	0.195069	WT	WT	WT	1.06	0.3478	1.11	0.0096	-0.02138	-0.0241	-0.2015	-0.1723	-0.2507	-0.2153	0.1035	-0.09823	-0.1306	0.4186	-0.1682	-0.2365	0.03782	0.0123	-0.2202	-0.3521	-0.4881	-0.1744	-0.46	-0.1574	-0.2634	-0.4071	-0.07014	-0.1775	-0.1217	-0.2903
414t_ad_yes_III_M_66	mix	0.481872	WT	WT	WT	0.2983	0.1818	1.12	0.0388	-0.08781	-0.1455	-0.2125	-0.194	-0.2223	-0.216	0.09308	-0.1735	-0.06428	0.4064	-0.2831	-0.3462	-0.01256	-0.02391	-0.1853	-0.3339	-0.4713	-0.1457	-0.4751	-0.1521	-0.2422	-0.3508	-0.128	-0.2091	-0.1097	-0.2951
415t_ad_yes_II_M_53	hot		WT	WT	WT	1.49	1.31	1.22	0.1867	-0.04535	-0.02053	-0.2701	-0.1851	-0.2052	-0.03023	0.09972	-0.3016	-0.1281	0.4492	-0.05412	-0.04905	-0.01561	0.02048	-0.2058	-0.2133	-0.4148	-0.177	-0.4393	-0.1165	-0.1876	-0.3429	-0.1577	-0.2836	-0.03394	-0.2633
416t_ad_yes_III_M_59	mix	0.605628	WT	MUT	MUT	0.9561	0.4401	0.6089	0.1296	-0.04177	-0.1104	-0.2558	-0.1889	-0.2642	-0.209	0.05312	-0.2941	-0.1477	0.4522	-0.2059	-0.2693	0.000134	-0.00712	-0.1796	-0.1891	-0.4667	-0.1582	-0.4592	-0.1877	-0.2551	-0.3884	-0.03945	-0.3561	-0.08616	-0.2826
418t_ad_yes_I_M_69	cold	1.19783	WT	WT	MUT	0.2297	0.1836	0.4423	0.0247	0.05687	-0.201	-0.3244	-0.2348	-0.3164	-0.2201	0.07303	-0.3301	-0.2113	0.4505	-0.3209	-0.4357	-0.09489	-0.08447	-0.2963	-0.3907	-0.4815	-0.2261	-0.4733	-0.1791	-0.2582	-0.341	-0.00698	-0.2471	-0.08919	-0.2801
419t_ad_yes_I_M_52	hot	0.794697	WT	WT	WT	1.88	1.03	1.36	0.3624	-0.07617	-0.04278	-0.2105	-0.1648	-0.2535	-0.1663	0.1087	-0.1487	-0.1034	0.4663	-0.08706	-0.07877	0.01663	0.01658	-0.2068	-0.1896	-0.3714	-0.1701	-0.4482	-0.1752	-0.2453	-0.3735	-0.2121	-0.2532	-0.09419	-0.2772
422t_ad_yes_II_M_63	mix	1.43088	WT	WT	MUT	0.4015	0.5044	1.16	0.1933	-0.2103	-0.1683	-0.2689	-0.2011	-0.2573	-0.2232	0.04139	-0.09664	-0.08241	0.4389	-0.218	-0.2601	0.05226	0.000914	-0.1621	-0.2123	-0.3952	-0.1706	-0.4678	-0.1769	-0.2886	-0.3293	-0.1455	-0.1132	-0.109	-0.3249
424t_ad_yes_III_M_55	hot	1.02119	WT	WT	MUT	3.03	1.48	3.97	0.8574	0.05944	-0.2221	-0.3099	-0.216	-0.2683	-0.1893	0.08102	-0.07999	-0.13	0.4923	-0.01738	-0.108	-0.05711	0.004421	-0.1324	-0.1796	-0.3075	-0.1558	-0.4148	-0.1416	-0.2649	-0.3197	-0.1248	-0.3159	-0.06467	-0.3115
425t_ad_yes_III_M_65	mix	0.564311	MUT	WT	WT	0.9207	0.372	0.5896	0.1007	-0.1628	-0.1665	-0.2566	-0.1419	-0.2171	-0.2465	0.05504	-0.3476	-0.2068	0.4317	-0.2134	-0.2829	-0.06044	-0.05225	-0.2172	-0.2566	-0.449	-0.1817	-0.4585	-0.1869	-0.2843	-0.3462	-0.07008	-0.07877	-0.1054	-0.3024
427t_ad_yes_I_M_66	hot	1.15534	WT	WT	MUT	2.37	1.44	0.9686	0.4288	-0.06584	-0.1855	-0.3212	-0.1885	-0.2985	-0.1449	0.1016	-0.1562	-0.1809	0.4939	-0.03851	-0.1437	-0.017	-0.01028	-0.2194	-0.225	-0.4221	-0.1727	-0.4692	-0.1212	-0.2356	-0.3269	-0.1872	-0.03819	-0.1159	-0.2748
428t_ad_yes_III_M_47	cold	0.73504	WT	WT	WT	0.3072	0.1758	2.36	0.0148	-0.2505	-0.117	-0.3136	-0.2274	-0.3273	-0.2092	0.06606	-0.3744	-0.2009	0.4106	-0.2153	-0.3515	-0.1806	-0.06191	-0.2555	-0.351	-0.4564	-0.1739	-0.4574	-0.1692	-0.2702	-0.3825	-0.08129	-0.03847	-0.07303	-0.2719
430t_ad_yes_III_M_61	mix	0.69897	MUT	WT	WT	0.8751	0.1477	0.6824	0.0412	-0.01048	-0.08792	-0.2612	-0.1921	-0.284	-0.2107	0.0718	-0.1526	-0.1326	0.4157	-0.2107	-0.1939	-0.04519	-0.02011	-0.2156	-0.4037	-0.4875	-0.1941	-0.4684	-0.1315	-0.2416	-0.3955	-0.1094	0.005814	-0.04922	-0.268
431t_ad_no_I_M_72	mix	0.544068	WT	MUT	WT	0.3071	0.2346	0.3695	0.0213	-0.1817	-0.2181	-0.1911	-0.1904	-0.3118	-0.1925	0.1005	-0.06803	-0.1543	0.4088	-0.2034	-0.3091	-0.07902	-0.03707	-0.2006	-0.3435	-0.4499	-0.1658	-0.4799	-0.1452	-0.2536	-0.4036	-0.08226	-0.2595	-0.07948	-0.2424
437t_ad_no_IV_M_60	cold	0.568202	WT	MUT	WT	0.5585	0.3915	0.4348	0.027	-0.1257	-0.162	-0.2828	-0.203	-0.2403	-0.2242	0.06093	-0.398	-0.1476	0.4124	-0.3034	-0.3529	-0.1358	-0.02462	-0.2601	-0.2382	-0.4647	-0.2123	-0.4662	-0.1886	-0.2662	-0.3374	-0.08772	-0.2366	-0.1385	-0.2629
438t_ad_no_III_M_66	mix	0.572058	WT	MUT	WT	0.7379	0.3241	0.5737	0.0385	-0.186	-0.1577	-0.2937	-0.2066	-0.3063	-0.238	0.07154	-0.2598	-0.1791	0.4221	-0.1861	-0.2972	-0.03199	-0.04098	-0.176	-0.2538	-0.4668	-0.1286	-0.4779	-0.1813	-0.2526	-0.4304	-0.157	-0.2491	-0.1085	-0.2437
440t_ad_no_III_F_77	mix	0.640183	WT	MUT	MUT	0.2656	0.1675	0.5604	0.0234	-0.00567	-0.2212	-0.2329	-0.1552	-0.2556	-0.2092	0.0368	-0.2084	0.009185	0.4214	-0.2442	-0.3901	-0.05093	-3.93e-05	-0.1678	-0.4139	-0.443	-0.195	-0.4595	-0.1782	-0.2532	-0.3956	-0.0273	-0.01509	-0.1292	-0.2929
446t_ad_no_I_F_67	hot	0.587374	WT	MUT	WT	0.9243	0.3397	0.4923	0.0626	-0.04364	-0.1608	-0.2535	-0.1788	-0.2588	-0.2096	0.07639	-0.05789	-0.02509	0.4212	-0.2212	-0.2268	-0.07258	-0.02299	-0.2069	-0.4161	-0.4466	-0.1844	-0.4825	-0.1811	-0.2265	-0.422	-0.00689	-0.2694	-0.02908	-0.2873
451t_ad_no_I_F_71	hot	0.472318	WT	MUT	WT	0.8325	0.3927	1.23	0.2321	-0.09676	0.03324	-0.1835	-0.1899	-0.2406	-0.2075	0.08935	0.04239	-0.01889	0.416	-0.08971	-0.1526	-0.04725	0.01849	-0.1389	-0.3385	-0.3956	-0.143	-0.4588	-0.1697	-0.2519	-0.3844	-0.08361	-0.04449	-0.00382	-0.2435
453t_ad_no_I_F_60	mix	0.90309	WT	MUT	MUT	0.4353	0.5092	0.2871	0.1001	-0.00918	-0.235	-0.2615	-0.1846	-0.3251	-0.1896	0.08671	-0.341	-0.119	0.4361	-0.261	-0.3591	-0.1543	-0.06421	-0.2475	-0.2599	-0.4568	-0.1925	-0.4611	-0.1962	-0.2633	-0.4304	-0.01436	-0.254	-0.02845	-0.2681
454t_ad_no_III_F_59	mix	0.650016	WT	MUT	WT	0.3381	0.5182	0.3406	0.0633	-0.1773	-0.1282	-0.3463	-0.2002	-0.2782	-0.2042	0.02492	-0.1791	-0.1379	0.4183	-0.2125	-0.2962	-0.05417	-0.02898	-0.1837	-0.2421	-0.4115	-0.1539	-0.4521	-0.1615	-0.2681	-0.3916	-0.04901	-0.2447	-0.01196	-0.29
457t_ad_no_I_F_67	mix	0.509606	WT	MUT	MUT	0.1436	0.2814	0.7511	0.0176	-0.1808	-0.2313	-0.3148	-0.201	-0.3223	-0.2227	0.04701	-0.1003	-0.04736	0.4392	-0.2613	-0.3359	-0.01266	-0.01604	-0.2499	-0.2686	-0.4133	-0.1356	-0.4322	-0.223	-0.3171	-0.3918	-0.1093	-0.3102	-0.07896	-0.3034
459t_ad_no_I_F_69	hot	1.30685	MUT	WT	MUT	1.66	1.31	1.26	0.3777	-0.01885	-0.06669	-0.3065	-0.1945	-0.2815	-0.1567	0.07162	-0.1159	-0.08358	0.4679	-0.09173	-0.1423	-0.04468	0.003124	-0.2197	-0.1577	-0.3566	-0.163	-0.4698	-0.1869	-0.2519	-0.3914	-0.1021	-0.2279	-0.03782	-0.2815
462t_ad_no_II_M_61	cold	1.0693	WT	WT	MUT	1.71	0.5092	0.2097	0.0355	-0.07165	-0.1644	-0.3131	-0.2102	-0.3021	-0.2226	0.08129	-0.3884	-0.2379	0.4135	-0.1629	-0.2703	-0.1403	-0.0682	-0.2774	-0.2668	-0.4245	-0.1916	-0.4662	-0.1461	-0.2872	-0.2896	-0.1768	-0.4568	-0.05447	-0.2452
465t_ad_no_II_F_45	cold	0.701827	WT	MUT	MUT	0.3609	0	0.9986	0.1916	-0.09065	-0.2387	-0.3402	-0.2191	-0.3414	-0.2184	0.06396	-0.4017	-0.1576	0.4466	-0.2889	-0.3648	-0.1925	-0.1034	-0.2882	-0.3803	-0.4466	-0.1482	-0.4667	-0.1462	-0.2581	-0.3542	-0.04245	-0.3552	-0.08264	-0.2317
466t_ad_no_I_F_55	mix	0.414973	WT	MUT	WT	0.7654	1.46	0.5891	0.0428	-0.2355	0.03004	-0.1984	-0.213	-0.2817	-0.06987	0.06724	-0.1514	-0.1263	0.434	-0.1371	-0.1161	-0.09038	0.02063	-0.1947	-0.3692	-0.4668	-0.14	-0.4528	-0.1656	-0.2459	-0.4436	-0.05544	-0.1764	-0.0336	-0.2372
473t_ad_no_I_F_60	mix	0.49596	WT	MUT	WT	0.6563	0.2421	0.5937	0.0806	-0.1579	-0.1125	-0.1911	-0.2099	-0.2576	-0.2018	0.04327	-0.1024	-0.1227	0.4116	-0.193	-0.2091	-0.05304	-0.01692	-0.209	-0.3653	-0.4607	-0.1519	-0.476	-0.1654	-0.2421	-0.4068	-0.06634	-0.1143	-0.00544	-0.2504
475t_ad_no_I_F_48	mix	0.447158	WT	MUT	MUT	0.3054	0.276	0.6315	0.0352	-0.1629	-0.0144	-0.2424	-0.1849	-0.3053	-0.2215	0.06505	-0.1256	-0.1201	0.4163	-0.2731	-0.2779	-0.01878	-0.02846	-0.172	-0.2473	-0.3861	-0.1191	-0.4707	-0.1898	-0.267	-0.4269	-0.0074	-0.1948	-0.05438	-0.255
478t_ad_no_II_F_67	mix	0.500648	WT	MUT	WT	0.3583	0.2847	0.5358	0.0774	-0.07167	-0.04828	-0.1919	-0.1891	-0.2764	-0.2328	0.07785	-0.1536	-0.1042	0.4039	-0.2047	-0.2771	-0.0738	-0.00429	-0.2194	-0.3946	-0.4897	-0.1662	-0.4723	-0.1634	-0.2662	-0.4151	-0.06384	-0.1927	-0.08293	-0.2938
480t_ad_no_I_F_69	mix	0.575996	WT	MUT	WT	0.8615	0.5506	0.5083	0.0972	-0.2444	-0.08703	-0.2998	-0.1982	-0.2914	-0.1082	0.0776	-0.1632	-0.1284	0.4239	-0.1682	-0.1731	-0.1062	-0.01084	-0.1849	-0.3327	-0.4236	-0.1355	-0.4736	-0.1835	-0.2527	-0.4187	-0.01593	-0.2152	-0.04699	-0.2748
481t_ad_no_II_F_61	mix	0.650016	WT	MUT	WT	0.3057	0.2864	0.6712	0.0541	0.00218	-0.1194	-0.2758	-0.218	-0.2927	-0.2276	0.05897	-0.2693	-0.08086	0.4429	-0.2398	-0.3465	-0.1058	-0.01372	-0.1662	-0.2664	-0.4317	-0.1662	-0.4583	-0.2087	-0.265	-0.3928	-0.09439	-0.3121	-0.06938	-0.2656
483t_ad_no_IV_F_71	cold	0.612784	WT	MUT	WT	0.8121	0.7725	0.7601	0.1675	-0.03297	-0.1156	-0.3221	-0.1948	-0.3191	-0.2132	0.07406	-0.4199	-0.1718	0.4493	-0.1469	-0.2034	-0.172	-0.05293	-0.1755	-0.251	-0.4399	-0.2033	-0.4432	-0.1594	-0.2555	-0.3921	-0.07809	-0.1477	-0.04585	-0.2732
487t_ad_no_IV_F_58	cold	0.39794	WT	WT	WT	0.0766	0.0738	0.3122	0.0268	-0.0845	-0.2473	-0.3465	-0.227	-0.2876	-0.2639	0.03523	-0.2354	-0.142	0.4202	-0.2653	-0.4506	-0.1845	-0.09389	-0.2573	-0.333	-0.4622	-0.1622	-0.4561	-0.1823	-0.2608	-0.4191	-0.04945	-0.02405	-0.02497	-0.2803
488t_ad_no_III_F_78	mix	0.745621	WT	WT	WT	0.5817	0.3012	0.881	0.1268	-0.06316	0.03397	-0.2598	-0.1848	-0.2352	-0.2127	0.06986	-0.1617	-0.07355	0.434	-0.1565	-0.1338	0.01054	0.03548	-0.2224	-0.392	-0.4387	-0.1593	-0.4277	-0.17	-0.2741	-0.4048	-0.124	-0.177	-0.07011	-0.293
490t_ad_no_I_F_64	mix	0.367915	WT	MUT	WT	0.3852	0.4113	0.4843	0.0238	-0.1006	-0.1552	-0.2738	-0.2051	-0.276	-0.1561	0.07038	-0.2385	-0.1872	0.4283	-0.2347	-0.2628	-0.1575	-0.04473	-0.2387	-0.4295	-0.4628	-0.1633	-0.4561	-0.1671	-0.2412	-0.3976	-0.02872	-0.0597	-0.07696	-0.2349
5003t_ad_yes_I_M_69	mix	0.808414	WT	MUT	MUT	0.8447	0.3885	0.4559	0.0476	-0.4294	-0.1649	-0.2063	-0.2187	-0.3544	-0.1417	0.08386	-0.2214	-0.1219	0.4304	-0.2869	-0.2764	-0.04201	-0.05972	-0.2316	-0.2486	-0.4675	-0.1907	-0.4637	-0.162	-0.2445	-0.3956	-0.1776	-0.1559	-0.0781	-0.2623
5012t_ad_yes_I_M_57	hot	0.409426	MUT	WT	WT	1.05	0.4217	0.417	0.1811	-0.3015	0.07347	-0.2011	-0.1775	-0.2492	-0.125	0.1173	-0.02412	-0.041	0.4254	-0.08526	-0.1534	-0.01537	-0.01174	-0.1731	-0.2041	-0.476	-0.142	-0.4302	-0.143	-0.2215	-0.3447	-0.02	-0.2743	-0.03553	-0.2696
5020t_ad_yes_II_M_56	mix	0.221936	WT	MUT	WT	0.9864	0.7568	0.3942	0.0447	-0.3584	-0.1037	-0.3146	-0.1984	-0.2991	-0.1079	0.1044	-0.3312	-0.1498	0.4409	-0.1813	-0.1944	-0.02502	-0.01629	-0.1864	-0.1577	-0.4729	-0.1661	-0.4769	-0.1574	-0.2462	-0.4088	-0.09864	-0.3085	-0.072	-0.299
5022t_ad_yes_I_M_59	hot	0.500648	WT	MUT	WT	3.04	1.84	1.85	0.3344	-0.09927	-0.107	-0.2583	-0.2108	-0.1412	-0.1098	0.08451	-0.2476	-0.0855	0.4468	-0.05848	-0.1015	-0.00288	0.02504	-0.1907	-0.2547	-0.4609	-0.1796	-0.4606	-0.1756	-0.2356	-0.4008	-0.04656	-0.234	-0.04905	-0.2752
5023t_ad_no_I_M_54	mix	1.67394	MUT	WT	WT	1.89	1.35	3.27	1.19	-0.1379	-0.2562	-0.3018	-0.2242	-0.3179	-0.1921	0.06835	-0.1159	-0.1335	0.446	-0.05587	-0.1333	-0.07254	-0.02603	-0.1936	-0.2735	-0.436	-0.1652	-0.4598	-0.1708	-0.2586	-0.3804	-0.04313	-0.1735	-0.01597	-0.2742
6021t_ad_yes_IV_M_56	hot	0.690196	WT	WT	MUT	1.16	1.14	0.9297	0.2335	-0.01999	-0.1336	-0.2557	-0.1892	-0.2602	-0.127	0.1112	-0.2289	-0.06729	0.44	-0.09507	-0.1428	-0.05254	0.006354	-0.1808	-0.3313	-0.4506	-0.2272	-0.4788	-0.1557	-0.2325	-0.4019	-0.02869	-0.2037	-0.01878	-0.2817
6029t_ad_yes_III_M_61	mix	1.00988	MUT	WT	WT	0.8585	0.6944	0.7887	0.2741	-0.2731	-0.1919	-0.3101	-0.2027	-0.2955	-0.2215	0.0704	-0.2626	-0.2109	0.4496	-0.2286	-0.2971	-0.05173	-0.04236	-0.2484	-0.357	-0.4543	-0.1728	-0.4785	-0.1645	-0.2508	-0.4384	0.008958	-0.07342	-0.03522	-0.277
6048t_ad_yes_I_M_53	hot	1.38021	MUT	WT	MUT	1.86	1.14	2.25	0.3782	-0.0244	-0.07715	-0.2045	-0.1428	-0.2158	-0.2008	0.07486	0.04861	-0.04947	0.448	-0.06595	-0.1394	0.000923	0.03314	-0.07398	-0.1785	-0.3056	-0.1488	-0.4628	-0.1878	-0.2573	-0.4154	0.01366	-0.1911	-0.0223	-0.2865
6051t_ad_yes_I_M_56	hot	1.33905	MUT	WT	MUT	2.05	1.43	3.35	0.1974	-0.01439	-0.00371	-0.1782	-0.1444	-0.2279	-0.201	0.1098	-0.01313	-0.08881	0.4519	-0.05276	-0.1224	0.04084	0.05542	-0.1622	-0.2171	-0.415	-0.1627	-0.4044	-0.1984	-0.2559	-0.4088	-0.08509	-0.2382	-0.05561	-0.2499
6060t_ad_no_III_F_52	hot	0.414973	MUT	WT	MUT	0.6935	0.6117	1.85	0.186	-0.1295	-0.1949	-0.3218	-0.1896	-0.2971	-0.1749	0.08431	-0.1654	-0.1335	0.448	-0.1488	-0.2099	-0.00957	-0.01496	-0.09103	-0.2886	-0.4389	-0.1611	-0.4704	-0.1514	-0.2106	-0.3952	-0.08034	-0.2263	-0.04402	-0.2672
6061t_ad_no_I_F_70	mix	0.462398	WT	MUT	WT	1.19	0.6663	0.5654	0.0863	-0.3966	-0.03471	-0.09564	-0.1894	-0.267	-0.1776	0.08313	-0.1765	-0.1008	0.3953	-0.1581	-0.1721	-0.05053	-0.0054	-0.1598	-0.3875	-0.475	-0.168	-0.4696	-0.1582	-0.2408	-0.4343	-0.01711	-0.2244	-0.03686	-0.2419
6062t_ad_no_I_F_74	mix	0.491362	WT	WT	WT	1.07	0.7764	0.5597	0.056	-0.2375	-0.04677	-0.2101	-0.1839	-0.2193	-0.1354	0.09791	-0.1919	-0.08727	0.4091	-0.1276	-0.2147	0.001375	0.02009	-0.1534	-0.2303	-0.4704	-0.1739	-0.4811	-0.1906	-0.259	-0.3829	0.004022	-0.2228	-0.04819	-0.2983

## Sheet: Fig4b
Sample ID	immune_label	mutation_load	EGFR	KEAP1	NFE2L2	TP53	CD8	PD1	PDL1	IFNG	SOX2	CCND1	FANCG	CASC5	CDKN2A	aDC	Angiogenesis	Mast_cells	Eosinophils	Neutrophils	B_cells	CD8_T_cells	DC	iDC	APM	Cytotoxic_cells	T_cells	Macrophages	MDSC	Th1_cells	NK_CD56dim_cells	Treg_cells	NK_cells	pDC	T_helper_cells	Tcm_cells	Th2_cells	NK_CD56bright_cells	Th17_cells	Tem_cells	Tfh_cells
1004t_sq_yes_III_M_72	mix	1.04415	WT	WT	WT	MUT	1.05	0.3858	0.9914	0.2332	1	1	1	0	1	-0.05128	-0.3107	-0.36	-0.2043	-0.3431	-0.2087	0.05102	-0.3847	-0.2455	0.4539	-0.1979	-0.2715	-0.09101	-0.04691	-0.2199	-0.2166	-0.4273	-0.2426	-0.4794	-0.1234	-0.1981	-0.2867	-0.1091	-0.3601	-0.08462	-0.3146
1005t_sq_yes_I_M_73	cold	0.99708	WT	WT	WT	MUT	0.0854	0.0604	0.0963	0.0199	1	0	0	0	0	-0.1623	-0.3382	-0.3989	-0.2217	-0.3113	-0.2482	0.04107	-0.427	-0.2597	0.3789	-0.3313	-0.4317	-0.2113	-0.0627	-0.2173	-0.3007	-0.4967	-0.2276	-0.4893	-0.1385	-0.237	-0.3312	-0.08978	-0.3144	-0.07523	-0.2643
1010t_sq_yes_I_M_75	hot	-0.09691	WT	WT	WT	WT	0.5665	0.1899	0.7097	0.0765	0	0	0	0	0	-0.02795	0.04825	-0.184	-0.194	-0.2349	-0.2312	0.05797	-0.2088	-0.04263	0.4347	-0.1443	-0.2865	-0.009711	0.03829	-0.2548	-0.3311	-0.4906	-0.1755	-0.3029	-0.1859	-0.2999	-0.4235	-0.07752	-0.1749	-0.1057	-0.293
1011t_sq_yes_II_M_52	hot	1.13577	WT	MUT	WT	WT	6.49	2.16	5.25	2.13	2	0	0	-1	0	0.05894	-0.2795	-0.3226	-0.2353	-0.2716	-0.1734	0.08402	-0.2136	-0.1358	0.4914	0.05754	-0.03951	-0.06208	0.0071	-0.203	-0.1661	-0.3304	-0.1685	-0.4813	-0.1421	-0.2435	-0.2916	-0.2092	-0.3514	-0.1396	-0.2825
1022t_sq_yes_I_M_66	hot	1.11294	WT	WT	WT	MUT	0.964	0.5994	1.02	0.234	1	2	-1	-1	-2	-0.005208	-0.2393	-0.3166	-0.24	-0.3184	-0.1855	0.06816	-0.1614	-0.1437	0.4597	-0.1689	-0.2319	-0.05311	-0.02876	-0.2228	-0.1165	-0.3548	-0.166	-0.4729	-0.1277	-0.2431	-0.3102	-0.2232	-0.3743	-0.131	-0.2991
1058t_sq_yes_III_M_63	hot	1.11628	MUT	MUT	MUT	MUT	1.05	0.4854	3.84	0.2714	1	0	0	1	1	-0.1416	-0.127	-0.2613	-0.2109	-0.2447	-0.2084	0.05603	-0.227	-0.1406	0.4674	-0.1828	-0.2486	-0.05366	-0.02127	-0.2304	-0.171	-0.458	-0.181	-0.463	-0.1693	-0.2234	-0.3915	-0.1391	-0.3002	-0.1172	-0.2582
1063t_sq_yes_II_M_63	hot	0.878924	WT	WT	WT	MUT	1.27	0.7004	0.5695	0.2451	2	0	-1	1	-1	0.1049	-0.2773	-0.3187	-0.2313	-0.2829	-0.2334	0.05951	-0.3808	-0.1618	0.4798	-0.1267	-0.2781	-0.1453	-0.03482	-0.2399	-0.1528	-0.2972	-0.1804	-0.4917	-0.1589	-0.2659	-0.328	-0.05904	-0.4436	-0.07188	-0.2567
1067t_sq_yes_II_M_67	hot	0.937869	WT	WT	WT	WT	1.35	0.6597	1.06	0.3428	1	0	-1	0	-1	0.01786	-0.2045	-0.3082	-0.2323	-0.2925	-0.1979	0.06605	-0.3424	-0.1246	0.4642	-0.1173	-0.2133	-0.07665	-0.01492	-0.1914	-0.1323	-0.4244	-0.1559	-0.4858	-0.1697	-0.2641	-0.2701	-0.2287	-0.1512	-0.1245	-0.2859
1068t_sq_yes_III_M_61	cold	1.34889	WT	WT	WT	MUT	0.3642	0.1928	0.2189	0.0556	2	0	-1	-1	-1	-0.005056	-0.3019	-0.4131	-0.2009	-0.3668	-0.2268	0.08696	-0.4039	-0.2143	0.4691	-0.2072	-0.3744	-0.131	-0.05676	-0.2647	-0.2562	-0.414	-0.2184	-0.4381	-0.1528	-0.2234	-0.3185	-0.2688	-0.3758	-0.1383	-0.2435
2004t_sq_yes_II_M_63	hot	0.954243	WT	WT	WT	MUT	0.953	1.27	2.23	0.0648	1	0	0	-1	0	-0.1438	-0.1757	-0.3184	-0.2355	-0.2701	-0.1799	0.03034	-0.3163	-0.1247	0.4363	-0.1311	-0.1978	-0.1085	-0.02432	-0.2674	-0.1605	-0.3437	-0.1752	-0.3925	-0.2149	-0.2913	-0.3545	-0.1067	-0.2444	-0.08777	-0.2596
2005t_sq_yes_II_M_66	hot	1.13577	WT	WT	WT	MUT	1.37	1.07	1.12	0.0955	2	0	0	0	0	0.006729	-0.2542	-0.3413	-0.2277	-0.2211	-0.1533	0.06661	-0.2538	-0.07919	0.4618	-0.09155	-0.137	-0.05508	-0.001367	-0.1947	-0.1789	-0.2691	-0.2034	-0.4672	-0.1948	-0.252	-0.3599	-0.2161	-0.2474	-0.1173	-0.2909
2006t_sq_yes_II_M_55	cold	1.09795	WT	MUT	WT	MUT	0.4733	0.2977	4.44	0.0558	1	0	-1	0	-1	-0.08451	-0.2555	-0.2602	-0.1813	-0.2787	-0.2783	0.01316	-0.3512	-0.1541	0.4045	-0.3036	-0.4105	-0.1941	-0.08871	-0.2481	-0.2302	-0.4654	-0.2166	-0.4678	-0.1478	-0.2628	-0.2799	-0.1658	-0.1804	-0.1438	-0.3046
2007t_sq_yes_II_M_60	mix	1.00732	WT	MUT	WT	MUT	1.35	0.5725	0.7555	0.2894	2	0	-1	0	-1	-0.2606	-0.1862	-0.2952	-0.184	-0.2401	-0.1909	0.08313	-0.1816	-0.1039	0.4279	-0.1547	-0.2258	-0.0649	-0.03369	-0.1604	-0.2299	-0.4639	-0.1921	-0.4902	-0.1353	-0.2257	-0.3278	-0.1293	-0.3998	-0.1013	-0.2595
2009t_sq_yes_I_M_57	hot	0.12483	WT	WT	WT	WT	4.96	1.38	1.06	0.2604	0	0	0	0	0	-0.1695	-0.03036	-0.22	-0.1759	-0.1946	-0.1151	0.1492	-0.1493	-0.04774	0.4278	0.009052	-0.01991	0.06651	0.02312	-0.1772	-0.2466	-0.4849	-0.1806	-0.4537	-0.1197	-0.2018	-0.3245	-0.1377	-0.2636	-0.05933	-0.2805
2010t_sq_yes_II_M_69	cold	0.847141	WT	MUT	WT	MUT	0.7967	0.6022	3.24	0.1633	2	0	1	0	1	-0.1788	-0.3212	-0.3287	-0.2309	-0.3239	-0.1882	0.06619	-0.4248	-0.1428	0.4141	-0.2584	-0.2919	-0.144	-0.07935	-0.2461	-0.2932	-0.4263	-0.2121	-0.4858	-0.09982	-0.1995	-0.3025	-0.2424	-0.2074	-0.1186	-0.2618
2015t_sq_yes_I_M_68	hot	0.971601	WT	WT	WT	MUT	2	1.23	1.9	0.3237	1	0	-1	0	-2	-0.05027	-0.1933	-0.2852	-0.2314	-0.2606	-0.1667	0.08204	-0.1566	-0.1557	0.4619	-0.08723	-0.1811	-0.04188	-0.0371	-0.2199	-0.2302	-0.3891	-0.184	-0.466	-0.1481	-0.2355	-0.2927	-0.2589	-0.3239	-0.09208	-0.2772
2028t_sq_yes_III_M_64	mix	0.925982	WT	WT	WT	MUT	0.2626	0.1583	2.24	0.0574	1	0	-1	0	-1	-0.3088	-0.2889	-0.3605	-0.1976	-0.2752	-0.2582	0.05557	-0.41	-0.1553	0.4084	-0.3082	-0.3556	-0.1178	-0.07101	-0.2615	-0.2739	-0.4471	-0.1863	-0.4855	-0.1938	-0.2234	-0.3447	-0.1723	-0.2332	-0.1244	-0.2748
2031t_sq_yes_II_M_56	hot	1.29885	WT	WT	WT	MUT	1.54	0.8472	2.01	0.1045	0	0	0	0	0	-0.08618	-0.1067	-0.3118	-0.1741	-0.2866	-0.2007	0.06974	0.01396	-0.1113	0.445	-0.1501	-0.1012	-0.03251	-0.001756	-0.1361	-0.269	-0.129	-0.1791	-0.4567	-0.1499	-0.2199	-0.4015	-0.04129	-0.06858	0.02306	-0.244
2033t_sq_yes_I_M_62	mix	1.53403	MUT	MUT	WT	MUT	1.19	0.7357	1.24	0.2454	1	0	2	-1	-2	-0.08415	-0.2649	-0.2908	-0.2025	-0.2709	-0.1999	0.07828	-0.2179	-0.1186	0.4391	-0.2211	-0.2429	-0.08217	-0.02609	-0.2322	-0.2277	-0.4331	-0.2094	-0.4611	-0.1124	-0.2	-0.3082	-0.2273	-0.2994	-0.0908	-0.2607
2034t_sq_yes_II_M_68	mix	0.929419	WT	MUT	WT	MUT	0.7266	0.4834	0.6882	0.1301	2	0	0	0	-2	-0.09192	-0.1658	-0.2508	-0.1924	-0.2563	-0.2314	0.07972	-0.3846	-0.1287	0.4387	-0.1711	-0.3061	-0.1481	-0.04815	-0.2663	-0.1543	-0.4696	-0.184	-0.4873	-0.1565	-0.2511	-0.3182	-0.2164	-0.3253	-0.137	-0.2551
2036t_sq_yes_I_M_69	mix	1.02531	MUT	WT	WT	WT	0.5885	0.612	1.36	0.0525	2	0	-1	0	-1	-0.2777	-0.1771	-0.2512	-0.2335	-0.2576	-0.2351	0.0851	-0.3068	-0.09132	0.4123	-0.2809	-0.3582	-0.01409	-0.008811	-0.258	-0.2348	-0.4179	-0.1936	-0.4651	-0.2125	-0.2339	-0.2963	-0.2667	-0.1397	-0.1347	-0.2667
2037t_sq_yes_I_M_58	hot	0.0413927	WT	WT	WT	WT	0.5865	0.7558	0.7379	0.0754	0	0	0	0	0	-0.1438	0.03511	-0.2113	-0.1819	-0.1405	-0.2294	0.08694	-0.06972	-0.01628	0.4181	-0.1465	-0.1602	0.04158	0.03888	-0.2282	-0.1881	-0.458	-0.1704	-0.4486	-0.19	-0.2591	-0.3885	-0.1724	-0.2471	-0.1103	-0.2777
3001t_sq_yes_I_M_64	mix	0.966939	WT	WT	WT	MUT	0.6167	0.4114	0.8776	0.0737	2	0	2	-1	-1	-0.2404	-0.2771	-0.289	-0.1937	-0.2597	-0.228	0.04901	0.03351	-0.09391	0.399	-0.2223	-0.2839	-0.09103	-0.04802	-0.2009	-0.1507	-0.3319	-0.1917	-0.4568	-0.1543	-0.2286	-0.2728	-0.2826	-0.2607	-0.1208	-0.2625
3005t_sq_yes_I_M_61	mix	1.17898	WT	WT	MUT	MUT	0.881	0.559	2.26	0.1241	2	0	0	0	0	-0.345	-0.2515	-0.3288	-0.2289	-0.2926	-0.188	0.07852	-0.1534	-0.1499	0.4395	-0.2593	-0.2317	-0.02875	-0.05155	-0.2201	-0.2438	-0.4077	-0.2131	-0.4789	-0.1254	-0.2128	-0.2966	-0.2663	-0.3411	-0.1102	-0.2547
3007t_sq_yes_IV_M_42	mix	1.61098	WT	WT	MUT	MUT	1.22	0.9765	8.01	0.5901	1	-1	-1	0	-1	-0.2615	-0.251	-0.2923	-0.2383	-0.262	-0.1241	0.06438	-0.294	-0.09706	0.4307	-0.06896	-0.1595	-0.07124	-0.0241	-0.2335	-0.2144	-0.4181	-0.2181	-0.4768	-0.1115	-0.1982	-0.2697	-0.2562	-0.3632	-0.1289	-0.2725
3009t_sq_yes_III_M_66	mix	0.939519	WT	WT	WT	WT	1.19	0.8167	0.9162	0.3187	1	0	0	0	0	-0.2743	-0.2662	-0.2846	-0.2359	-0.2762	-0.2307	0.06693	-0.4029	-0.2072	0.4196	-0.2161	-0.258	-0.1057	-0.06393	-0.261	-0.2236	-0.4798	-0.2106	-0.4902	-0.1409	-0.1987	-0.3369	-0.1736	-0.3093	-0.1502	-0.2572
3010t_sq_yes_II_M_57	cold	0.99708	WT	WT	WT	MUT	0.328	0.1211	0.3196	0.0299	2	-1	-1	-1	-1	-0.3029	-0.2072	-0.353	-0.2178	-0.3207	-0.2764	0.05554	-0.1992	-0.1966	0.3672	-0.2682	-0.3622	-0.1076	-0.07985	-0.2219	-0.3497	-0.4729	-0.1876	-0.4695	-0.1097	-0.2647	-0.3174	-0.2189	-0.4291	-0.1385	-0.2143
3016t_sq_yes_I_M_60	mix	1.27715	WT	WT	WT	MUT	0.6319	0.2849	0.1304	0.089	2	0	-1	0	-1	-0.2602	-0.2163	-0.3044	-0.2356	-0.3093	-0.2816	0.04313	-0.3531	-0.1495	0.4569	-0.2464	-0.3742	-0.1496	-0.08862	-0.214	-0.09415	-0.4337	-0.1808	-0.4558	-0.1888	-0.2353	-0.2972	-0.2745	-0.3377	-0.1497	-0.2494
3018t_sq_yes_I_0_63	cold	1.08279	WT	WT	WT	MUT	0.2905	0.2323	0.6367	0.1149	2	-1	1	1	1	-0.204	-0.3019	-0.4668	-0.2298	-0.2398	-0.2272	0.02026	-0.2783	-0.1723	0.4123	-0.3134	-0.3968	-0.1376	-0.08533	-0.2386	-0.2877	-0.4411	-0.2389	-0.4668	-0.1657	-0.2394	-0.2364	-0.2459	-0.2388	-0.1506	-0.2422
3021t_sq_yes_III_M_50	mix	1.32634	WT	WT	WT	MUT	0.4243	0.3862	4.35	0.2717	2	0	1	1	0	-0.2245	-0.3082	-0.3869	-0.2471	-0.2075	-0.2465	0.04783	-0.2973	-0.1319	0.4036	-0.2601	-0.3844	-0.09278	-0.06856	-0.2732	-0.1805	-0.4426	-0.2339	-0.352	-0.1414	-0.2603	-0.2828	-0.2307	-0.2951	-0.116	-0.2417
3023t_sq_yes_I_M_62	mix	0.583539	WT	WT	WT	MUT	0.7408	0.3795	1.63	0.1296	1	0	0	0	0	-0.3091	-0.2646	-0.3116	-0.2106	-0.2196	-0.1914	0.05524	-0.1408	-0.1454	0.4311	-0.2374	-0.2476	-0.07024	-0.03384	-0.2373	-0.1791	-0.4504	-0.232	-0.4824	-0.1358	-0.243	-0.3123	-0.08515	-0.3251	-0.09311	-0.2623
3027t_sq_yes_II_M_70	hot	0.90309	WT	MUT	WT	WT	0.6993	0.6784	1.27	0.4353	2	0	0	-1	0	-0.006013	-0.2718	-0.2872	-0.2085	-0.248	-0.2101	0.04051	-0.1343	-0.1286	0.468	-0.1099	-0.2744	-0.06823	-0.02691	-0.1964	-0.1867	-0.4184	-0.1754	-0.4824	-0.1438	-0.2432	-0.3281	-0.1755	-0.2555	-0.1172	-0.3058
3030t_sq_yes_II_M_72	mix	0.773274	WT	WT	WT	MUT	0.6563	0.7128	0.8503	0.0902	0	0	0	0	0	-0.01199	-0.27	-0.3616	-0.199	-0.2391	-0.2122	0.03871	-0.3269	-0.1689	0.4777	-0.1923	-0.2771	-0.07829	-0.03707	-0.2752	-0.1989	-0.4113	-0.1996	-0.4839	-0.1305	-0.2301	-0.3054	-0.1564	-0.3522	-0.1277	-0.3021
3031t_sq_yes_I_M_56	hot	0.704751	WT	WT	WT	MUT	1.15	0.8859	0.7582	0.2204	1	2	0	0	-1	-0.101	-0.1961	-0.3209	-0.2376	-0.1716	-0.1421	0.05459	-0.3402	-0.1343	0.4365	-0.1589	-0.1711	-0.06091	-0.0197	-0.213	-0.1973	-0.3856	-0.1907	-0.4893	-0.1699	-0.2509	-0.3429	-0.2123	-0.3558	-0.1113	-0.3332
3033t_sq_yes_II_M_57	cold	0.934498	WT	WT	WT	MUT	0.3489	0.1321	11.88	0.0671	1	2	-1	-1	-1	-0.2154	-0.3309	-0.3406	-0.2238	-0.3485	-0.2398	0.04648	-0.4042	-0.1757	0.4065	-0.292	-0.3212	-0.2413	-0.07114	-0.276	-0.1758	-0.41	-0.2121	-0.465	-0.1075	-0.2782	-0.2745	-0.2273	-0.3384	-0.1092	-0.2165
3034t_sq_yes_II_M_58	cold	1.29513	WT	WT	WT	MUT	0.0213	0.0112	0.4822	0	2	2	-1	1	-1	-0.2879	-0.2844	-0.3311	-0.2127	-0.3735	-0.3359	0.04969	-0.4185	-0.2717	0.401	-0.3468	-0.4517	-0.2912	-0.1018	-0.271	-0.3212	-0.4804	-0.2408	-0.4496	-0.1752	-0.2369	-0.3199	-0.1333	-0.2516	-0.125	-0.3072
3036t_sq_yes_III_M_62	cold	1.06819	WT	WT	WT	WT	0.407	0.2122	0.3752	0.1237	2	2	0	0	-2	-0.3017	-0.3502	-0.3378	-0.2281	-0.3292	-0.2681	0.0627	-0.4409	-0.1669	0.4091	-0.2547	-0.4156	-0.1696	-0.1072	-0.2734	-0.259	-0.4418	-0.2186	-0.4729	-0.1353	-0.2284	-0.2508	-0.2007	-0.3198	-0.1189	-0.2646
3055t_sq_no_II_M_67	hot	0.247237	WT	WT	WT	WT	1.87	1.08	1.23	0.1173	0	0	0	0	0	-0.2417	-0.008881	-0.2285	-0.1998	-0.2136	-0.1967	0.06742	-0.2576	-0.07401	0.4293	-0.07647	-0.1236	-0.07132	0.01905	-0.2229	-0.1739	-0.391	-0.1336	-0.4492	-0.1993	-0.2769	-0.3376	-0.03636	-0.3027	-0.04931	-0.2961
308t_sq_yes_III_M_50	cold	0.878924	WT	WT	WT	MUT	0.2562	0.1447	0.745	0.0777	2	0	1	0	2	0.002501	-0.2727	-0.36	-0.2165	-0.3221	-0.2276	0.0542	-0.4715	-0.1552	0.3736	-0.3158	-0.4256	-0.1913	-0.1001	-0.1878	-0.2168	-0.4549	-0.2177	-0.4773	-0.134	-0.2174	-0.274	-0.226	-0.3026	-0.1192	-0.2516
313t_sq_yes_III_M_66	cold	1.30471	WT	WT	WT	MUT	0.2822	0.2259	0.4338	0.1897	2	0	2	-1	-1	-0.4269	-0.2543	-0.3204	-0.2471	-0.3225	-0.244	0.05227	-0.3593	-0.2091	0.385	-0.2317	-0.392	-0.1436	-0.09924	-0.2252	-0.2057	-0.4474	-0.2183	-0.4758	-0.1191	-0.2211	-0.2931	-0.2177	-0.2357	-0.102	-0.2322
318t_sq_yes_I_M_57	cold	1.12613	WT	WT	MUT	WT	0.3192	0.0217	0.4493	0.0295	1	1	1	-1	-1	-0.1867	-0.3459	-0.3821	-0.1995	-0.3587	-0.2625	0.05769	-0.3006	-0.1979	0.3944	-0.3318	-0.4336	-0.1947	-0.1194	-0.2504	-0.3015	-0.4427	-0.2282	-0.4612	-0.1106	-0.2525	-0.2554	-0.2833	-0.4134	-0.1473	-0.2787
322t_sq_yes_III_M_63	cold	1.09934	WT	WT	WT	MUT	0.0227	0.0054	2.55	0.0296	2	0	0	1	-1	-0.1331	-0.276	-0.3438	-0.177	-0.2954	-0.3466	0.04215	-0.3425	-0.1825	0.3627	-0.3763	-0.4799	-0.2584	-0.0902	-0.3167	-0.2976	-0.48	-0.1864	-0.3987	-0.1204	-0.2192	-0.2404	-0.2246	-0.205	-0.1686	-0.2653
323t_sq_yes_III_M_58	cold	0.799341	WT	WT	WT	MUT	0.1067	0.0379	0.3869	0.049	1	1	-1	0	-1	-0.002786	-0.3732	-0.4566	-0.24	-0.2972	-0.36	0.05504	-0.335	-0.2532	0.419	-0.3565	-0.4683	-0.1758	-0.08486	-0.2187	-0.3218	-0.4722	-0.2081	-0.4549	-0.1341	-0.2332	-0.3155	-0.1862	-0.3789	-0.09703	-0.3235
329t_sq_yes_II_M_67	cold	1.04139	WT	MUT	WT	MUT	0.0121	0.0053	0.4346	0	2	0	-1	1	-1	-0.3559	-0.3215	-0.3292	-0.2126	-0.2938	-0.2766	0.04568	-0.2385	-0.1834	0.3779	-0.365	-0.4625	-0.1107	-0.08063	-0.2366	-0.2332	-0.4651	-0.1992	-0.4481	-0.119	-0.2199	-0.2706	-0.2263	-0.2607	-0.1474	-0.2409
330t_sq_yes_III_M_61	mix	1.03342	WT	WT	WT	MUT	1.12	0.3586	0.5634	0.309	1	0	-1	-1	-1	-0.3801	-0.2547	-0.3242	-0.2559	-0.3465	-0.1745	0.07882	-0.2715	-0.1754	0.3996	-0.1901	-0.208	-0.1079	-0.06276	-0.2271	-0.2882	-0.4483	-0.2069	-0.4848	-0.1307	-0.2324	-0.2877	-0.1103	-0.3488	-0.1188	-0.2493
337t_sq_yes_I_M_51	mix	0.954243	WT	WT	WT	MUT	0.4149	0.2679	0.321	0.1016	2	0	-1	0	-1	-0.1681	-0.2056	-0.3762	-0.2341	-0.3136	-0.2525	0.0753	-0.4288	-0.2013	0.4316	-0.2623	-0.3868	-0.1231	-0.07681	-0.2788	-0.2595	-0.4744	-0.1895	-0.4833	-0.2015	-0.2458	-0.3126	-0.2379	-0.268	-0.1535	-0.2525
339t_sq_yes_I_M_79	mix	0.882695	WT	WT	WT	MUT	0.9499	0.5984	0.536	0.3964	2	2	0	0	0	-0.1777	-0.3543	-0.4171	-0.2036	-0.2751	-0.2194	0.07498	-0.1691	-0.2139	0.4436	-0.2223	-0.294	-0.1257	-0.06562	-0.238	-0.2113	-0.3945	-0.2334	-0.4728	-0.1236	-0.2302	-0.2595	-0.02947	-0.3259	-0.1011	-0.2764
340t_sq_yes_II_M_58	mix	1.21748	WT	WT	WT	MUT	0.8872	0.4825	0.4084	0.0521	2	1	0	0	0	-0.2476	-0.2964	-0.3699	-0.2079	-0.2705	-0.2277	0.08787	-0.3036	-0.1569	0.4117	-0.2177	-0.3223	-0.02043	-0.03965	-0.2162	-0.225	-0.4459	-0.2028	-0.4891	-0.1782	-0.2488	-0.3146	-0.1431	-0.275	-0.1093	-0.2737
347t_sq_yes_III_M_58	mix	1.2878	WT	WT	WT	WT	1.48	0.7317	3.57	0.5841	2	-1	0	-1	0	-0.1207	-0.3256	-0.3817	-0.2057	-0.3132	-0.2435	0.06146	-0.3798	-0.1232	0.4658	-0.1652	-0.2971	-0.1993	-0.07188	-0.2558	-0.1537	-0.4474	-0.1884	-0.4277	-0.1644	-0.244	-0.3221	-0.2906	-0.3291	-0.1535	-0.2427
348t_sq_yes_I_M_60	mix	0.937869	WT	WT	MUT	MUT	0.4692	0.243	4.05	0.2349	2	0	-1	0	-1	-0.2385	-0.2584	-0.4114	-0.2273	-0.2944	-0.242	0.04714	-0.4285	-0.1961	0.412	-0.1947	-0.381	-0.178	-0.07522	-0.2539	-0.2115	-0.4629	-0.1696	-0.4767	-0.1638	-0.236	-0.3178	-0.2123	-0.2196	-0.1634	-0.2716
349t_sq_yes_I_M_71	mix	1.1959	WT	WT	MUT	MUT	0.5238	0.3745	0.7776	0.1843	1	1	-1	-1	-1	-0.2055	-0.3082	-0.2416	-0.2003	-0.272	-0.2106	0.05013	-0.3755	-0.1489	0.4439	-0.2146	-0.353	-0.08767	-0.05563	-0.2904	-0.2679	-0.4671	-0.204	-0.484	-0.1489	-0.1942	-0.3335	-0.226	-0.2253	-0.1292	-0.3671
350t_sq_yes_II_M_54	mix	1.17984	WT	WT	WT	WT	2.66	1.42	1.85	0.8099	1	0	2	0	1	-0.08139	-0.2156	-0.3936	-0.2122	-0.2688	-0.1994	0.09611	-0.1997	-0.1123	0.4538	-0.03754	-0.1759	-0.02774	0.002165	-0.2174	-0.1638	-0.4229	-0.2052	-0.4827	-0.1582	-0.2416	-0.3058	-0.1901	-0.2596	-0.1005	-0.2601
351t_sq_yes_II_M_66	cold	1.06558	WT	MUT	WT	MUT	0.1586	0.1166	2.27	0.0583	1	0	0	0	0	-0.3381	-0.3824	-0.322	-0.2485	-0.3206	-0.2607	0.03584	-0.4472	-0.1697	0.4136	-0.3353	-0.4435	-0.1917	-0.08097	-0.3087	-0.208	-0.4552	-0.2218	-0.489	-0.1608	-0.2175	-0.3236	-0.09131	-0.2778	-0.1304	-0.2402
355t_sq_yes_III_M_62	cold	0.886491	WT	WT	WT	MUT	0.3636	0.1859	0.4441	0.244	1	0	1	0	-1	-0.09982	-0.3924	-0.3414	-0.2125	-0.3932	-0.2422	0.0601	-0.4406	-0.2332	0.4447	-0.2153	-0.3789	-0.2365	-0.08337	-0.2702	-0.2569	-0.4414	-0.2072	-0.4752	-0.1398	-0.2172	-0.2893	-0.2141	-0.3811	-0.137	-0.2817
361t_sq_yes_III_M_68	cold	1.04415	WT	WT	MUT	WT	0.0795	0.079	0.3677	0.0622	2	-1	0	-2	1	0.001139	-0.2791	-0.3649	-0.2044	-0.3196	-0.3437	0.0255	-0.4441	-0.2022	0.4385	-0.3523	-0.445	-0.2418	-0.09999	-0.2765	-0.2724	-0.4442	-0.1949	-0.463	-0.1143	-0.2424	-0.2614	-0.1828	-0.4165	-0.1531	-0.2634
362t_sq_yes_II_M_70	mix	1.11628	WT	MUT	WT	WT	0.6137	0.4335	0.5001	0.2317	1	0	1	-1	1	-0.2587	-0.3253	-0.3552	-0.2046	-0.2975	-0.2076	0.03003	-0.4216	-0.1621	0.417	-0.1758	-0.2907	-0.1446	-0.08114	-0.2913	-0.1831	-0.3956	-0.1694	-0.4683	-0.1682	-0.2857	-0.2862	-0.008523	-0.2008	-0.1269	-0.2838
363t_sq_yes_I_M_62	cold	0.973128	WT	WT	WT	MUT	0.3057	0.2262	0.3089	0.0863	1	0	-1	0	-1	0.02101	-0.1962	-0.3772	-0.2312	-0.3461	-0.241	0.06085	-0.4136	-0.2336	0.4248	-0.3108	-0.3334	-0.2292	-0.07868	-0.3064	-0.2752	-0.4577	-0.2388	-0.4597	-0.1191	-0.2381	-0.3006	-0.2025	-0.3922	-0.1642	-0.2564
368t_sq_yes_II_M_64	cold	0.76095	MUT	WT	WT	MUT	0.2046	0.1784	0.6941	0.0144	0	1	0	-2	0	-0.2132	-0.2814	-0.3474	-0.2418	-0.3197	-0.2567	0.04106	-0.3892	-0.1975	0.4556	-0.3334	-0.4127	-0.125	-0.06081	-0.2722	-0.2293	-0.4779	-0.2088	-0.4732	-0.1614	-0.2155	-0.3182	-0.2682	-0.345	-0.1101	-0.2452
369t_sq_yes_II_M_59	cold	1.01284	MUT	WT	WT	MUT	0.1894	0.0567	0.5437	0.0103	2	-1	0	0	-2	-0.4372	-0.27	-0.3573	-0.2353	-0.3016	-0.2519	0.03501	-0.3754	-0.1986	0.3476	-0.3053	-0.4726	-0.1427	-0.09705	-0.3217	-0.2913	-0.4731	-0.1975	-0.4701	-0.1707	-0.2286	-0.3216	-0.2257	-0.2586	-0.1518	-0.1987
370t_sq_yes_I_M_72	mix	1.18184	WT	WT	WT	MUT	0.386	0.3192	0.6454	0.0849	1	0	-1	0	-1	-0.09208	-0.2321	-0.2758	-0.2211	-0.2991	-0.2107	0.04168	-0.3821	-0.1967	0.4236	-0.2328	-0.3473	-0.1257	-0.03616	-0.287	-0.2524	-0.4752	-0.1855	-0.4798	-0.1609	-0.2463	-0.3063	-0.1385	-0.3073	-0.1193	-0.3161
373t_sq_yes_I_M_44	cold	0.919078	WT	WT	MUT	MUT	0.8258	0.2746	7.97	0.3851	2	0	0	-1	1	-0.1005	-0.2584	-0.3635	-0.2293	-0.3018	-0.2111	0.05554	-0.2933	-0.1362	0.4322	-0.1799	-0.3183	-0.1303	-0.06758	-0.2096	-0.2247	-0.4496	-0.2253	-0.4854	-0.1341	-0.249	-0.2496	-0.2639	-0.4108	-0.1556	-0.265
377t_sq_yes_II_M_51	hot	0.247237	WT	WT	WT	WT	0.8326	0.3918	0.9545	0.0406	2	0	0	0	0	-0.04158	0.02021	-0.1875	-0.1848	-0.2316	-0.179	0.1076	-0.107	-0.1457	0.4333	-0.1358	-0.1851	-0.04799	-0.01313	-0.2736	-0.388	-0.5018	-0.1816	-0.4774	-0.1584	-0.2555	-0.3664	-0.07385	-0.1792	-0.09272	-0.2804
393t_sq_yes_I_M_60	mix	1.00988	WT	WT	WT	MUT	0.5686	0.4306	1.82	0.1977	2	0	0	0	0	-0.1632	-0.1599	-0.2763	-0.2027	-0.2738	-0.2334	0.06874	-0.3493	-0.1869	0.4248	-0.2792	-0.3324	-0.08786	-0.05651	-0.1878	-0.1958	-0.4525	-0.1753	-0.448	-0.1663	-0.2439	-0.2888	-0.1147	-0.2984	-0.142	-0.2616
394t_sq_yes_II_M_70	cold	1.03342	WT	WT	WT	MUT	0.8093	0.362	2.09	0.1817	2	0	0	0	0	-0.1496	-0.2101	-0.3096	-0.2295	-0.2646	-0.2151	0.03745	-0.4322	-0.1615	0.426	-0.1947	-0.3134	-0.121	-0.05417	-0.2836	-0.2379	-0.4663	-0.2159	-0.4852	-0.126	-0.2191	-0.2663	-0.2063	-0.2059	-0.1352	-0.261
396t_sq_yes_II_M_70	mix	1.19117	WT	WT	WT	MUT	0.9766	0.5362	0.3351	0.3456	1	1	0	0	-2	-0.2019	-0.2742	-0.327	-0.2077	-0.2895	-0.2264	0.07487	-0.2154	-0.1571	0.4092	-0.1939	-0.3489	-0.103	-0.06652	-0.2581	-0.1834	-0.475	-0.1968	-0.4819	-0.1259	-0.1874	-0.3266	-0.1964	-0.4083	-0.1388	-0.3004
397t_sq_yes_III_M_78	cold	1.05192	WT	MUT	WT	MUT	0.3931	0.225	0.3164	0.1275	2	1	1	0	-1	-0.2185	-0.2747	-0.3679	-0.2036	-0.2977	-0.228	0.03069	-0.4799	-0.1832	0.3855	-0.2583	-0.402	-0.181	-0.08925	-0.2428	-0.3066	-0.4854	-0.1882	-0.4806	-0.1574	-0.229	-0.2919	-0.1632	-0.3957	-0.0869	-0.2669
398t_sq_yes_II_M_60	cold	0.838849	WT	MUT	WT	MUT	0.0439	0.0289	0.7545	0.0419	2	2	-1	-1	-1	-0.2121	-0.3434	-0.4336	-0.2338	-0.3641	-0.317	0.07309	-0.4196	-0.2488	0.4043	-0.3365	-0.4434	-0.1705	-0.1276	-0.2593	-0.2811	-0.4674	-0.2171	-0.4224	-0.1176	-0.2188	-0.2266	-0.2663	-0.2845	-0.1284	-0.2564
399t_sq_yes_I_M_62	cold	0.976212	WT	WT	WT	WT	0.2358	0.0277	0.1872	0.0402	1	1	1	0	-2	-0.2136	-0.3579	-0.3725	-0.235	-0.323	-0.2729	0.03752	-0.3228	-0.12	0.3907	-0.4012	-0.4079	-0.1831	-0.0972	-0.316	-0.2451	-0.4752	-0.1931	-0.4896	-0.08788	-0.1512	-0.2688	-0.262	-0.2105	-0.1379	-0.2492
4003t_sq_yes_III_M_66	hot	1.5437	WT	WT	WT	MUT	1.28	1.53	1.22	0.6646	0	1	0	0	0	-0.2469	-0.1773	-0.3929	-0.2071	-0.2466	-0.1097	0.1009	-0.2732	-0.1454	0.4686	-0.05567	-0.1388	-0.01117	-0.01216	-0.1983	-0.1906	-0.4328	-0.2101	-0.466	-0.1324	-0.221	-0.3572	-0.0509	-0.1863	-0.04684	-0.2835
4004t_sq_yes_II_M_62	cold	1.43886	WT	WT	MUT	MUT	0.1943	0.1308	34.56	0.0395	2	0	2	-1	0	0.02756	-0.3584	-0.3979	-0.2507	-0.3027	-0.2463	0.05479	-0.4394	-0.1939	0.372	-0.2954	-0.4481	-0.2106	-0.09692	-0.2391	-0.28	-0.455	-0.2024	-0.463	-0.1392	-0.1972	-0.3045	-0.1647	-0.3875	-0.1084	-0.2892
4005t_sq_yes_II_M_62	mix	1.16346	WT	WT	MUT	MUT	0.6762	0.3798	0.47	0.081	2	0	0	0	0	-0.3389	-0.2858	-0.3117	-0.2247	-0.2068	-0.2538	0.06866	-0.4156	-0.1618	0.3985	-0.2169	-0.3622	-0.1377	-0.074	-0.2243	-0.2474	-0.4481	-0.2171	-0.4626	-0.1497	-0.2231	-0.2902	-0.2477	-0.3324	-0.106	-0.2902
4008t_sq_yes_I_M_50	cold	1.00303	WT	WT	WT	MUT	0.3327	0.2246	0.3224	0.0097	2	1	0	0	0	-0.3261	-0.2803	-0.4127	-0.1656	-0.2307	-0.2586	0.0597	-0.2806	-0.145	0.3372	-0.3044	-0.4002	-0.1191	-0.08232	-0.2754	-0.2097	-0.4804	-0.2225	-0.4785	-0.1974	-0.2152	-0.3248	-0.1577	-0.3662	-0.1306	-0.2253
4009t_sq_yes_III_M_60	mix	1.14829	WT	WT	WT	MUT	0.2007	0.158	0.2352	0	0	0	-1	-1	-1	-0.2412	-0.2377	-0.3834	-0.1893	-0.2323	-0.2384	0.05074	-0.3454	-0.126	0.3866	-0.286	-0.4248	-0.1157	-0.06053	-0.2129	-0.2277	-0.4668	-0.2153	-0.4672	-0.1769	-0.2267	-0.3056	0.006318	-0.3433	-0.1143	-0.2765
400t_sq_yes_III_M_74	cold	0.801609	WT	WT	WT	WT	0.0207	0.0109	0.1693	0.0099	2	0	-1	0	0	-0.2373	-0.3429	-0.296	-0.1828	-0.2436	-0.3753	0.01749	-0.4342	-0.1873	0.3488	-0.3782	-0.477	-0.1931	-0.08132	-0.2262	-0.2272	-0.4879	-0.2092	-0.4543	-0.1356	-0.2004	-0.3274	-0.1474	-0.119	-0.117	-0.3026
4011t_sq_yes_II_M_51	hot	-0.0299787	WT	WT	WT	WT	2.26	1.38	1.02	0.2821	0	0	0	0	0	-0.1632	0.02242	-0.2415	-0.09959	-0.03775	-0.1939	0.1338	-0.1556	-0.01513	0.4447	-0.006488	-0.1073	0.02476	0.05685	-0.1296	-0.1311	-0.4851	-0.1537	-0.4256	-0.1414	-0.2235	-0.3458	-0.08477	-0.186	-0.04072	-0.2592
4012t_sq_yes_II_M_66	hot	1.02407	WT	WT	WT	WT	1.05	0.6921	1.68	0.0494	1	0	1	0	1	-0.006629	0.08231	-0.1626	-0.1708	-0.1021	-0.1641	0.1294	0.04516	-0.04246	0.4434	-0.05049	-0.1632	-0.004395	0.04394	-0.182	-0.208	-0.4918	-0.1387	-0.4194	-0.1669	-0.2542	-0.3942	-0.1314	-0.2274	0.0001727	-0.2842
401t_sq_yes_II_M_67	hot	1.14395	WT	WT	WT	WT	1.83	0.942	5.09	0.3076	1	-1	1	-1	1	-0.01233	-0.2265	-0.2975	-0.2366	-0.3293	-0.2198	0.09562	-0.1273	-0.1598	0.4574	-0.05022	-0.1646	-0.1111	-0.00468	-0.2158	-0.1292	-0.2483	-0.167	-0.4358	-0.1394	-0.2311	-0.3025	-0.2516	-0.3101	-0.1204	-0.2812
402t_sq_yes_II_M_71	cold	0.965343	WT	WT	WT	MUT	0.2316	0.2799	0.3426	0.1116	1	2	-1	0	-2	-0.3374	-0.2733	-0.4042	-0.2539	-0.3631	-0.2349	0.06479	-0.2569	-0.2	0.3918	-0.3138	-0.3597	-0.1023	-0.08332	-0.2671	-0.1626	-0.4291	-0.1575	-0.4699	-0.118	-0.2232	-0.2654	-0.1776	-0.2651	-0.1034	-0.2473
403t_sq_yes_III_M_65	mix	1.06333	WT	WT	WT	WT	0.6007	0.3691	3.26	0.1784	2	1	0	1	-1	0.03474	-0.24	-0.3095	-0.21	-0.2044	-0.2191	0.04196	-0.2137	-0.127	0.4323	-0.2819	-0.3107	-0.06436	-0.02235	-0.2413	-0.2429	-0.4173	-0.2105	-0.474	-0.1749	-0.2583	-0.2999	-0.2323	-0.2169	-0.1105	-0.2858
404t_sq_yes_I_M_72	mix	1.23477	WT	WT	WT	MUT	1.62	0.5713	3.23	1.13	2	0	1	-1	1	0.06785	-0.3452	-0.3724	-0.1791	-0.3019	-0.2149	0.07932	-0.213	-0.1475	0.4684	-0.1052	-0.2472	-0.139	-0.04909	-0.2113	-0.1849	-0.416	-0.225	-0.4645	-0.1689	-0.2593	-0.2583	-0.3009	-0.304	-0.1565	-0.2451
405t_sq_yes_III_M_60	mix	0.491362	WT	WT	WT	WT	0.2818	0.1802	0.3357	0.0065	0	0	0	0	0	-0.03334	-0.2878	-0.3192	-0.2058	-0.2857	-0.2537	0.05305	-0.4411	-0.1573	0.4642	-0.27	-0.4257	-0.1089	-0.05497	-0.2755	-0.09658	-0.4687	-0.1604	-0.4767	-0.2002	-0.2492	-0.3292	-0.1815	-0.3379	-0.1195	-0.2607
406t_sq_yes_I_F_67	hot	0.626648	WT	WT	WT	WT	1.68	1.17	0.8591	0.1579	0	0	0	0	0	-0.09496	-0.008507	-0.2127	-0.1985	-0.2475	-0.08061	0.09836	-0.05873	-0.06677	0.4408	-0.07901	-0.08914	-0.01568	0.02512	-0.2262	-0.2479	-0.4516	-0.1674	-0.4875	-0.1648	-0.234	-0.3916	-0.04944	-0.2594	-0.05584	-0.2742
420t_sq_yes_III_M_70	mix	0.973128	WT	MUT	WT	MUT	0.5552	0.5326	0.729	0.0813	2	1	0	0	0	-0.1307	-0.1826	-0.3179	-0.1862	-0.1636	-0.2161	0.0632	-0.279	-0.1393	0.4234	-0.2846	-0.294	-0.06309	-0.0267	-0.2947	-0.3109	-0.4732	-0.1933	-0.4917	-0.1528	-0.2496	-0.3043	-0.1608	-0.2413	-0.1236	-0.2413
423t_sq_yes_I_M_57	mix	0.843046	WT	WT	WT	MUT	0.3901	0.1608	0.23	0.0521	2	1	2	0	-1	-0.08903	-0.2031	-0.2941	-0.2416	-0.2741	-0.237	0.04476	-0.3658	-0.1895	0.4055	-0.3427	-0.408	-0.08903	-0.07542	-0.2305	-0.2333	-0.4861	-0.1913	-0.4752	-0.1646	-0.2146	-0.2716	-0.1183	-0.3073	-0.1377	-0.2761
489t_sq_no_III_M_63	mix	1.22453	WT	MUT	WT	MUT	1.08	0.6702	6.17	0.2874	1	0	-1	0	-1	-0.2216	-0.2924	-0.2951	-0.234	-0.334	-0.228	0.06543	-0.4128	-0.1541	0.4453	-0.1662	-0.2865	-0.1669	-0.0522	-0.2357	-0.2004	-0.3557	-0.2124	-0.4382	-0.1698	-0.27	-0.2554	-0.1158	-0.237	-0.1437	-0.2682
5008t_sq_yes_II_M_58	cold	1.03623	WT	WT	WT	MUT	0.272	0.123	0.0409	0.0291	2	1	-1	0	-1	-0.4068	-0.3652	-0.3619	-0.2246	-0.3762	-0.2529	0.06904	-0.4362	-0.28	0.3122	-0.2841	-0.3932	-0.237	-0.1168	-0.3163	-0.3261	-0.4558	-0.2289	-0.4639	-0.1316	-0.2077	-0.2506	-0.2311	-0.3508	-0.1135	-0.2508
5011t_sq_yes_II_M_61	cold		WT	WT	WT	WT	0.2602	0.225	0.1181	0.0874	2	0	-1	-1	-1	-0.2346	-0.2618	-0.4069	-0.1723	-0.3124	-0.257	0.04514	-0.3897	-0.2261	0.4266	-0.2987	-0.3946	-0.2006	-0.1003	-0.2342	-0.2921	-0.4603	-0.2369	-0.395	-0.1258	-0.222	-0.2523	-0.1114	-0.3856	-0.1342	-0.2476
5014t_sq_yes_II_M_60	cold	0.834611	WT	WT	MUT	WT	0.0882	0.0553	0.3262	0	1	-1	-1	0	-1	-0.3256	-0.335	-0.339	-0.1837	-0.3084	-0.2678	0.03899	-0.3643	-0.2075	0.3709	-0.3672	-0.4672	-0.166	-0.07592	-0.3104	-0.2591	-0.4849	-0.1791	-0.4834	-0.153	-0.2307	-0.2532	-0.2117	-0.3438	-0.113	-0.2666
5015t_sq_yes_III_M_67	cold	1.30535	WT	WT	WT	MUT	0.1031	0.0906	0.2879	0.0205	2	2	-1	0	-1	-0.2513	-0.3452	-0.3935	-0.2021	-0.3653	-0.2684	0.08558	-0.4454	-0.2456	0.3797	-0.3222	-0.4481	-0.2124	-0.1177	-0.27	-0.3343	-0.4534	-0.1962	-0.4761	-0.1184	-0.2383	-0.232	-0.2199	-0.3535	-0.09952	-0.2567
5016t_sq_yes_II_M_77	mix	1.28623	WT	WT	WT	MUT	1.56	0.5873	0.9855	0.8458	0	0	-1	0	-1	0.05736	-0.3313	-0.3247	-0.2203	-0.3548	-0.227	0.04792	-0.2197	-0.162	0.4669	-0.08712	-0.2228	-0.186	-0.05725	-0.2541	-0.2812	-0.3361	-0.21	-0.4729	-0.1246	-0.2262	-0.2848	-0.1401	-0.315	-0.1103	-0.2882
5018t_sq_yes_II_M_75	cold	1.07078	WT	WT	WT	MUT	0.9775	0.4358	0.1986	0.1216	1	-1	-1	0	-1	-0.2422	-0.3383	-0.3773	-0.2439	-0.3733	-0.2172	0.05152	-0.4549	-0.2269	0.3643	-0.1762	-0.252	-0.2201	-0.08222	-0.288	-0.2366	-0.4236	-0.2295	-0.4815	-0.1265	-0.2326	-0.2734	-0.1163	-0.3619	-0.08538	-0.3135
5021t_sq_yes_III_M_65	hot	0.0670709	WT	WT	WT	WT	1.88	1.36	1.97	0.2081	0	0	0	0	0	-0.09533	0.02233	-0.1875	-0.136	-0.1587	-0.1578	0.124	-0.219	-0.1038	0.4348	-0.1394	-0.1322	0.02959	0.03061	-0.1405	-0.2933	-0.4783	-0.1582	-0.369	-0.1542	-0.2351	-0.372	-0.1018	-0.2885	-0.06005	-0.3113
6001t_sq_yes_I_M_50	hot	-0.0791986	WT	WT	WT	WT	2.31	0.7394	1.33	0.262	0	0	0	0	0	-0.05222	-0.005905	-0.1452	-0.1954	-0.2024	-0.1351	0.08999	-0.2335	-0.1004	0.4389	-0.03662	-0.07426	0.02527	0.02608	-0.2488	-0.2935	-0.4824	-0.1753	-0.46	-0.1439	-0.2184	-0.336	-0.1872	-0.2623	-0.03392	-0.3101
6002t_sq_yes_I_M_65	cold	1.02653	WT	WT	WT	MUT	0.2692	0.1246	0.5117	0.0295	2	1	0	0	0	-0.04771	-0.2377	-0.3619	-0.1992	-0.2369	-0.3216	0.04152	-0.3676	-0.1767	0.4059	-0.3938	-0.4181	-0.1747	-0.07948	-0.2503	-0.2751	-0.46	-0.1804	-0.4666	-0.1573	-0.2117	-0.2504	-0.2233	-0.2731	-0.1075	-0.2335
6003t_sq_yes_I_M_59	cold	0.97923	WT	MUT	WT	MUT	0.4908	0.3381	1.26	0.0778	1	0	-1	0	-1	-0.2537	-0.2337	-0.3479	-0.2031	-0.3238	-0.2222	0.06872	-0.3677	-0.1527	0.3895	-0.2698	-0.3196	-0.126	-0.07773	-0.2117	-0.1811	-0.4513	-0.2039	-0.4821	-0.1297	-0.2193	-0.2634	-0.2839	-0.4116	-0.1123	-0.2364
6005t_sq_yes_II_M_58	mix	0.847141	WT	MUT	WT	MUT	0.7803	0.4212	1.93	0.1232	2	0	2	0	-1	-0.2411	-0.2967	-0.3483	-0.2124	-0.3159	-0.2315	0.09478	-0.2935	-0.1728	0.4276	-0.2789	-0.3106	-0.07111	-0.05094	-0.2057	-0.1247	-0.4248	-0.1583	-0.4589	-0.169	-0.1961	-0.3172	-0.1802	-0.3808	-0.0981	-0.2487
6008t_sq_yes_I_M_65	hot	1.62045	WT	WT	WT	MUT	5.74	2.6	1.82	1.32	1	0	0	0	0	0.08897	-0.2483	-0.321	-0.2492	-0.2089	-0.2131	0.06959	-0.4233	-0.2334	0.4793	-0.003287	-0.06819	-0.1005	-0.00857	-0.2466	-0.1285	-0.282	-0.1784	-0.4662	-0.1437	-0.2457	-0.3843	-0.1752	-0.2437	-0.1029	-0.2455
6009t_sq_yes_II_M_63	hot	0.944483	WT	WT	WT	MUT	3.21	0.9728	2.17	0.2323	2	0	2	0	-1	-0.1856	-0.079	-0.2888	-0.1812	-0.04515	-0.08379	0.1067	-0.3964	-0.09652	0.4332	0.005178	-0.04776	0.06772	0.05163	-0.1984	-0.2466	-0.475	-0.1944	-0.4636	-0.1472	-0.2122	-0.3331	-0.1328	-0.1902	-0.04865	-0.2685
6010t_sq_yes_I_M_61	mix	1.05576	WT	WT	WT	MUT	1.5	0.9021	0.5809	0.4906	2	2	2	0	-1	-0.3436	-0.3127	-0.3358	-0.1841	-0.2413	-0.2144	0.08363	-0.4203	-0.2108	0.4093	-0.1421	-0.2134	-0.1151	-0.04822	-0.2508	-0.2337	-0.4019	-0.2366	-0.4711	-0.1478	-0.2396	-0.3034	-0.1251	-0.3371	-0.1227	-0.2834
6013t_sq_yes_III_M_61	hot	0.716003	MUT	MUT	WT	MUT	1.95	1.31	2.7	0.7855	1	0	0	-1	0	-0.0898	-0.2079	-0.2671	-0.2327	-0.298	-0.2038	0.05834	-0.2021	-0.1289	0.4767	-0.08319	-0.1426	-0.05758	-0.005996	-0.1861	-0.2478	-0.4358	-0.1884	-0.4644	-0.1521	-0.2436	-0.3635	-0.1089	-0.2163	-0.0539	-0.2836
6014t_sq_yes_II_M_75	mix	1.17898	MUT	WT	WT	WT	0.392	0.1722	1.75	0.0403	0	1	1	-1	0	-0.2457	-0.2079	-0.3459	-0.2467	-0.3131	-0.2556	0.03832	-0.3758	-0.1924	0.4229	-0.2374	-0.4039	-0.1248	-0.05377	-0.2505	-0.2512	-0.4714	-0.1662	-0.4617	-0.1891	-0.2655	-0.3588	-0.2707	-0.2153	-0.04614	-0.2755
6020t_sq_yes_I_M_59	hot	1.08743	WT	MUT	WT	MUT	1.58	1.25	1.16	0.1399	1	0	0	0	-1	-0.1606	0.01554	-0.08455	-0.2056	-0.1996	-0.1662	0.1109	0.0003837	-0.03226	0.4319	-0.02311	-0.0951	0.008796	0.03801	-0.1699	-0.2586	-0.4815	-0.1726	-0.4505	-0.1892	-0.2802	-0.3674	-0.1484	-0.2407	-0.07432	-0.2894
6022t_sq_yes_II_M_63	cold	1.16227	WT	WT	WT	MUT	1.58	0.7078	0.7547	0.1833	2	0	0	-1	0	-0.05969	-0.3296	-0.3512	-0.2255	-0.2896	-0.2426	0.0896	-0.4071	-0.2045	0.436	-0.1425	-0.3057	-0.1313	-0.07182	-0.2471	-0.1911	-0.4641	-0.2272	-0.469	-0.1529	-0.2153	-0.2521	-0.2377	-0.3399	-0.1356	-0.2713
6024t_sq_yes_II_M_54	cold	0.952647	WT	WT	MUT	MUT	0.2646	0.1448	4.74	0.0583	2	2	1	0	-2	-0.1743	-0.3288	-0.2951	-0.2291	-0.315	-0.2427	0.05139	-0.3756	-0.1864	0.4009	-0.29	-0.4323	-0.1887	-0.1118	-0.2676	-0.285	-0.4662	-0.2107	-0.4728	-0.1629	-0.256	-0.2735	-0.1739	-0.3169	-0.1147	-0.2479
6027t_sq_yes_I_M_64	hot	1.18837	WT	WT	WT	WT	2.35	1.93	0.9204	0.5014	1	0	0	0	0	-0.2669	-0.214	-0.2314	-0.2011	-0.1988	-0.08206	0.101	-0.2724	-0.1217	0.4368	-0.04464	-0.09783	-0.06721	0.009309	-0.1811	-0.1154	-0.431	-0.1865	-0.452	-0.202	-0.2566	-0.3516	-0.1441	-0.235	-0.06778	-0.2762
6028t_sq_yes_I_M_78	cold	1.37603	WT	WT	WT	MUT	0.0893	0.0448	0.0454	0.0102	1	0	0	-1	0	-0.3959	-0.3139	-0.3692	-0.232	-0.3934	-0.3078	0.04897	-0.4	-0.2391	0.3615	-0.3533	-0.4502	-0.1697	-0.09502	-0.2873	-0.2182	-0.4582	-0.1877	-0.4988	-0.1243	-0.2156	-0.2803	-0.2138	-0.2765	-0.09291	-0.2586
6033t_sq_yes_II_M_53	cold	0.763428	WT	WT	WT	MUT	0.1084	0.0248	0.6397	0.0225	1	1	-1	0	-1	0.04067	-0.3606	-0.3992	-0.1803	-0.2897	-0.2571	0.06191	-0.4159	-0.2001	0.3984	-0.4002	-0.4182	-0.2229	-0.0673	-0.2824	-0.2577	-0.4623	-0.2255	-0.4893	-0.1248	-0.1878	-0.3037	-0.1975	-0.4008	-0.09287	-0.2521
6034t_sq_yes_I_F_64	cold	1.02938	WT	WT	MUT	MUT	0.1573	0.0774	1.28	0.0401	2	0	2	0	-1	-0.2283	-0.3045	-0.3131	-0.1806	-0.3064	-0.2716	0.02523	-0.3198	-0.1981	0.4267	-0.333	-0.4432	-0.1896	-0.09135	-0.2504	-0.2061	-0.466	-0.2139	-0.4648	-0.1304	-0.2252	-0.2889	-0.1512	-0.3226	-0.1181	-0.255
6037t_sq_yes_I_M_63	mix	1.13258	WT	WT	MUT	WT	0.2498	0.2139	0.3061	0.0199	2	0	-1	-1	-1	-0.2895	-0.2817	-0.3204	-0.2074	-0.2892	-0.3327	0.04514	-0.3222	-0.1308	0.4514	-0.3268	-0.4145	-0.1705	-0.06693	-0.2222	-0.1883	-0.4421	-0.1858	-0.4773	-0.1628	-0.1978	-0.3215	-0.2601	-0.2756	-0.1529	-0.2422
6053t_sq_yes_II_M_55	cold	1.27944	WT	WT	WT	MUT	0.4024	0.2044	4.19	0.1302	1	1	-1	1	-1	-0.3358	-0.2698	-0.324	-0.1562	-0.2621	-0.2116	0.04724	-0.3294	-0.1113	0.3818	-0.339	-0.3548	-0.1064	-0.04642	-0.2735	-0.2353	-0.4498	-0.1985	-0.481	-0.1271	-0.2217	-0.2788	-0.2403	-0.2546	-0.1511	-0.2358
6055t_sq_yes_I_F_73	mix	1.05576	WT	WT	MUT	MUT	0.8011	0.5025	2.01	0.1139	2	0	0	0	0	-0.09487	-0.2669	-0.2339	-0.1862	-0.2824	-0.188	0.06712	-0.2256	-0.151	0.3872	-0.2015	-0.3455	-0.1191	-0.04985	-0.2046	-0.1637	-0.4686	-0.2021	-0.4977	-0.1552	-0.2829	-0.3311	-0.2386	-0.2929	-0.125	-0.2652
6057t_sq_no_II_M_70	cold	1.09447	WT	WT	WT	MUT	0.2637	0.1516	0.722	0.0305	2	0	0	0	0	-0.4213	-0.2687	-0.3544	-0.2119	-0.299	-0.209	0.0708	-0.196	-0.1662	0.3587	-0.3088	-0.3375	-0.03332	-0.06046	-0.2422	-0.3131	-0.4677	-0.1914	-0.484	-0.1212	-0.1666	-0.269	-0.2507	-0.2994	-0.1405	-0.2492
6058t_sq_yes_I_M_67	mix	1.1532	WT	WT	WT	MUT	0.6352	0.5329	1.56	0.2369	2	0	-1	0	-1	-0.0116	-0.2422	-0.3814	-0.203	-0.1784	-0.1864	0.06322	-0.3588	-0.1009	0.4295	-0.2004	-0.213	-0.06462	-0.02643	-0.1961	-0.1859	-0.4167	-0.2433	-0.4746	-0.1372	-0.2177	-0.2988	-0.201	-0.3155	-0.08964	-0.2897
6059t_sq_yes_III_F_66	mix	0.527243	MUT	WT	WT	MUT	0.905	0.4478	2.75	0.5874	1	1	2	-1	-2	-0.289	-0.3184	-0.3707	-0.2124	-0.2866	-0.2195	0.03242	-0.1421	-0.1213	0.4633	-0.1296	-0.2385	-0.04128	-0.02967	-0.1694	-0.195	-0.448	-0.2136	-0.4115	-0.131	-0.2969	-0.3103	-0.07908	-0.294	-0.1795	-0.3168

## Sheet: Fig5
Sample ID	Group	Imm Group	T_cells	CD8_IHC_total	PIK3CA_FPKM	PTEN_FPKM
1011t_sq_yes_II_M_52	PIK3CA amp	3	-0.0395078		13.7096	15.9313
1068t_sq_yes_III_M_61	PIK3CA amp	1	-0.374425		29.238	25.1749
2005t_sq_yes_II_M_66	PIK3CA amp	3	-0.137	3	5.9822	13.7592
2007t_sq_yes_II_M_60	PIK3CA amp	2	-0.225839	2	24.0211	21.7686
2010t_sq_yes_II_M_69	PIK3CA amp	1	-0.291941	4	50.1714	18.5338
2034t_sq_yes_II_M_68	PIK3CA amp	2	-0.306133		23.0866	16.6268
2036t_sq_yes_I_M_69	PIK3CA amp	2	-0.358213	2	17.1665	18.5088
3001t_sq_yes_I_M_64	PIK3CA amp	2	-0.283886	2	8.4165	7.3186
3005t_sq_yes_I_M_61	PIK3CA amp	2	-0.231679	3	19.6649	18.994
3010t_sq_yes_II_M_57	PIK3CA amp	1	-0.36219		20.0504	13.8493
3016t_sq_yes_I_M_60	PIK3CA amp	2	-0.37416	2	13.8709	14.9516
3018t_sq_yes_I_0_63	PIK3CA amp	1	-0.396802	2	26.2217	12.6562
3021t_sq_yes_III_M_50	PIK3CA amp	2	-0.384395	4	18.0584	11.9538
3027t_sq_yes_II_M_70	PIK3CA amp	3	-0.274423	5	12.4657	15.5237
3034t_sq_yes_II_M_58	PIK3CA amp	1	-0.451738	2	15.8706	6.4032
3036t_sq_yes_III_M_62	PIK3CA amp	1	-0.415585	4	28.4638	14.3136
4004t_sq_yes_II_M_62	PIK3CA amp	1	-0.448145	3	36.1078	22.742
4005t_sq_yes_II_M_62	PIK3CA amp	2	-0.362175	3	18.3526	19.9563
5008t_sq_yes_II_M_58	PIK3CA amp	1	-0.393194	2	11.4834	13.5801
5015t_sq_yes_III_M_67	PIK3CA amp	1	-0.448115	2	37.5346	20.1298
6002t_sq_yes_I_M_65	PIK3CA amp	1	-0.418062	2	26.5118	15.7469
6005t_sq_yes_II_M_58	PIK3CA amp	2	-0.31057	3	25.0565	13.0279
6009t_sq_yes_II_M_63	PIK3CA amp	3	-0.0477602	2	9.8876	22.5666
6010t_sq_yes_I_M_61	PIK3CA amp	2	-0.213377	4	11.7571	21.5784
6022t_sq_yes_II_M_63	PIK3CA amp	1	-0.305703	3	29.1017	3.9788
6034t_sq_yes_I_F_64	PIK3CA amp	1	-0.443174	2	21.1716	14.3128
6037t_sq_yes_I_M_63	PIK3CA amp	2	-0.414466	2	29.1364	7.6651
6055t_sq_yes_I_F_73	PIK3CA amp	2	-0.345461	3	32.2903	7.332
6057t_sq_no_II_M_70	PIK3CA amp	1	-0.337502	2	57.0785	22.0871
6058t_sq_yes_I_M_67	PIK3CA amp	2	-0.213021	3	21.704	14.6818
337t_sq_yes_I_M_51	PIK3CA amp	2	-0.386849		30.7709	13.5355
339t_sq_yes_I_M_79	PIK3CA amp	2	-0.293952		17.7494	16.2934
340t_sq_yes_II_M_58	PIK3CA amp	2	-0.32229		17.1304	10.1573
347t_sq_yes_III_M_58	PIK3CA amp	2	-0.297085		28.5789	9.4888
361t_sq_yes_III_M_68	PIK3CA amp	1	-0.444982		24.9212	13.6767
369t_sq_yes_II_M_59	PIK3CA amp	1	-0.472561		31.0212	12.1022
373t_sq_yes_I_M_44	PIK3CA amp	1	-0.318333		42.0658	14.2865
377t_sq_yes_II_M_51	PIK3CA amp	3	-0.185074		11.2918	19.8256
393t_sq_yes_I_M_60	PIK3CA amp	2	-0.332392		35.4048	18.9603
394t_sq_yes_II_M_70	PIK3CA amp	1	-0.313388		18.8218	14.3961
397t_sq_yes_III_M_78	PIK3CA amp	1	-0.402001		26.2185	10.8727
398t_sq_yes_II_M_60	PIK3CA amp	1	-0.443376		38.5889	15.0046
400t_sq_yes_III_M_74	PIK3CA amp	1	-0.477048		12.0724	21.3035
403t_sq_yes_III_M_65	PIK3CA amp	2	-0.310704		16.4544	23.6053
404t_sq_yes_I_M_72	PIK3CA amp	2	-0.24721		36.0605	24.3225
420t_sq_yes_III_M_70	PIK3CA amp	2	-0.29405		20.1439	22.02
423t_sq_yes_I_M_57	PIK3CA amp	2	-0.408003		14.9304	17.5632
489t_sq_no_III_M_63	PIK3CA amp	2	-0.28654		14.3594	10.7151
329t_sq_yes_II_M_67	PIK3CA amp	1	-0.462505		19.1091	8.1628
308t_sq_yes_III_M_50	PIK3CA amp	1	-0.425596		46.997	17.4694
313t_sq_yes_III_M_66	PIK3CA amp	1	-0.391989		26.432	13.0372
322t_sq_yes_III_M_63	PIK3CA amp	1	-0.479904		36.6056	10.5657
6024t_sq_yes_II_M_54	PIK3CA amp	1	-0.43233		31.053	12.81
4008t_sq_yes_I_M_50	PIK3CA amp	1	-0.400197	2	12.7715	13.2314
5011t_sq_yes_II_M_61	PIK3CA amp	1	-0.394626	3	27.1914	19.3017
2004t_sq_yes_II_M_63	PTEN loss	3	-0.197756	3	1.9496	3.483
2007t_sq_yes_II_M_60.1	PTEN loss	2	-0.225839	2	24.0211	21.7686
2033t_sq_yes_I_M_62	PTEN loss	2	-0.242856	2	14.948	13.7138
3001t_sq_yes_I_M_64.1	PTEN loss	2	-0.283886	2	8.4165	7.3186
3005t_sq_yes_I_M_61.1	PTEN loss	2	-0.231679	3	19.6649	18.994
3009t_sq_yes_III_M_66	PTEN loss	2	-0.258008		14.7432	15.2859
3010t_sq_yes_II_M_57.1	PTEN loss	1	-0.36219		20.0504	13.8493
3016t_sq_yes_I_M_60.1	PTEN loss	2	-0.37416	2	13.8709	14.9516
3018t_sq_yes_I_0_63.1	PTEN loss	1	-0.396802	2	26.2217	12.6562
3021t_sq_yes_III_M_50.1	PTEN loss	2	-0.384395	4	18.0584	11.9538
3033t_sq_yes_II_M_57	PTEN loss	1	-0.321249	4	6.2516	2.7957
3034t_sq_yes_II_M_58.1	PTEN loss	1	-0.451738	2	15.8706	6.4032
4009t_sq_yes_III_M_60	PTEN loss	2	-0.424774	2	14.0044	24.2847
5018t_sq_yes_II_M_75	PTEN loss	1	-0.251951	3	8.811	10.31
6002t_sq_yes_I_M_65.1	PTEN loss	1	-0.418062	2	26.5118	15.7469
6005t_sq_yes_II_M_58.1	PTEN loss	2	-0.31057	3	25.0565	13.0279
6014t_sq_yes_II_M_75	PTEN loss	2	-0.403912	3	7.6662	17.6483
6022t_sq_yes_II_M_63.1	PTEN loss	1	-0.305703	3	29.1017	3.9788
6037t_sq_yes_I_M_63.1	PTEN loss	2	-0.414466	2	29.1364	7.6651
6053t_sq_yes_II_M_55	PTEN loss	1	-0.354751	2	27.3643	15.6441
6055t_sq_yes_I_F_73.1	PTEN loss	2	-0.345461	3	32.2903	7.332
6058t_sq_yes_I_M_67.1	PTEN loss	2	-0.213021	3	21.704	14.6818
337t_sq_yes_I_M_51.1	PTEN loss	2	-0.386849		30.7709	13.5355
340t_sq_yes_II_M_58.1	PTEN loss	2	-0.32229		17.1304	10.1573
347t_sq_yes_III_M_58.1	PTEN loss	2	-0.297085		28.5789	9.4888
348t_sq_yes_I_M_60	PTEN loss	2	-0.381		13.6449	6.1781
351t_sq_yes_II_M_66	PTEN loss	1	-0.443474		13.656	11.8091
362t_sq_yes_II_M_70	PTEN loss	2	-0.290723		4.8752	9.7672
369t_sq_yes_II_M_59.1	PTEN loss	1	-0.472561		31.0212	12.1022
370t_sq_yes_I_M_72	PTEN loss	2	-0.347286		14.317	10.7253
393t_sq_yes_I_M_60.1	PTEN loss	2	-0.332392		35.4048	18.9603
397t_sq_yes_III_M_78.1	PTEN loss	1	-0.402001		26.2185	10.8727
402t_sq_yes_II_M_71	PTEN loss	1	-0.359732		10.0066	26.5533
489t_sq_no_III_M_63.1	PTEN loss	2	-0.28654		14.3594	10.7151
318t_sq_yes_I_M_57	PTEN loss	1	-0.433621		29.3696	15.2022
329t_sq_yes_II_M_67.1	PTEN loss	1	-0.462505		19.1091	8.1628
313t_sq_yes_III_M_66.1	PTEN loss	1	-0.391989		26.432	13.0372
322t_sq_yes_III_M_63.1	PTEN loss	1	-0.479904		36.6056	10.5657
330t_sq_yes_III_M_61	PTEN loss	2	-0.208012		7.6047	14.0951
6020t_sq_yes_I_M_59	PTEN loss	3	-0.0951048	4	4.4729	17.5306
6024t_sq_yes_II_M_54.1	PTEN loss	1	-0.43233		31.053	12.81
6003t_sq_yes_I_M_59	PTEN loss	1	-0.319594	2	39.5425	17.8085
5014t_sq_yes_II_M_60	PTEN loss	1	-0.467218	2	19.5301	9.2259
1010t_sq_yes_I_M_75	WT	3	-0.286507		7.0394	12.5456
1022t_sq_yes_I_M_66	WT	3	-0.231908		13.0872	19.4055
1058t_sq_yes_III_M_63	WT	3	-0.248633		16.7937	25.5524
1063t_sq_yes_II_M_63	WT	3	-0.278083		16.3792	24.4146
1067t_sq_yes_II_M_67	WT	3	-0.213328		25.3037	18.3449
2006t_sq_yes_II_M_55	WT	1	-0.410463	3	21.6275	21.9593
2009t_sq_yes_I_M_57	WT	3	-0.0199088	5	12.6975	35.2204
2015t_sq_yes_I_M_68	WT	3	-0.181147		8.1917	15.8036
2028t_sq_yes_III_M_64	WT	2	-0.35556	3	17.9737	15.661
2031t_sq_yes_II_M_56	WT	3	-0.101166	4	10.6194	15.1058
2037t_sq_yes_I_M_58	WT	3	-0.160249		7.1115	24.2388
3007t_sq_yes_IV_M_42	WT	2	-0.159536	3	18.3186	21.9974
3030t_sq_yes_II_M_72	WT	2	-0.277064	3	11.8355	14.8771
3031t_sq_yes_I_M_56	WT	3	-0.17107	3	11.6586	16.1122
3055t_sq_no_II_M_67	WT	3	-0.123574		3.6086	13.7795
4003t_sq_yes_III_M_66	WT	3	-0.13878	3	11.2619	28.9262
4011t_sq_yes_II_M_51	WT	3	-0.107287		10.8901	27.2849
4012t_sq_yes_II_M_66	WT	3	-0.163205		6.7625	31.9891
5016t_sq_yes_II_M_77	WT	2	-0.222834	5	9.5383	18.6329
5021t_sq_yes_III_M_65	WT	3	-0.13215		8.7029	21.4224
6001t_sq_yes_I_M_50	WT	3	-0.0742567		9.1031	22.892
6008t_sq_yes_I_M_65	WT	3	-0.0681871	5	9.7313	14.382
6013t_sq_yes_III_M_61	WT	3	-0.142613	4	6.8695	12.1995
6033t_sq_yes_II_M_53	WT	1	-0.418249	2	13.2454	26.95
6059t_sq_yes_III_F_66	WT	2	-0.238539	5	7.1191	32.8452
349t_sq_yes_I_M_71	WT	2	-0.353002		14.134	18.7488
350t_sq_yes_II_M_54	WT	2	-0.17588		12.553	12.4432
355t_sq_yes_III_M_62	WT	1	-0.378907		9.3582	15.4649
363t_sq_yes_I_M_62	WT	1	-0.333439		11.1216	29.9742
368t_sq_yes_II_M_64	WT	1	-0.412725		7.1903	16.4249
396t_sq_yes_II_M_70	WT	2	-0.348861		14.7598	22.4194
399t_sq_yes_I_M_62	WT	1	-0.407855		18.2746	15.7828
401t_sq_yes_II_M_67	WT	3	-0.164638		12.3483	21.8406
405t_sq_yes_III_M_60	WT	2	-0.425681		15.2099	16.1846
406t_sq_yes_I_F_67	WT	3	-0.0891368		10.9423	20.6047
1004t_sq_yes_III_M_72	WT	2	-0.27149		10.7236	11.9329
1005t_sq_yes_I_M_73	WT	1	-0.431664		9.5356	13.6028
323t_sq_yes_III_M_58	WT	1	-0.468341		14.131	15.4582
6028t_sq_yes_I_M_78	WT	1	-0.450195	2	12.7918	18.0601
6027t_sq_yes_I_M_64	WT	3	-0.0978264	5	3.7843	17.5148
3023t_sq_yes_I_M_62	WT	2	-0.247602	2	12.476	18.1056

## Sheet: Fig6p
PID	CD8_IHC_Group	PD-L1_H-Score
2001	L	0
2002	L	0
2008	H	190
2013	L	0
2014	M	22
2020	L	0
2021	L	0
2023	H	230
2032	M	180
2035	H	210
3003	M	43
3004	L	0
3008	L	0
3011	M	23
3012	L	0
3013	L	0
3017	M	110
3024	L	0
3025	L	0
3028	L	0
3029	L	0
3034	L	7
3035	L	0
3036	M	10
3039	L	0
3040	M	0
3041	L	0
3042	L	0
3043	L	0
3044	L	0
3045	L	40
4002	M	110
4007	L	10
4010	L	0
4013	M	22
4017	M	30
5003	M	0
5012	L	0
5013	M	70
6017	L	0
6021	L	0
6025	L	0
6029	H	55
6036	L	0
6038	M	10
6046	L	43
6048	M	115
6051	H	210
6052	L	37
6060	M	0
6061	M	5
6062	L	0
J029T	M	35
J030T	L	12

[truncated: 5 more sheets: Fig7, SFig2, SFig3, SFig9, SFig10]
